# Supplementary material for: Mechanistic insight into the role of AUXIN RESISTANCE4 in trafficking of AUXIN1 and LIKE AUX1-2
Source: Plant Physiol. 2023 Sep 30;194(1):422–33. doi: 10.1093/plphys/kiad506 (PMC10756756; doi:10.1093/plphys/kiad506)
Supplement: kiad506_Supplementary_Data [file kiad506_supplementary_data.zip]

Archive with 2,603 entries (2,587 files):
- Suppemental Dataset S1/
- Suppemental Dataset S1/5445e4f6eaa2385e-AtAXR4/
- Suppemental Dataset S1/5445e4f6eaa2385e-AtAXR4/.DS_Store
- Suppemental Dataset S1/5445e4f6eaa2385e-AtAXR4/5445e4f6eaa2385e.job
- Suppemental Dataset S1/5445e4f6eaa2385e-AtAXR4/aligs/
- Suppemental Dataset S1/5445e4f6eaa2385e-AtAXR4/aligs/c1cr6A_.6.alig.html
- Suppemental Dataset S1/5445e4f6eaa2385e-AtAXR4/aligs/c1cr6A_.6.alig.txt
- Suppemental Dataset S1/5445e4f6eaa2385e-AtAXR4/aligs/c1gplA_.464.alig.html
- Suppemental Dataset S1/5445e4f6eaa2385e-AtAXR4/aligs/c1gplA_.464.alig.txt
- Suppemental Dataset S1/5445e4f6eaa2385e-AtAXR4/aligs/c1hplB_.486.alig.html
- Suppemental Dataset S1/5445e4f6eaa2385e-AtAXR4/aligs/c1hplB_.486.alig.txt
- Suppemental Dataset S1/5445e4f6eaa2385e-AtAXR4/aligs/c1j1iA_.91.alig.html
- Suppemental Dataset S1/5445e4f6eaa2385e-AtAXR4/aligs/c1j1iA_.91.alig.txt
- Suppemental Dataset S1/5445e4f6eaa2385e-AtAXR4/aligs/c1l7qA_.345.alig.html
- Suppemental Dataset S1/5445e4f6eaa2385e-AtAXR4/aligs/c1l7qA_.345.alig.txt
- Suppemental Dataset S1/5445e4f6eaa2385e-AtAXR4/aligs/c1lnsA_.348.alig.html
- Suppemental Dataset S1/5445e4f6eaa2385e-AtAXR4/aligs/c1lnsA_.348.alig.txt
- Suppemental Dataset S1/5445e4f6eaa2385e-AtAXR4/aligs/c1mo2A_.80.alig.html
- Suppemental Dataset S1/5445e4f6eaa2385e-AtAXR4/aligs/c1mo2A_.80.alig.txt
- Suppemental Dataset S1/5445e4f6eaa2385e-AtAXR4/aligs/c1mpxB_.461.alig.html
- Suppemental Dataset S1/5445e4f6eaa2385e-AtAXR4/aligs/c1mpxB_.461.alig.txt
- Suppemental Dataset S1/5445e4f6eaa2385e-AtAXR4/aligs/c1pjaA_.202.alig.html
- Suppemental Dataset S1/5445e4f6eaa2385e-AtAXR4/aligs/c1pjaA_.202.alig.txt
- Suppemental Dataset S1/5445e4f6eaa2385e-AtAXR4/aligs/c1qfmA_.491.alig.html
- Suppemental Dataset S1/5445e4f6eaa2385e-AtAXR4/aligs/c1qfmA_.491.alig.txt
- Suppemental Dataset S1/5445e4f6eaa2385e-AtAXR4/aligs/c1qgeD_.363.alig.html
- Suppemental Dataset S1/5445e4f6eaa2385e-AtAXR4/aligs/c1qgeD_.363.alig.txt
- Suppemental Dataset S1/5445e4f6eaa2385e-AtAXR4/aligs/c1rp1A_.497.alig.html
- Suppemental Dataset S1/5445e4f6eaa2385e-AtAXR4/aligs/c1rp1A_.497.alig.txt
- Suppemental Dataset S1/5445e4f6eaa2385e-AtAXR4/aligs/c1u2eA_.37.alig.html
- Suppemental Dataset S1/5445e4f6eaa2385e-AtAXR4/aligs/c1u2eA_.37.alig.txt
- Suppemental Dataset S1/5445e4f6eaa2385e-AtAXR4/aligs/c1wprA_.359.alig.html
- Suppemental Dataset S1/5445e4f6eaa2385e-AtAXR4/aligs/c1wprA_.359.alig.txt
- Suppemental Dataset S1/5445e4f6eaa2385e-AtAXR4/aligs/c1xfdD_.229.alig.html
- Suppemental Dataset S1/5445e4f6eaa2385e-AtAXR4/aligs/c1xfdD_.229.alig.txt
- Suppemental Dataset S1/5445e4f6eaa2385e-AtAXR4/aligs/c1y37A_.64.alig.html
- Suppemental Dataset S1/5445e4f6eaa2385e-AtAXR4/aligs/c1y37A_.64.alig.txt
- Suppemental Dataset S1/5445e4f6eaa2385e-AtAXR4/aligs/c1ycdA_.230.alig.html
- Suppemental Dataset S1/5445e4f6eaa2385e-AtAXR4/aligs/c1ycdA_.230.alig.txt
- Suppemental Dataset S1/5445e4f6eaa2385e-AtAXR4/aligs/c1yr2A_.483.alig.html
- Suppemental Dataset S1/5445e4f6eaa2385e-AtAXR4/aligs/c1yr2A_.483.alig.txt
- Suppemental Dataset S1/5445e4f6eaa2385e-AtAXR4/aligs/c1z68A_.296.alig.html
- Suppemental Dataset S1/5445e4f6eaa2385e-AtAXR4/aligs/c1z68A_.296.alig.txt
- Suppemental Dataset S1/5445e4f6eaa2385e-AtAXR4/aligs/c1zoiC_.163.alig.html
- Suppemental Dataset S1/5445e4f6eaa2385e-AtAXR4/aligs/c1zoiC_.163.alig.txt
- Suppemental Dataset S1/5445e4f6eaa2385e-AtAXR4/aligs/c2b9vB_.386.alig.html
- Suppemental Dataset S1/5445e4f6eaa2385e-AtAXR4/aligs/c2b9vB_.386.alig.txt
- Suppemental Dataset S1/5445e4f6eaa2385e-AtAXR4/aligs/c2bklB_.469.alig.html
- Suppemental Dataset S1/5445e4f6eaa2385e-AtAXR4/aligs/c2bklB_.469.alig.txt
- Suppemental Dataset S1/5445e4f6eaa2385e-AtAXR4/aligs/c2cbgA_.407.alig.html
- Suppemental Dataset S1/5445e4f6eaa2385e-AtAXR4/aligs/c2cbgA_.407.alig.txt
- Suppemental Dataset S1/5445e4f6eaa2385e-AtAXR4/aligs/c2cjpA_.206.alig.html
- Suppemental Dataset S1/5445e4f6eaa2385e-AtAXR4/aligs/c2cjpA_.206.alig.txt
- Suppemental Dataset S1/5445e4f6eaa2385e-AtAXR4/aligs/c2e3jA_.17.alig.html
- Suppemental Dataset S1/5445e4f6eaa2385e-AtAXR4/aligs/c2e3jA_.17.alig.txt
- Suppemental Dataset S1/5445e4f6eaa2385e-AtAXR4/aligs/c2ecfA_.220.alig.html
- Suppemental Dataset S1/5445e4f6eaa2385e-AtAXR4/aligs/c2ecfA_.220.alig.txt
- Suppemental Dataset S1/5445e4f6eaa2385e-AtAXR4/aligs/c2eepA_.444.alig.html
- Suppemental Dataset S1/5445e4f6eaa2385e-AtAXR4/aligs/c2eepA_.444.alig.txt
- Suppemental Dataset S1/5445e4f6eaa2385e-AtAXR4/aligs/c2fx5A_.320.alig.html
- Suppemental Dataset S1/5445e4f6eaa2385e-AtAXR4/aligs/c2fx5A_.320.alig.txt
- Suppemental Dataset S1/5445e4f6eaa2385e-AtAXR4/aligs/c2g5tA_.420.alig.html
- Suppemental Dataset S1/5445e4f6eaa2385e-AtAXR4/aligs/c2g5tA_.420.alig.txt
- Suppemental Dataset S1/5445e4f6eaa2385e-AtAXR4/aligs/c2h1iA_.494.alig.html
- Suppemental Dataset S1/5445e4f6eaa2385e-AtAXR4/aligs/c2h1iA_.494.alig.txt
- Suppemental Dataset S1/5445e4f6eaa2385e-AtAXR4/aligs/c2h7xA_.181.alig.html
- Suppemental Dataset S1/5445e4f6eaa2385e-AtAXR4/aligs/c2h7xA_.181.alig.txt
- Suppemental Dataset S1/5445e4f6eaa2385e-AtAXR4/aligs/c2hdwB_.70.alig.html
- Suppemental Dataset S1/5445e4f6eaa2385e-AtAXR4/aligs/c2hdwB_.70.alig.txt
- Suppemental Dataset S1/5445e4f6eaa2385e-AtAXR4/aligs/c2hihB_.437.alig.html
- Suppemental Dataset S1/5445e4f6eaa2385e-AtAXR4/aligs/c2hihB_.437.alig.txt
- Suppemental Dataset S1/5445e4f6eaa2385e-AtAXR4/aligs/c2hu7A_.85.alig.html
- Suppemental Dataset S1/5445e4f6eaa2385e-AtAXR4/aligs/c2hu7A_.85.alig.txt
- Suppemental Dataset S1/5445e4f6eaa2385e-AtAXR4/aligs/c2i3dA_.398.alig.html
- Suppemental Dataset S1/5445e4f6eaa2385e-AtAXR4/aligs/c2i3dA_.398.alig.txt
- Suppemental Dataset S1/5445e4f6eaa2385e-AtAXR4/aligs/c2jbwB_.360.alig.html
- Suppemental Dataset S1/5445e4f6eaa2385e-AtAXR4/aligs/c2jbwB_.360.alig.txt
- Suppemental Dataset S1/5445e4f6eaa2385e-AtAXR4/aligs/c2o2gA_.82.alig.html
- Suppemental Dataset S1/5445e4f6eaa2385e-AtAXR4/aligs/c2o2gA_.82.alig.txt
- Suppemental Dataset S1/5445e4f6eaa2385e-AtAXR4/aligs/c2o7vA_.145.alig.html
- Suppemental Dataset S1/5445e4f6eaa2385e-AtAXR4/aligs/c2o7vA_.145.alig.txt
- Suppemental Dataset S1/5445e4f6eaa2385e-AtAXR4/aligs/c2ockA_.186.alig.html
- Suppemental Dataset S1/5445e4f6eaa2385e-AtAXR4/aligs/c2ockA_.186.alig.txt
- Suppemental Dataset S1/5445e4f6eaa2385e-AtAXR4/aligs/c2pplA_.487.alig.html
- Suppemental Dataset S1/5445e4f6eaa2385e-AtAXR4/aligs/c2pplA_.487.alig.txt
- Suppemental Dataset S1/5445e4f6eaa2385e-AtAXR4/aligs/c2pseA_.22.alig.html
- Suppemental Dataset S1/5445e4f6eaa2385e-AtAXR4/aligs/c2pseA_.22.alig.txt
- Suppemental Dataset S1/5445e4f6eaa2385e-AtAXR4/aligs/c2pvsB_.476.alig.html
- Suppemental Dataset S1/5445e4f6eaa2385e-AtAXR4/aligs/c2pvsB_.476.alig.txt
- Suppemental Dataset S1/5445e4f6eaa2385e-AtAXR4/aligs/c2px6A_.430.alig.html
- Suppemental Dataset S1/5445e4f6eaa2385e-AtAXR4/aligs/c2px6A_.430.alig.txt
- Suppemental Dataset S1/5445e4f6eaa2385e-AtAXR4/aligs/c2q0xA_.169.alig.html
- Suppemental Dataset S1/5445e4f6eaa2385e-AtAXR4/aligs/c2q0xA_.169.alig.txt
- Suppemental Dataset S1/5445e4f6eaa2385e-AtAXR4/aligs/c2qjwA_.455.alig.html
- Suppemental Dataset S1/5445e4f6eaa2385e-AtAXR4/aligs/c2qjwA_.455.alig.txt
- Suppemental Dataset S1/5445e4f6eaa2385e-AtAXR4/aligs/c2qmqA_.94.alig.html
- Suppemental Dataset S1/5445e4f6eaa2385e-AtAXR4/aligs/c2qmqA_.94.alig.txt
- Suppemental Dataset S1/5445e4f6eaa2385e-AtAXR4/aligs/c2qruA_.410.alig.html
- Suppemental Dataset S1/5445e4f6eaa2385e-AtAXR4/aligs/c2qruA_.410.alig.txt
- Suppemental Dataset S1/5445e4f6eaa2385e-AtAXR4/aligs/c2qs9A_.295.alig.html
- Suppemental Dataset S1/5445e4f6eaa2385e-AtAXR4/aligs/c2qs9A_.295.alig.txt
- Suppemental Dataset S1/5445e4f6eaa2385e-AtAXR4/aligs/c2qtbB_.421.alig.html
- Suppemental Dataset S1/5445e4f6eaa2385e-AtAXR4/aligs/c2qtbB_.421.alig.txt
- Suppemental Dataset S1/5445e4f6eaa2385e-AtAXR4/aligs/c2qvbA_.19.alig.html
- Suppemental Dataset S1/5445e4f6eaa2385e-AtAXR4/aligs/c2qvbA_.19.alig.txt
- Suppemental Dataset S1/5445e4f6eaa2385e-AtAXR4/aligs/c2r11D_.298.alig.html
- Suppemental Dataset S1/5445e4f6eaa2385e-AtAXR4/aligs/c2r11D_.298.alig.txt
- Suppemental Dataset S1/5445e4f6eaa2385e-AtAXR4/aligs/c2r8bA_.388.alig.html
- Suppemental Dataset S1/5445e4f6eaa2385e-AtAXR4/aligs/c2r8bA_.388.alig.txt
- Suppemental Dataset S1/5445e4f6eaa2385e-AtAXR4/aligs/c2rauA_.332.alig.html
- Suppemental Dataset S1/5445e4f6eaa2385e-AtAXR4/aligs/c2rauA_.332.alig.txt
- Suppemental Dataset S1/5445e4f6eaa2385e-AtAXR4/aligs/c2ronA_.257.alig.html
- Suppemental Dataset S1/5445e4f6eaa2385e-AtAXR4/aligs/c2ronA_.257.alig.txt
- Suppemental Dataset S1/5445e4f6eaa2385e-AtAXR4/aligs/c2roqA_.439.alig.html
- Suppemental Dataset S1/5445e4f6eaa2385e-AtAXR4/aligs/c2roqA_.439.alig.txt
- Suppemental Dataset S1/5445e4f6eaa2385e-AtAXR4/aligs/c2uz0B_.458.alig.html
- Suppemental Dataset S1/5445e4f6eaa2385e-AtAXR4/aligs/c2uz0B_.458.alig.txt
- Suppemental Dataset S1/5445e4f6eaa2385e-AtAXR4/aligs/c2vavL_.161.alig.html
- Suppemental Dataset S1/5445e4f6eaa2385e-AtAXR4/aligs/c2vavL_.161.alig.txt
- Suppemental Dataset S1/5445e4f6eaa2385e-AtAXR4/aligs/c2veoA_.354.alig.html
- Suppemental Dataset S1/5445e4f6eaa2385e-AtAXR4/aligs/c2veoA_.354.alig.txt
- Suppemental Dataset S1/5445e4f6eaa2385e-AtAXR4/aligs/c2vf2A_.2.alig.html
- Suppemental Dataset S1/5445e4f6eaa2385e-AtAXR4/aligs/c2vf2A_.2.alig.txt
- Suppemental Dataset S1/5445e4f6eaa2385e-AtAXR4/aligs/c2vsqA_.92.alig.html
- Suppemental Dataset S1/5445e4f6eaa2385e-AtAXR4/aligs/c2vsqA_.92.alig.txt
- Suppemental Dataset S1/5445e4f6eaa2385e-AtAXR4/aligs/c2vtvA_.468.alig.html
- Suppemental Dataset S1/5445e4f6eaa2385e-AtAXR4/aligs/c2vtvA_.468.alig.txt
- Suppemental Dataset S1/5445e4f6eaa2385e-AtAXR4/aligs/c2wirB_.28.alig.html
- Suppemental Dataset S1/5445e4f6eaa2385e-AtAXR4/aligs/c2wirB_.28.alig.txt
- Suppemental Dataset S1/5445e4f6eaa2385e-AtAXR4/aligs/c2wj4B_.204.alig.html
- Suppemental Dataset S1/5445e4f6eaa2385e-AtAXR4/aligs/c2wj4B_.204.alig.txt
- Suppemental Dataset S1/5445e4f6eaa2385e-AtAXR4/aligs/c2wtmC_.383.alig.html
- Suppemental Dataset S1/5445e4f6eaa2385e-AtAXR4/aligs/c2wtmC_.383.alig.txt
- Suppemental Dataset S1/5445e4f6eaa2385e-AtAXR4/aligs/c2xe4A_.431.alig.html
- Suppemental Dataset S1/5445e4f6eaa2385e-AtAXR4/aligs/c2xe4A_.431.alig.txt
- Suppemental Dataset S1/5445e4f6eaa2385e-AtAXR4/aligs/c2xmzA_.234.alig.html
- Suppemental Dataset S1/5445e4f6eaa2385e-AtAXR4/aligs/c2xmzA_.234.alig.txt
- Suppemental Dataset S1/5445e4f6eaa2385e-AtAXR4/aligs/c2xt0A_.35.alig.html
- Suppemental Dataset S1/5445e4f6eaa2385e-AtAXR4/aligs/c2xt0A_.35.alig.txt
- Suppemental Dataset S1/5445e4f6eaa2385e-AtAXR4/aligs/c2xuaH_.228.alig.html
- Suppemental Dataset S1/5445e4f6eaa2385e-AtAXR4/aligs/c2xuaH_.228.alig.txt
- Suppemental Dataset S1/5445e4f6eaa2385e-AtAXR4/aligs/c2y6vB_.73.alig.html
- Suppemental Dataset S1/5445e4f6eaa2385e-AtAXR4/aligs/c2y6vB_.73.alig.txt
- Suppemental Dataset S1/5445e4f6eaa2385e-AtAXR4/aligs/c2yysA_.147.alig.html
- Suppemental Dataset S1/5445e4f6eaa2385e-AtAXR4/aligs/c2yysA_.147.alig.txt
- Suppemental Dataset S1/5445e4f6eaa2385e-AtAXR4/aligs/c2zshA_.170.alig.html
- Suppemental Dataset S1/5445e4f6eaa2385e-AtAXR4/aligs/c2zshA_.170.alig.txt
- Suppemental Dataset S1/5445e4f6eaa2385e-AtAXR4/aligs/c2zyiB_.67.alig.html
- Suppemental Dataset S1/5445e4f6eaa2385e-AtAXR4/aligs/c2zyiB_.67.alig.txt
- Suppemental Dataset S1/5445e4f6eaa2385e-AtAXR4/aligs/c3a2nF_.12.alig.html
- Suppemental Dataset S1/5445e4f6eaa2385e-AtAXR4/aligs/c3a2nF_.12.alig.txt
- Suppemental Dataset S1/5445e4f6eaa2385e-AtAXR4/aligs/c3azqA_.390.alig.html
- Suppemental Dataset S1/5445e4f6eaa2385e-AtAXR4/aligs/c3azqA_.390.alig.txt
- Suppemental Dataset S1/5445e4f6eaa2385e-AtAXR4/aligs/c3bdiA_.246.alig.html
- Suppemental Dataset S1/5445e4f6eaa2385e-AtAXR4/aligs/c3bdiA_.246.alig.txt
- Suppemental Dataset S1/5445e4f6eaa2385e-AtAXR4/aligs/c3bdvB_.305.alig.html
- Suppemental Dataset S1/5445e4f6eaa2385e-AtAXR4/aligs/c3bdvB_.305.alig.txt
- Suppemental Dataset S1/5445e4f6eaa2385e-AtAXR4/aligs/c3bf7B_.404.alig.html
- Suppemental Dataset S1/5445e4f6eaa2385e-AtAXR4/aligs/c3bf7B_.404.alig.txt
- Suppemental Dataset S1/5445e4f6eaa2385e-AtAXR4/aligs/c3bjrA_.480.alig.html
- Suppemental Dataset S1/5445e4f6eaa2385e-AtAXR4/aligs/c3bjrA_.480.alig.txt
- Suppemental Dataset S1/5445e4f6eaa2385e-AtAXR4/aligs/c3bwxA_.394.alig.html
- Suppemental Dataset S1/5445e4f6eaa2385e-AtAXR4/aligs/c3bwxA_.394.alig.txt
- Suppemental Dataset S1/5445e4f6eaa2385e-AtAXR4/aligs/c3bxpA_.440.alig.html
- Suppemental Dataset S1/5445e4f6eaa2385e-AtAXR4/aligs/c3bxpA_.440.alig.txt
- Suppemental Dataset S1/5445e4f6eaa2385e-AtAXR4/aligs/c3c5wP_.126.alig.html
- Suppemental Dataset S1/5445e4f6eaa2385e-AtAXR4/aligs/c3c5wP_.126.alig.txt
- Suppemental Dataset S1/5445e4f6eaa2385e-AtAXR4/aligs/c3cn9B_.401.alig.html
- Suppemental Dataset S1/5445e4f6eaa2385e-AtAXR4/aligs/c3cn9B_.401.alig.txt
- Suppemental Dataset S1/5445e4f6eaa2385e-AtAXR4/aligs/c3d0kA_.396.alig.html
- Suppemental Dataset S1/5445e4f6eaa2385e-AtAXR4/aligs/c3d0kA_.396.alig.txt
- Suppemental Dataset S1/5445e4f6eaa2385e-AtAXR4/aligs/c3d59B_.269.alig.html
- Suppemental Dataset S1/5445e4f6eaa2385e-AtAXR4/aligs/c3d59B_.269.alig.txt
- Suppemental Dataset S1/5445e4f6eaa2385e-AtAXR4/aligs/c3d7rB_.385.alig.html
- Suppemental Dataset S1/5445e4f6eaa2385e-AtAXR4/aligs/c3d7rB_.385.alig.txt
- Suppemental Dataset S1/5445e4f6eaa2385e-AtAXR4/aligs/c3dnmA_.415.alig.html
- Suppemental Dataset S1/5445e4f6eaa2385e-AtAXR4/aligs/c3dnmA_.415.alig.txt
- Suppemental Dataset S1/5445e4f6eaa2385e-AtAXR4/aligs/c3doiA_.337.alig.html
- Suppemental Dataset S1/5445e4f6eaa2385e-AtAXR4/aligs/c3doiA_.337.alig.txt
- Suppemental Dataset S1/5445e4f6eaa2385e-AtAXR4/aligs/c3dqzB_.180.alig.html
- Suppemental Dataset S1/5445e4f6eaa2385e-AtAXR4/aligs/c3dqzB_.180.alig.txt
- Suppemental Dataset S1/5445e4f6eaa2385e-AtAXR4/aligs/c3ds8A_.312.alig.html
- Suppemental Dataset S1/5445e4f6eaa2385e-AtAXR4/aligs/c3ds8A_.312.alig.txt
- Suppemental Dataset S1/5445e4f6eaa2385e-AtAXR4/aligs/c3dyvA_.378.alig.html
- Suppemental Dataset S1/5445e4f6eaa2385e-AtAXR4/aligs/c3dyvA_.378.alig.txt
- Suppemental Dataset S1/5445e4f6eaa2385e-AtAXR4/aligs/c3e0xB_.193.alig.html
- Suppemental Dataset S1/5445e4f6eaa2385e-AtAXR4/aligs/c3e0xB_.193.alig.txt
- Suppemental Dataset S1/5445e4f6eaa2385e-AtAXR4/aligs/c3e3aA_.130.alig.html
- Suppemental Dataset S1/5445e4f6eaa2385e-AtAXR4/aligs/c3e3aA_.130.alig.txt
- Suppemental Dataset S1/5445e4f6eaa2385e-AtAXR4/aligs/c3e4dD_.326.alig.html
- Suppemental Dataset S1/5445e4f6eaa2385e-AtAXR4/aligs/c3e4dD_.326.alig.txt
- Suppemental Dataset S1/5445e4f6eaa2385e-AtAXR4/aligs/c3ed1E_.260.alig.html
- Suppemental Dataset S1/5445e4f6eaa2385e-AtAXR4/aligs/c3ed1E_.260.alig.txt
- Suppemental Dataset S1/5445e4f6eaa2385e-AtAXR4/aligs/c3f67A_.395.alig.html
- Suppemental Dataset S1/5445e4f6eaa2385e-AtAXR4/aligs/c3f67A_.395.alig.txt
- Suppemental Dataset S1/5445e4f6eaa2385e-AtAXR4/aligs/c3fakA_.392.alig.html
- Suppemental Dataset S1/5445e4f6eaa2385e-AtAXR4/aligs/c3fakA_.392.alig.txt
- Suppemental Dataset S1/5445e4f6eaa2385e-AtAXR4/aligs/c3fcxA_.442.alig.html
- Suppemental Dataset S1/5445e4f6eaa2385e-AtAXR4/aligs/c3fcxA_.442.alig.txt
- Suppemental Dataset S1/5445e4f6eaa2385e-AtAXR4/aligs/c3fcyB_.365.alig.html
- Suppemental Dataset S1/5445e4f6eaa2385e-AtAXR4/aligs/c3fcyB_.365.alig.txt
- Suppemental Dataset S1/5445e4f6eaa2385e-AtAXR4/aligs/c3flaB_.432.alig.html
- Suppemental Dataset S1/5445e4f6eaa2385e-AtAXR4/aligs/c3flaB_.432.alig.txt
- Suppemental Dataset S1/5445e4f6eaa2385e-AtAXR4/aligs/c3fleB_.176.alig.html
- Suppemental Dataset S1/5445e4f6eaa2385e-AtAXR4/aligs/c3fleB_.176.alig.txt
- Suppemental Dataset S1/5445e4f6eaa2385e-AtAXR4/aligs/c3fnbB_.384.alig.html
- Suppemental Dataset S1/5445e4f6eaa2385e-AtAXR4/aligs/c3fnbB_.384.alig.txt
- Suppemental Dataset S1/5445e4f6eaa2385e-AtAXR4/aligs/c3fobA_.102.alig.html
- Suppemental Dataset S1/5445e4f6eaa2385e-AtAXR4/aligs/c3fobA_.102.alig.txt
- Suppemental Dataset S1/5445e4f6eaa2385e-AtAXR4/aligs/c3fsgC_.286.alig.html
- Suppemental Dataset S1/5445e4f6eaa2385e-AtAXR4/aligs/c3fsgC_.286.alig.txt
- Suppemental Dataset S1/5445e4f6eaa2385e-AtAXR4/aligs/c3ga7A_.309.alig.html
- Suppemental Dataset S1/5445e4f6eaa2385e-AtAXR4/aligs/c3ga7A_.309.alig.txt
- Suppemental Dataset S1/5445e4f6eaa2385e-AtAXR4/aligs/c3gzjB_.190.alig.html
- Suppemental Dataset S1/5445e4f6eaa2385e-AtAXR4/aligs/c3gzjB_.190.alig.txt
- Suppemental Dataset S1/5445e4f6eaa2385e-AtAXR4/aligs/c3h04A_.462.alig.html
- Suppemental Dataset S1/5445e4f6eaa2385e-AtAXR4/aligs/c3h04A_.462.alig.txt
- Suppemental Dataset S1/5445e4f6eaa2385e-AtAXR4/aligs/c3h2iA_.277.alig.html
- Suppemental Dataset S1/5445e4f6eaa2385e-AtAXR4/aligs/c3h2iA_.277.alig.txt
- Suppemental Dataset S1/5445e4f6eaa2385e-AtAXR4/aligs/c3hjuB_.109.alig.html
- Suppemental Dataset S1/5445e4f6eaa2385e-AtAXR4/aligs/c3hjuB_.109.alig.txt
- Suppemental Dataset S1/5445e4f6eaa2385e-AtAXR4/aligs/c3hlkB_.245.alig.html
- Suppemental Dataset S1/5445e4f6eaa2385e-AtAXR4/aligs/c3hlkB_.245.alig.txt
- Suppemental Dataset S1/5445e4f6eaa2385e-AtAXR4/aligs/c3hxkB_.449.alig.html
- Suppemental Dataset S1/5445e4f6eaa2385e-AtAXR4/aligs/c3hxkB_.449.alig.txt
- Suppemental Dataset S1/5445e4f6eaa2385e-AtAXR4/aligs/c3i1iA_.74.alig.html
- Suppemental Dataset S1/5445e4f6eaa2385e-AtAXR4/aligs/c3i1iA_.74.alig.txt
- Suppemental Dataset S1/5445e4f6eaa2385e-AtAXR4/aligs/c3i28A_.5.alig.html
- Suppemental Dataset S1/5445e4f6eaa2385e-AtAXR4/aligs/c3i28A_.5.alig.txt
- Suppemental Dataset S1/5445e4f6eaa2385e-AtAXR4/aligs/c3i6yA_.196.alig.html
- Suppemental Dataset S1/5445e4f6eaa2385e-AtAXR4/aligs/c3i6yA_.196.alig.txt
- Suppemental Dataset S1/5445e4f6eaa2385e-AtAXR4/aligs/c3ib3A_.405.alig.html
- Suppemental Dataset S1/5445e4f6eaa2385e-AtAXR4/aligs/c3ib3A_.405.alig.txt
- Suppemental Dataset S1/5445e4f6eaa2385e-AtAXR4/aligs/c3ibtA_.211.alig.html
- Suppemental Dataset S1/5445e4f6eaa2385e-AtAXR4/aligs/c3ibtA_.211.alig.txt
- Suppemental Dataset S1/5445e4f6eaa2385e-AtAXR4/aligs/c3icvA_.474.alig.html
- Suppemental Dataset S1/5445e4f6eaa2385e-AtAXR4/aligs/c3icvA_.474.alig.txt
- Suppemental Dataset S1/5445e4f6eaa2385e-AtAXR4/aligs/c3ilsA_.307.alig.html
- Suppemental Dataset S1/5445e4f6eaa2385e-AtAXR4/aligs/c3ilsA_.307.alig.txt
- Suppemental Dataset S1/5445e4f6eaa2385e-AtAXR4/aligs/c3iumA_.382.alig.html
- Suppemental Dataset S1/5445e4f6eaa2385e-AtAXR4/aligs/c3iumA_.382.alig.txt
- Suppemental Dataset S1/5445e4f6eaa2385e-AtAXR4/aligs/c3jw8A_.124.alig.html
- Suppemental Dataset S1/5445e4f6eaa2385e-AtAXR4/aligs/c3jw8A_.124.alig.txt
- Suppemental Dataset S1/5445e4f6eaa2385e-AtAXR4/aligs/c3k2iA_.173.alig.html
- Suppemental Dataset S1/5445e4f6eaa2385e-AtAXR4/aligs/c3k2iA_.173.alig.txt
- Suppemental Dataset S1/5445e4f6eaa2385e-AtAXR4/aligs/c3kdaB_.51.alig.html
- Suppemental Dataset S1/5445e4f6eaa2385e-AtAXR4/aligs/c3kdaB_.51.alig.txt
- Suppemental Dataset S1/5445e4f6eaa2385e-AtAXR4/aligs/c3ksrA_.272.alig.html
- Suppemental Dataset S1/5445e4f6eaa2385e-AtAXR4/aligs/c3ksrA_.272.alig.txt
- Suppemental Dataset S1/5445e4f6eaa2385e-AtAXR4/aligs/c3kxpD_.78.alig.html
- Suppemental Dataset S1/5445e4f6eaa2385e-AtAXR4/aligs/c3kxpD_.78.alig.txt
- Suppemental Dataset S1/5445e4f6eaa2385e-AtAXR4/aligs/c3l80A_.183.alig.html
- Suppemental Dataset S1/5445e4f6eaa2385e-AtAXR4/aligs/c3l80A_.183.alig.txt
- Suppemental Dataset S1/5445e4f6eaa2385e-AtAXR4/aligs/c3lcrA_.252.alig.html
- Suppemental Dataset S1/5445e4f6eaa2385e-AtAXR4/aligs/c3lcrA_.252.alig.txt
- Suppemental Dataset S1/5445e4f6eaa2385e-AtAXR4/aligs/c3llcA_.121.alig.html
- Suppemental Dataset S1/5445e4f6eaa2385e-AtAXR4/aligs/c3llcA_.121.alig.txt
- Suppemental Dataset S1/5445e4f6eaa2385e-AtAXR4/aligs/c3lp5A_.192.alig.html
- Suppemental Dataset S1/5445e4f6eaa2385e-AtAXR4/aligs/c3lp5A_.192.alig.txt
- Suppemental Dataset S1/5445e4f6eaa2385e-AtAXR4/aligs/c3ls2D_.222.alig.html
- Suppemental Dataset S1/5445e4f6eaa2385e-AtAXR4/aligs/c3ls2D_.222.alig.txt
- Suppemental Dataset S1/5445e4f6eaa2385e-AtAXR4/aligs/c3mveB_.250.alig.html
- Suppemental Dataset S1/5445e4f6eaa2385e-AtAXR4/aligs/c3mveB_.250.alig.txt
- Suppemental Dataset S1/5445e4f6eaa2385e-AtAXR4/aligs/c3nwoA_.168.alig.html
- Suppemental Dataset S1/5445e4f6eaa2385e-AtAXR4/aligs/c3nwoA_.168.alig.txt
- Suppemental Dataset S1/5445e4f6eaa2385e-AtAXR4/aligs/c3og9A_.493.alig.html
- Suppemental Dataset S1/5445e4f6eaa2385e-AtAXR4/aligs/c3og9A_.493.alig.txt
- Suppemental Dataset S1/5445e4f6eaa2385e-AtAXR4/aligs/c3om8A_.403.alig.html
- Suppemental Dataset S1/5445e4f6eaa2385e-AtAXR4/aligs/c3om8A_.403.alig.txt
- Suppemental Dataset S1/5445e4f6eaa2385e-AtAXR4/aligs/c3oosA_.358.alig.html
- Suppemental Dataset S1/5445e4f6eaa2385e-AtAXR4/aligs/c3oosA_.358.alig.txt
- Suppemental Dataset S1/5445e4f6eaa2385e-AtAXR4/aligs/c3p2mA_.244.alig.html
- Suppemental Dataset S1/5445e4f6eaa2385e-AtAXR4/aligs/c3p2mA_.244.alig.txt
- Suppemental Dataset S1/5445e4f6eaa2385e-AtAXR4/aligs/c3qitB_.34.alig.html
- Suppemental Dataset S1/5445e4f6eaa2385e-AtAXR4/aligs/c3qitB_.34.alig.txt
- Suppemental Dataset S1/5445e4f6eaa2385e-AtAXR4/aligs/c3qm1A_.188.alig.html
- Suppemental Dataset S1/5445e4f6eaa2385e-AtAXR4/aligs/c3qm1A_.188.alig.txt
- Suppemental Dataset S1/5445e4f6eaa2385e-AtAXR4/aligs/c3qmwD_.369.alig.html
- Suppemental Dataset S1/5445e4f6eaa2385e-AtAXR4/aligs/c3qmwD_.369.alig.txt
- Suppemental Dataset S1/5445e4f6eaa2385e-AtAXR4/aligs/c3qvmA_.165.alig.html
- Suppemental Dataset S1/5445e4f6eaa2385e-AtAXR4/aligs/c3qvmA_.165.alig.txt
- Suppemental Dataset S1/5445e4f6eaa2385e-AtAXR4/aligs/c3qyjB_.162.alig.html
- Suppemental Dataset S1/5445e4f6eaa2385e-AtAXR4/aligs/c3qyjB_.162.alig.txt
- Suppemental Dataset S1/5445e4f6eaa2385e-AtAXR4/aligs/c3r0vA_.172.alig.html
- Suppemental Dataset S1/5445e4f6eaa2385e-AtAXR4/aligs/c3r0vA_.172.alig.txt
- Suppemental Dataset S1/5445e4f6eaa2385e-AtAXR4/aligs/c3r3xA_.69.alig.html
- Suppemental Dataset S1/5445e4f6eaa2385e-AtAXR4/aligs/c3r3xA_.69.alig.txt
- Suppemental Dataset S1/5445e4f6eaa2385e-AtAXR4/aligs/c3rm3A_.264.alig.html
- Suppemental Dataset S1/5445e4f6eaa2385e-AtAXR4/aligs/c3rm3A_.264.alig.txt
- Suppemental Dataset S1/5445e4f6eaa2385e-AtAXR4/aligs/c3stxB_.133.alig.html
- Suppemental Dataset S1/5445e4f6eaa2385e-AtAXR4/aligs/c3stxB_.133.alig.txt
- Suppemental Dataset S1/5445e4f6eaa2385e-AtAXR4/aligs/c3trdA_.199.alig.html
- Suppemental Dataset S1/5445e4f6eaa2385e-AtAXR4/aligs/c3trdA_.199.alig.txt
- Suppemental Dataset S1/5445e4f6eaa2385e-AtAXR4/aligs/c3u0vA_.62.alig.html
- Suppemental Dataset S1/5445e4f6eaa2385e-AtAXR4/aligs/c3u0vA_.62.alig.txt
- Suppemental Dataset S1/5445e4f6eaa2385e-AtAXR4/aligs/c3u1tA_.10.alig.html
- Suppemental Dataset S1/5445e4f6eaa2385e-AtAXR4/aligs/c3u1tA_.10.alig.txt
- Suppemental Dataset S1/5445e4f6eaa2385e-AtAXR4/aligs/c3v48B_.156.alig.html
- Suppemental Dataset S1/5445e4f6eaa2385e-AtAXR4/aligs/c3v48B_.156.alig.txt
- Suppemental Dataset S1/5445e4f6eaa2385e-AtAXR4/aligs/c3visB_.472.alig.html
[truncated: 2,303 more entries]
