# Supplementary material for: Mechanistic insight into the role of AUXIN RESISTANCE4 in trafficking of AUXIN1 and LIKE AUX1-2
Source: Plant Physiol. 2023 Sep 30;194(1):422–33. doi: 10.1093/plphys/kiad506 (PMC10756756; doi:10.1093/plphys/kiad506)
Supplement: kiad506_Supplementary_Data [file kiad506_supplementary_data.zip › Suppemental Dataset S1/5445e4f6eaa2385e-AtAXR4/5445e4f6eaa2385e.job]

Email: charlie.hodgman@nottinghamac.uk
Sequence: 5445e4f6eaa2385e.fasta
Format: single
Description: AtAXR4___
Remotehost: cpc117480-shep15-2-0-cust67.8-3.cable.virginm.net
RemoteIP: 82.8.21.68
Date: Tue Jan 10 14:09:39 GMT 2023
Runtype: normal
Mode: normal
Sysdate: 202301101414

ENDOFRECORD
