# Supplementary material for: Mechanistic insight into the role of AUXIN RESISTANCE4 in trafficking of AUXIN1 and LIKE AUX1-2
Source: Plant Physiol. 2023 Sep 30;194(1):422–33. doi: 10.1093/plphys/kiad506 (PMC10756756; doi:10.1093/plphys/kiad506)
Supplement: kiad506_Supplementary_Data [file kiad506_supplementary_data.zip › Suppemental Dataset S1/5445e4f6eaa2385e-AtAXR4/aligs/c1cr6A_.6.alig.txt]

6 c1cr6A_ Probab=100.00  E-value=0  Score=306.72  Aligned_columns=282  Identities=20%

Q ss_pred             CCCCCCCCCHHHHHHHCCCEEEEEECCCCCCCEEEEEEECCCCCCCEEEEECCCCCCHHH
Q ss_conf             573100244023343047705897308888835899985488998779998898788899
Q AtAXR4___        73 PRSWFLSLPPALRQHYSNGRTIKVQVNSNESPIEVFVAESGSIHTETVVIVHGLGLSSFA  132 (473)
Q Consensus        73 ~~~~~~~~~~~~~~~~~~~~~~~~~~~~~~~~v~~~~~e~g~~~~~tVvLLHG~~~ss~~  132 (473)
++.++.+.+.+...|=.++.--++.   ....++++|.|.|  ++|+|||||||+.|++.
T Consensus       160 ~~~~~~~~~~~~~~~p~~~~h~~~~---~~~G~~~hy~~~G--~gppvillHG~~~~~~~  214 (487)
T c1cr6A_         160 TGTQFPEAPLPVPCNPNDVSHGYVT---VKPGIRLHFVEMG--SGPALCLCHGFPESWFS  214 (487)
T ss_dssp             HSCCCCSSCCCCCCCSSSSEEEEEE---EETTEEEEEEEES--CSSEEEEECCTTCCGGG
T ss_pred             HCCCCCCCCCCCCCCCCCCCCCEEE---ECCCCEEEEEEEC--CCCEEEEECCCCCCHHH
T ss_conf             4887566665676886636552688---2899689999951--69848998989898788


Q ss_pred             HHHHHHHHHHCCCEEEEECCCCCCCCCCCCCCCCCCCCCCCCCCCCHHHCCCCCCCCCCC
Q ss_conf             999999898589889995688999998877544433210000000000000122334444
Q AtAXR4___       133 FKEMIQSLGSKGIHSVAIDLPGNGFSDKSMVVIGGDREIGFVARVKEVYGLIQEKGVFWA  192 (473)
Q Consensus       133 Wr~v~~~La~~g~rvvA~DlpG~G~S~~p~~~~~~~~~~~~~~~~~~~~~~~~~~~~~~~  192 (473)
|+++++.|+++||||||+|+||||.|++|....
T Consensus       215 w~~~~~~L~~~gy~via~DlrG~G~S~~p~~~~---------------------------  247 (487)
T c1cr6A_         215 WRYQIPALAQAGFRVLAIDMKGYGDSSSPPEIE---------------------------  247 (487)
T ss_dssp             GGGTHHHHHHTTCEEEEECCTTSTTSCCCSCSG---------------------------
T ss_pred             HHHHHHHHHHCCCEEEEECCCCCCCCCCCCCCC---------------------------
T ss_conf             999999898689899995788888999999866---------------------------


Q ss_pred             CCCCCCCCCCCCCCCCCCCCCCCCCCCCCCCCHHHHHHHHHHHHHHCCCCCEEEEEECCH
Q ss_conf             443333444444433333444445555447899999999999999708987189998505
Q AtAXR4___       193 FDQMIETGDLPYEEIIKLQNSKRRSFKAIELGSEETARVLGQVIDTLGLAPVHLVLHDSA  252 (473)
Q Consensus       193 ~~~~~~~~~~~~~~~~~~~~~~~~~~~~~~~~~~~~a~~l~~~ld~lgl~~~~Lvghs~G  252 (473)
.|+.+.+++++.++++++++++++|||||||
T Consensus       248 -----------------------------~ys~~~~a~di~~ll~~Lgi~~~~lvGhS~G  278 (487)
T c1cr6A_         248 -----------------------------EYAMELLCKEMVTFLDKLGIPQAVFIGHDWA  278 (487)
T ss_dssp             -----------------------------GGCHHHHHHHHHHHHHHHTCSCEEEEEETHH
T ss_pred             -----------------------------CCCHHHHHHHHHHHHHHCCCCCEEEEEECCH
T ss_conf             -----------------------------8998999999999999718996799982721


Q ss_pred             HHHHHHHHHHCHHHHCEEEEECCCCCCCCHHHH---------------------------
Q ss_conf             799999999694563178996388886546888---------------------------
Q AtAXR4___       253 LGLASNWVSENWQSVRSVTLIDSSISPALPLWV---------------------------  285 (473)
Q Consensus       253 g~va~~~A~~~PerV~~Lvlins~~~~~~p~~l---------------------------  285 (473)
|.+++.+|.++|++|++|+++++...+......
T Consensus       279 g~ia~~~A~~~Pe~V~~lvl~~~~~~~~~~~~~~~~~~~~~~~~~~~~~~~~~~~~~~~~  338 (487)
T c1cr6A_         279 GVMVWNMALFYPERVRAVASLNTPFMPPDPDVSPMKVIRSIPVFNYQLYFQEPGVAEAEL  338 (487)
T ss_dssp             HHHHHHHHHHCSTTEEEEEEESCCCCCCCTTSCHHHHHHHCGGGHHHHHHTSTTHHHHHH
T ss_pred             HHHHHHHHHHCCHHCCEEEEECCCCCCCCCCHHHHHHHHHHHHHHHHHHHCCCCCCHHHH
T ss_conf             799999999780120177871587777773102567764101234566530335214666


Q ss_pred             -----------------HHCHHHHHHHHHCCHHHHHHHHHHCCCCCCHHHHHHHHHHHHC
Q ss_conf             -----------------6241146777422001356765420135899999999998618
Q AtAXR4___       286 -----------------LNVPGIREILLAFSFGFEKLVSFRCSKEMTLSDIDAHRILLKG  328 (473)
Q Consensus       286 -----------------~~~~~~~~~~~~~~~~~~~~l~~~~~~~~~~e~v~~~~~~~~~  328 (473)
..................................+.+...+..
T Consensus       339 ~~~~~~~~~~~~~~~~~~~~~~~~~~~~~~~~~~~~~~~~~~~~~~~~~~~~~~~~~~~~  398 (487)
T c1cr6A_         339 EKNMSRTFKSFFRASDETGFIAVHKATEIGGILVNTPEDPNLSKITTEEEIEFYIQQFKK  398 (487)
T ss_dssp             HHTHHHHHHHHSCCSSCSSCCCTTTHHHHTCSSTTSCSSCCCCTTSCHHHHHHHHHHHHT
T ss_pred             HHHHHHHHHHHHCCCCCCHHHHHHHHHHHHHHHCCCCCCCCCCCCCCHHHHHHHHHHHHC
T ss_conf             423999999983144420134566665543320135100145634888999999996420


Q ss_pred             CCCHHHHHHHHHHCCCCCCCHHHHHHHCCCCCCEEEEECCCCCCCCHHHHHHHHHHCCCC
Q ss_conf             572146899986401244301256762025897499964888753889999999866997
Q AtAXR4___       329 RNGREAVVASLNKLNHSFDIAQWGNSDGINGIPMQVIWSSEASKEWSDEGQRVAKALPKA  388 (473)
Q Consensus       329 ~~~~~a~~~~~~~~~~~~~~~~~~~~l~~i~vPtLvIwG~~D~~v~~~~ae~la~~lP~A  388 (473)
.+. .......+....... ......+..+++|+|+|||++|.+++++..+.+++.+|++
T Consensus       399 ~~~-~~~~~~~~~~~~~~~-~~~~~~l~~i~~Pvlii~G~~D~~~~~~~~~~~~~~ip~~  456 (487)
T c1cr6A_         399 TGF-RGPLNWYRNTERNWK-WSCKGLGRKILVPALMVTAEKDIVLRPEMSKNMEKWIPFL  456 (487)
T ss_dssp             TCS-HHHHTTTTTHHHHHH-HHGGGTTCCCCSCEEEEEETTCSSSCGGGGTTGGGTSTTC
T ss_pred             CCC-CHHHHHHHHHHHCCC-CCCHHHHCCCCCCEEEEEECCCCCCCHHHHHHHHHHCCCC
T ss_conf             352-017889875431045-5521442027887799984778723899999999977997


Q ss_pred             EEEEECC-CCCCCCCCHHHHHHHHHHHHHH
Q ss_conf             9999756-5680003979999999999873
Q AtAXR4___       389 KFVTHSG-SRWPQESKSGELADYISEFVSL  417 (473)
Q Consensus       389 r~v~l~G-GH~pqee~P~EvA~~I~eFL~~  417 (473)
+++.+++ |||+++|+|+||++.|.+||++
T Consensus       457 ~~~~i~~~GH~~~~E~P~ev~~~i~~FL~s  486 (487)
T c1cr6A_         457 KRGHIEDCGHWTQIEKPTEVNQILIKWLQT  486 (487)
T ss_dssp             EEEEESSCCSCHHHHSHHHHHHHHHHHHHH
T ss_pred             EEEEECCCCCCHHHCCHHHHHHHHHHHHHC
T ss_conf             999988886684452989999999998745
