# Supplementary material for: Mechanistic insight into the role of AUXIN RESISTANCE4 in trafficking of AUXIN1 and LIKE AUX1-2
Source: Plant Physiol. 2023 Sep 30;194(1):422–33. doi: 10.1093/plphys/kiad506 (PMC10756756; doi:10.1093/plphys/kiad506)
Supplement: kiad506_Supplementary_Data [file kiad506_supplementary_data.zip › Suppemental Dataset S1/5445e4f6eaa2385e-AtAXR4/aligs/c1gplA_.464.alig.txt]

464 c1gplA_ Probab=99.09   E-value=5.6e-10  Score=75.60  Aligned_columns=110  Identities=21%

Q ss_pred             CCCCCEEEEECCC---CCCHHHHHHHHHHHHHCCCEEEEECCCCCCCCCCCCCCCCCCCC
Q ss_conf             8998779998898---78889999999989858988999568899999887754443321
Q AtAXR4___       114 SIHTETVVIVHGL---GLSSFAFKEMIQSLGSKGIHSVAIDLPGNGFSDKSMVVIGGDRE  170 (473)
Q Consensus       114 ~~~~~tVvLLHG~---~~ss~~Wr~v~~~La~~g~rvvA~DlpG~G~S~~p~~~~~~~~~  170 (473)
++..||+++||||   +..++...-.-..|....+.||++|+.+...+.-+.
T Consensus        67 ~~~~pt~iiiHG~~~~~~~~~~~~~~~a~l~~~d~NVI~VDW~~~a~~~Y~~--------  118 (432)
T c1gplA_          67 NLNRKTRFIIHGFTDSGENSWLSDMCKNMFQVEKVNCICVDWKGGSKAQYSQ--------  118 (432)
T ss_dssp             CTTSEEEEEECCTTCCTTSHHHHHHHHHHHHHCCEEEEEEECHHHHTSCHHH--------
T ss_pred             CCCCCEEEEECCCCCCCCCCHHHHHHHHHHHCCCEEEEEEECCCCCCCCHHH--------
T ss_conf             7406889998586888873048999999975088169997382225654677--------


Q ss_pred             CCCCCCCCHHHCCCCCCCCCCCCCCCCCCCCCCCCCCCCCCCCCCCCCCCCCCCHHHHHH
Q ss_conf             000000000000012233444444333344444443333344444555544789999999
Q AtAXR4___       171 IGFVARVKEVYGLIQEKGVFWAFDQMIETGDLPYEEIIKLQNSKRRSFKAIELGSEETAR  230 (473)
Q Consensus       171 ~~~~~~~~~~~~~~~~~~~~~~~~~~~~~~~~~~~~~~~~~~~~~~~~~~~~~~~~~~a~  230 (473)
........-...+.
T Consensus       119 ----------------------------------------------a~~n~~~Vg~~ia~  132 (432)
T c1gplA_         119 ----------------------------------------------ASQNIRVVGAEVAY  132 (432)
T ss_dssp             ----------------------------------------------HHHHHHHHHHHHHH
T ss_pred             ----------------------------------------------HHHHHHHHHHHHHH
T ss_conf             ----------------------------------------------76548999999999


Q ss_pred             HHHHHHHHCCC--CCEEEEEECCHHHHHHHHHHHCHHHHCEEEEECCCC
Q ss_conf             99999997089--871899985057999999996945631789963888
Q AtAXR4___       231 VLGQVIDTLGL--APVHLVLHDSALGLASNWVSENWQSVRSVTLIDSSI  277 (473)
Q Consensus       231 ~l~~~ld~lgl--~~~~Lvghs~Gg~va~~~A~~~PerV~~Lvlins~~  277 (473)
.+..+.+..|+  +++||+|||+|+.||-..+.+.+.++.+++-+|++.
T Consensus       133 ~i~~L~~~~g~~~~~ihlIGhSLGAhiAG~~G~~l~~~i~rItgLDPA~  181 (432)
T c1gplA_         133 LVQVLSTSLNYAPENVHIIGHSLGAHTAGEAGKRLNGLVGRITGLDPAE  181 (432)
T ss_dssp             HHHHHHHHHCCCGGGEEEEEETHHHHHHHHHHHTTTTCSSEEEEESCBC
T ss_pred             HHHHHHHHHCCCHHHEEEEEECHHHHHHHHHHHHCCCCCCEEEEECCCC
T ss_conf             9999998409887677899971788899999976147233799816555
