# Supplementary material for: Mechanistic insight into the role of AUXIN RESISTANCE4 in trafficking of AUXIN1 and LIKE AUX1-2
Source: Plant Physiol. 2023 Sep 30;194(1):422–33. doi: 10.1093/plphys/kiad506 (PMC10756756; doi:10.1093/plphys/kiad506)
Supplement: kiad506_Supplementary_Data [file kiad506_supplementary_data.zip › Suppemental Dataset S1/5445e4f6eaa2385e-AtAXR4/aligs/c1hplB_.486.alig.txt]

486 c1hplB_ Probab=99.00   E-value=1.2e-09  Score=73.82  Aligned_columns=110  Identities=17%

Q ss_pred             CCCCCEEEEECCCCCCHHH--HHHHHHHHHH-CCCEEEEECCCCCCCCCCCCCCCCCCCC
Q ss_conf             8998779998898788899--9999998985-8988999568899999887754443321
Q AtAXR4___       114 SIHTETVVIVHGLGLSSFA--FKEMIQSLGS-KGIHSVAIDLPGNGFSDKSMVVIGGDRE  170 (473)
Q Consensus       114 ~~~~~tVvLLHG~~~ss~~--Wr~v~~~La~-~g~rvvA~DlpG~G~S~~p~~~~~~~~~  170 (473)
++..||+++||||..+...  ...+...|-. ..+.||++|+.+.....
T Consensus        66 ~~~~pt~~iiHG~~~~~~~~~~~~~~~a~l~~~d~NVi~VDW~~~a~~~-----------  114 (449)
T c1hplB_          66 NTGRKTRFIIHGFIDKGEESWLSTMCQNMFKVESVNCICVDWKSGSRTA-----------  114 (449)
T ss_dssp             CTTSEEEEEECCCCCTTCTTHHHHHHHHHTTTCCEEEEEEECHHHHSSC-----------
T ss_pred             CCCCCEEEEECCCCCCCCCCHHHHHHHHHHHCCCEEEEEEECCCCCCCC-----------
T ss_conf             7516889998684788874228999999974188489996083224755-----------


Q ss_pred             CCCCCCCCHHHCCCCCCCCCCCCCCCCCCCCCCCCCCCCCCCCCCCCCCCCCCCHHHHHH
Q ss_conf             000000000000012233444444333344444443333344444555544789999999
Q AtAXR4___       171 IGFVARVKEVYGLIQEKGVFWAFDQMIETGDLPYEEIIKLQNSKRRSFKAIELGSEETAR  230 (473)
Q Consensus       171 ~~~~~~~~~~~~~~~~~~~~~~~~~~~~~~~~~~~~~~~~~~~~~~~~~~~~~~~~~~a~  230 (473)
...........-...+.
T Consensus       115 -------------------------------------------Y~~a~~n~~~Vg~~ia~  131 (449)
T c1hplB_         115 -------------------------------------------YSQASQNVRIVGAEVAY  131 (449)
T ss_dssp             -------------------------------------------HHHHHHHHHHHHHHHHH
T ss_pred             -------------------------------------------HHHHHHHHHHHHHHHHH
T ss_conf             -------------------------------------------79888758999999999


Q ss_pred             HHHHHHHHCCC--CCEEEEEECCHHHHHHHHHHHCHHHHCEEEEECCCC
Q ss_conf             99999997089--871899985057999999996945631789963888
Q AtAXR4___       231 VLGQVIDTLGL--APVHLVLHDSALGLASNWVSENWQSVRSVTLIDSSI  277 (473)
Q Consensus       231 ~l~~~ld~lgl--~~~~Lvghs~Gg~va~~~A~~~PerV~~Lvlins~~  277 (473)
.+..+.+..|+  +++||+|||+|+.||-....+.+.++.+++-+|++.
T Consensus       132 ~i~~L~~~~g~~~~~ihlIGhSLGAhiaG~ag~~~~~~l~rItgLDPA~  180 (449)
T c1hplB_         132 LVGVLQSSFDYSPSNVHIIGHSLGSHAAGEAGRRTNGAVGRITGLDPAE  180 (449)
T ss_dssp             HHHHHHHHHCCCGGGEEEEEETTHHHHHHHHHHHTTTCSSEEEEESCBC
T ss_pred             HHHHHHHHCCCCHHHEEEEEECHHHHHHHHHHHHCCCCCCEEEEECCCC
T ss_conf             9999998519887776899871688889999986158344599707654
