# Supplementary material for: Mechanistic insight into the role of AUXIN RESISTANCE4 in trafficking of AUXIN1 and LIKE AUX1-2
Source: Plant Physiol. 2023 Sep 30;194(1):422–33. doi: 10.1093/plphys/kiad506 (PMC10756756; doi:10.1093/plphys/kiad506)
Supplement: kiad506_Supplementary_Data [file kiad506_supplementary_data.zip › Suppemental Dataset S1/5445e4f6eaa2385e-AtAXR4/aligs/c1j1iA_.91.alig.txt]

91 c1j1iA_ Probab=100.00  E-value=5e-33  Score=202.34  Aligned_columns=243  Identities=17%

Q ss_pred             CEEEEEEECCCCCCCEEEEECCCC---CCHHHHHHHHHHHHHCCCEEEEECCCCCCCCCC
Q ss_conf             358999854889987799988987---888999999998985898899956889999988
Q AtAXR4___       104 PIEVFVAESGSIHTETVVIVHGLG---LSSFAFKEMIQSLGSKGIHSVAIDLPGNGFSDK  160 (473)
Q Consensus       104 ~v~~~~~e~g~~~~~tVvLLHG~~---~ss~~Wr~v~~~La~~g~rvvA~DlpG~G~S~~  160 (473)
.++++|++.|+  +||||||||++   .+++.|+++++.| +++|+|+++|++|||.|+.
T Consensus        11 G~~l~y~~~G~--g~~ivllHG~~~~~~~~~~~~~~~~~L-~~~~~v~~~d~~g~g~s~~   67 (258)
T c1j1iA_          11 GVETRYLEAGK--GQPVILIHGGGAGAESEGNWRNVIPIL-ARHYRVIAMDMLGFGKTAK   67 (258)
T ss_dssp             TEEEEEEEECC--SSEEEEECCCSTTCCHHHHHTTTHHHH-TTTSEEEEECCTTSTTSCC
T ss_pred             CEEEEEEEECC--CCEEEEECCCCCCHHHHHHHHHHHHHH-HCCCEEEEECCCCCCCCCC
T ss_conf             97999999518--986999985799865789899999986-2898899964899757536


Q ss_pred             CCCCCCCCCCCCCCCCCCHHHCCCCCCCCCCCCCCCCCCCCCCCCCCCCCCCCCCCCCCC
Q ss_conf             775444332100000000000001223344444433334444444333334444455554
Q AtAXR4___       161 SMVVIGGDREIGFVARVKEVYGLIQEKGVFWAFDQMIETGDLPYEEIIKLQNSKRRSFKA  220 (473)
Q Consensus       161 p~~~~~~~~~~~~~~~~~~~~~~~~~~~~~~~~~~~~~~~~~~~~~~~~~~~~~~~~~~~  220 (473)
+....
T Consensus        68 ~~~~~-------------------------------------------------------   72 (258)
T c1j1iA_          68 PDIEY-------------------------------------------------------   72 (258)
T ss_dssp             CSSCC-------------------------------------------------------
T ss_pred             CCCCC-------------------------------------------------------
T ss_conf             65432-------------------------------------------------------


Q ss_pred             CCCCHHHHHHHHHHHHHHCCC-CCEEEEEECCHHHHHHHHHHHCHHHHCEEEEECCCCCC
Q ss_conf             478999999999999997089-87189998505799999999694563178996388886
Q AtAXR4___       221 IELGSEETARVLGQVIDTLGL-APVHLVLHDSALGLASNWVSENWQSVRSVTLIDSSISP  279 (473)
Q Consensus       221 ~~~~~~~~a~~l~~~ld~lgl-~~~~Lvghs~Gg~va~~~A~~~PerV~~Lvlins~~~~  279 (473)
...........++..... ....++++++|+.++...+...+.++..++++++.+..
T Consensus        73 ---~~~~~~~~~~~~~~~~~~~~~~~~~~~~~~~~~~~~~~~~~~~~~~~~~~~~~~~~~  129 (258)
T c1j1iA_          73 ---TQDRRIRHLHDFIKAMNFDGKVSIVGNSMGGATGLGVSVLHSELVNALVLMGSAGLV  129 (258)
T ss_dssp             ---CHHHHHHHHHHHHHHSCCSSCEEEEEEHHHHHHHHHHHHHCGGGEEEEEEESCCBCC
T ss_pred             ---CHHHHHHHHHHHHHHHCCCCEEEEEEECCCCCHHHHHHHCCCCCCCEEEECCCCCCC
T ss_conf             ---112234678997642112411332100022100234542073224201221666777


Q ss_pred             CCHHHHHHCHHHHHHHHHCCHHHHHHHHHHCCCCCCHHHHHHHHHHHHCCCCHHHHHHHH
Q ss_conf             546888624114677742200135676542013589999999999861857214689998
Q AtAXR4___       280 ALPLWVLNVPGIREILLAFSFGFEKLVSFRCSKEMTLSDIDAHRILLKGRNGREAVVASL  339 (473)
Q Consensus       280 ~~p~~l~~~~~~~~~~~~~~~~~~~~l~~~~~~~~~~e~v~~~~~~~~~~~~~~a~~~~~  339 (473)
......................           .......+.+.........+.......
T Consensus       130 ~~~~~~~~~~~~~~~~~~~~~~-----------~~~~~~~~~~~~~~~~~~~~~~~~~~~  178 (258)
T c1j1iA_         130 VEYDFTREGMVHLVKALTNDGF-----------KIDDAMINSRYTYATDEATRKAYVATM  178 (258)
T ss_dssp             CCCCSCHHHHHHHHHHHSCTTC-----------CCCHHHHHHHHHHHHSHHHHHHHHHHH
T ss_pred             CCCHHHHHHHHHHHHHHCCCCH-----------HCCHHHHHHHHHCCCCHHHHHHHHHHH
T ss_conf             7601226678887654102300-----------012899987752037843578899999


Q ss_pred             HHCCCCCCCHHHHHHHCCCCCCEEEEECCCCCCCCHHHHHHHHHHCCCCEEEEECC-CCC
Q ss_conf             64012443012567620258974999648887538899999998669979999756-568
Q AtAXR4___       340 NKLNHSFDIAQWGNSDGINGIPMQVIWSSEASKEWSDEGQRVAKALPKAKFVTHSG-SRW  398 (473)
Q Consensus       340 ~~~~~~~~~~~~~~~l~~i~vPtLvIwG~~D~~v~~~~ae~la~~lP~Ar~v~l~G-GH~  398 (473)
...............+..+.+|+++++|++|.+++++..+++++.+|+++++++++ ||+
T Consensus       179 ~~~~~~~~~~~~~~~~~~~~~p~~~~~g~~D~~~~~~~~~~~~~~~p~~~~~~i~~~gH~  238 (258)
T c1j1iA_         179 QWIREQGGLFYDPEFIRKVQVPTLVVQGKDDKVVPVETAYKFLDLIDDSWGYIIPHCGHW  238 (258)
T ss_dssp             HHHHHHTSSBCCHHHHTTCCSCEEEEEETTCSSSCHHHHHHHHHHCTTEEEEEESSCCSC
T ss_pred             HHHHHHHCCCCHHHHHHHCCCCCEEEEECCCCCCCHHHHHHHHHHCCCCEEEEECCCCCC
T ss_conf             864210001210111121046605886278882689999999997899799998889758


Q ss_pred             CCCCCHHHHHHHHHHHHHHC
Q ss_conf             00039799999999998737
Q AtAXR4___       399 PQESKSGELADYISEFVSLL  418 (473)
Q Consensus       399 pqee~P~EvA~~I~eFL~~l  418 (473)
++.|+|++|++.|.+||+..
T Consensus       239 ~~~e~p~~~~~~i~~FLa~r  258 (258)
T c1j1iA_         239 AMIEHPEDFANATLSFLSLR  258 (258)
T ss_dssp             HHHHSHHHHHHHHHHHHHHC
T ss_pred             HHHHCHHHHHHHHHHHHCCC
T ss_conf             65837999999999986288
