# Supplementary material for: Mechanistic insight into the role of AUXIN RESISTANCE4 in trafficking of AUXIN1 and LIKE AUX1-2
Source: Plant Physiol. 2023 Sep 30;194(1):422–33. doi: 10.1093/plphys/kiad506 (PMC10756756; doi:10.1093/plphys/kiad506)
Supplement: kiad506_Supplementary_Data [file kiad506_supplementary_data.zip › Suppemental Dataset S1/5445e4f6eaa2385e-AtAXR4/aligs/c1l7qA_.345.alig.txt]

345 c1l7qA_ Probab=99.79   E-value=2.8e-18  Score=121.26  Aligned_columns=253  Identities=12%

Q ss_pred             EEEECCCCCCCEEEEECCCCC----CHHHHHHHHHHHHHCCCEEEEECCCCCCCCCCCCC
Q ss_conf             998548899877999889878----88999999998985898899956889999988775
Q AtAXR4___       108 FVAESGSIHTETVVIVHGLGL----SSFAFKEMIQSLGSKGIHSVAIDLPGNGFSDKSMV  163 (473)
Q Consensus       108 ~~~e~g~~~~~tVvLLHG~~~----ss~~Wr~v~~~La~~g~rvvA~DlpG~G~S~~p~~  163 (473)
.|+-.+....|+||++||++.    ....|......|+++||.||++|.||+|.|+..
T Consensus        23 v~~P~~~~~~Pvil~~~gyg~~~~~~~~~~~~~~~~la~~GY~vv~~D~RG~G~S~G~--   80 (571)
T c1l7qA_          23 LYRPDADGPVPVLLVRNPYDKFDVFAWSTQSTNWLEFVRDGYAVVIQDTRGLFASEGE--   80 (571)
T ss_dssp             EEEESCSSCEEEEEEEESSCTTCCHHHHTTTCCTHHHHHTTCEEEEEECTTSTTCCSC--
T ss_pred             EEECCCCCCEEEEEEECCCCCCCCCCCCCCCHHHHHHHHCCCEEEEECCCCCCCCCCC--
T ss_conf             9973888850399997848887655432111058999978929999886778988887--


Q ss_pred             CCCCCCCCCCCCCCCHHHCCCCCCCCCCCCCCCCCCCCCCCCCCCCCCCCCCCCCCCCCC
Q ss_conf             444332100000000000001223344444433334444444333334444455554478
Q AtAXR4___       164 VIGGDREIGFVARVKEVYGLIQEKGVFWAFDQMIETGDLPYEEIIKLQNSKRRSFKAIEL  223 (473)
Q Consensus       164 ~~~~~~~~~~~~~~~~~~~~~~~~~~~~~~~~~~~~~~~~~~~~~~~~~~~~~~~~~~~~  223 (473)
.....+
T Consensus        81 ------------------------------------------------------~~~~~~   86 (571)
T c1l7qA_          81 ------------------------------------------------------FVPHVD   86 (571)
T ss_dssp             ------------------------------------------------------CCTTTT
T ss_pred             ------------------------------------------------------CCCCHH
T ss_conf             ------------------------------------------------------465211


Q ss_pred             CHHHHHHHHHHHHHHCCC-CCEEEEEECCHHHHHHHHHHHCHHHHCEEEEECCCCCCCCH
Q ss_conf             999999999999997089-87189998505799999999694563178996388886546
Q AtAXR4___       224 GSEETARVLGQVIDTLGL-APVHLVLHDSALGLASNWVSENWQSVRSVTLIDSSISPALP  282 (473)
Q Consensus       224 ~~~~~a~~l~~~ld~lgl-~~~~Lvghs~Gg~va~~~A~~~PerV~~Lvlins~~~~~~p  282 (473)
...+..+.++.+.+.-.. +++.++|||+||.+++.+|.++|++++.++.+++.......
T Consensus        87 e~~D~~~~i~wl~~~~~~dg~Vgl~G~S~GG~~a~~~A~~~p~~l~aiv~~~~~~d~~~~  146 (571)
T c1l7qA_          87 DEADAEDTLSWILEQAWCDGNVGMFGVAYLGVTQWQAAVSGVGGLKAIAPSMASADLYRA  146 (571)
T ss_dssp             HHHHHHHHHHHHHHSTTEEEEEEECEETHHHHHHHHHHTTCCTTEEEBCEESCCSCTCCC
T ss_pred             HHHHHHHHHHHHHHCCCCCCCEEEEEECHHHHHHHHHHHHCCCCCCEEEEECCCCCCHHC
T ss_conf             799999999999985899875899982676999999997457423288641542550000


Q ss_pred             HHHHHCHHHHHHHHHCCHHHHHHHHHHCCCCCCHHHHHHHHHHHHCCCCHHHHHHHHHHC
Q ss_conf             888624114677742200135676542013589999999999861857214689998640
Q AtAXR4___       283 LWVLNVPGIREILLAFSFGFEKLVSFRCSKEMTLSDIDAHRILLKGRNGREAVVASLNKL  342 (473)
Q Consensus       283 ~~l~~~~~~~~~~~~~~~~~~~~l~~~~~~~~~~e~v~~~~~~~~~~~~~~a~~~~~~~~  342 (473)
................-......................+....................
T Consensus       147 ~~~~~gg~~~~~~~~~~~~~~~~~~~~~~~~~~~~~~~~~~~~~~~~~~~~~~~~~~~~~  206 (571)
T c1l7qA_         147 PWYGPGGALSVEALLGWSALIGTGLITSRSDARPEDAADFVQLAAILNDVAGAASVTPLA  206 (571)
T ss_dssp             CCSCTTSCCCHHHHHHHHHHHHHHHHTTCSSCCTTHHHHHHHHHHHHHCHHHHHTCSSTT
T ss_pred             CCCCCCCCCCCCCHHHHHHHHHHHHHHHCCCCCCHHHHHHHHHHHHCCCCCCCCCHHHHH
T ss_conf             000247311221013477765221111000133112456665432000000001101332


Q ss_pred             CCCCCCH----------------------HHHHHHCCCCCCEEEEECCCCCCCCHHH-HH
Q ss_conf             1244301----------------------2567620258974999648887538899-99
Q AtAXR4___       343 NHSFDIA----------------------QWGNSDGINGIPMQVIWSSEASKEWSDE-GQ  379 (473)
Q Consensus       343 ~~~~~~~----------------------~~~~~l~~i~vPtLvIwG~~D~~v~~~~-ae  379 (473)
.......                      .....+.+|++|+|+|+|..|..++... .-
T Consensus       207 ~~~~~~~~~~~~~~~~~~~~~~~~~~~~~~~~~~l~~I~vPvLii~G~~D~~~~~~~~~~  266 (571)
T c1l7qA_         207 EQPLLGRLIPWVIDQVVDHPDNDESWQSISLFERLGGLATPALITAGWYDGFVGESLRTF  266 (571)
T ss_dssp             CCHHHHHHCTHHHHTTTTCCSCCHHHHHHCCHHHHTTCCCCEEEEEEEECTTHHHHHHHH
T ss_pred             HHHHHCCCCHHHHHHHHCCCCCHHHHHHCCHHHHHHCCCCCEEEEECCCCCCCCHHHHHH
T ss_conf             011101111024777522753027764089578861189989998313367643789999


Q ss_pred             HHHHHCCCCEEEEECCCC-------------CCCCCCHHHHHHHHHHHHH
Q ss_conf             999866997999975656-------------8000397999999999987
Q AtAXR4___       380 RVAKALPKAKFVTHSGSR-------------WPQESKSGELADYISEFVS  416 (473)
Q Consensus       380 ~la~~lP~Ar~v~l~GGH-------------~pqee~P~EvA~~I~eFL~  416 (473)
+..+.-...+++...++|             +.....-.++.+...+|+.
T Consensus       267 ~~l~~~~~~~L~igp~~H~~~~~~~~~~~~~~~~~~~~~~~~~~~~~wfD  316 (571)
T c1l7qA_         267 VAVKDNADARLVVGPWSHSNLTGRNADRKFGIAATYPIQEATTMHKAFFD  316 (571)
T ss_dssp             HHHTTTSCEEEEEEEEETTBCSSEETTEECCGGGSCCHHHHHHHHHHHHH
T ss_pred             HHHHHCCCEEEEEECCCCCCCCCCCCCCCCCCCCCCHHHHHHHHHHHHHH
T ss_conf             99763298499997784776556677655676663107899999999998
