# Supplementary material for: Mechanistic insight into the role of AUXIN RESISTANCE4 in trafficking of AUXIN1 and LIKE AUX1-2
Source: Plant Physiol. 2023 Sep 30;194(1):422–33. doi: 10.1093/plphys/kiad506 (PMC10756756; doi:10.1093/plphys/kiad506)
Supplement: kiad506_Supplementary_Data [file kiad506_supplementary_data.zip › Suppemental Dataset S1/5445e4f6eaa2385e-AtAXR4/aligs/c1lnsA_.348.alig.txt]

348 c1lnsA_ Probab=98.95   E-value=1.8e-07  Score=61.83  Aligned_columns=233  Identities=13%

Q ss_pred             HHHHHHHHCCCEEEEECCCCCCCCCCCCCCCCCCCCCCCCCCCCHHHCCCCCCCCCCCCC
Q ss_conf             999989858988999568899999887754443321000000000000012233444444
Q AtAXR4___       135 EMIQSLGSKGIHSVAIDLPGNGFSDKSMVVIGGDREIGFVARVKEVYGLIQEKGVFWAFD  194 (473)
Q Consensus       135 ~v~~~La~~g~rvvA~DlpG~G~S~~p~~~~~~~~~~~~~~~~~~~~~~~~~~~~~~~~~  194 (473)
.+-..++.+||-||.+|.+|.|.|+
T Consensus       272 ~~~~yfa~rGYaVV~vD~RGtg~S~-----------------------------------  296 (763)
T c1lnsA_         272 SLNDYFLTRGFASIYVAGVGTRSSD-----------------------------------  296 (763)
T ss_dssp             HHHHHHHTTTCEEEEECCTTSTTSC-----------------------------------
T ss_pred             CCCCCHHHCCCEEEEECCCCCCCCC-----------------------------------
T ss_conf             4321026448189997675435767-----------------------------------


Q ss_pred             CCCCCCCCCCCCCCCCCCCCCCCCCCCCCCHHHHHHHHHHHHHHCCCC------------
Q ss_conf             333344444443333344444555544789999999999999970898------------
Q AtAXR4___       195 QMIETGDLPYEEIIKLQNSKRRSFKAIELGSEETARVLGQVIDTLGLA------------  242 (473)
Q Consensus       195 ~~~~~~~~~~~~~~~~~~~~~~~~~~~~~~~~~~a~~l~~~ld~lgl~------------  242 (473)
.........-.++..++++=+.-.
T Consensus       297 ------------------------G~~~~~~~~E~~D~~dvIeWla~~~~a~~~~~~~~~  332 (763)
T c1lnsA_         297 ------------------------GFQTSGDYQQIYSMTAVIDWLNGRARAYTSRKKTHE  332 (763)
T ss_dssp             ------------------------SCCCTTSHHHHHHHHHHHHHHTTSSCEESSTTCCCE
T ss_pred             ------------------------CCCCCCCHHHHHHHHHHHHHHHCCCCCCCCCCCCCC
T ss_conf             ------------------------634108988998899999986215444443223432


Q ss_pred             --------CEEEEEECCHHHHHHHHHHHCHHHHCEEEEECCCCCCCCHHHHHHCHHHHHH
Q ss_conf             --------7189998505799999999694563178996388886546888624114677
Q AtAXR4___       243 --------PVHLVLHDSALGLASNWVSENWQSVRSVTLIDSSISPALPLWVLNVPGIREI  294 (473)
Q Consensus       243 --------~~~Lvghs~Gg~va~~~A~~~PerV~~Lvlins~~~~~~p~~l~~~~~~~~~  294 (473)
++-+.|.||+|.+++..|...|..++.++.+.+.....-....-........
T Consensus       333 ~kq~WSNGkVGM~G~SY~G~tq~~vAa~~pP~LkAIvP~~~~sd~Yd~~~~~G~~~~~g~  392 (763)
T c1lnsA_         333 IKASWANGKVAMTGKSYLGTMAYGAATTGVEGLELILAEAGISSWYNYYRENGLVRSPGG  392 (763)
T ss_dssp             ECCTTEEEEEEEEEETHHHHHHHHHHTTTCTTEEEEEEESCCSBHHHHHBSSSSBCCCTT
T ss_pred             CCCCCCCCCEEEEECCHHHHHHHHHHHCCCCCCEEEEEECCCCCHHHHHCCCCCCCCCCC
T ss_conf             126655881442610888999999983399740499982536634664304881513775


Q ss_pred             HHHCCHHHHHHHHHHCCCCCCHHHHHHHHHHHHCCCCHHHHHHHHHHCCCCCCCHHHHHH
Q ss_conf             742200135676542013589999999999861857214689998640124430125676
Q AtAXR4___       295 LLAFSFGFEKLVSFRCSKEMTLSDIDAHRILLKGRNGREAVVASLNKLNHSFDIAQWGNS  354 (473)
Q Consensus       295 ~~~~~~~~~~~l~~~~~~~~~~e~v~~~~~~~~~~~~~~a~~~~~~~~~~~~~~~~~~~~  354 (473)
...............-.....+-....-...-................+...........
T Consensus       393 ~~~~~~~~la~~~~~r~~~~~d~~~~~~~~~~~~~~~~~~~~~~~~~yd~yW~~rs~~~~  452 (763)
T c1lnsA_         393 FPGEDLDVLAALTYSRNLDGADFLKGNAEYEKRLAEMTAALDRKSGDYNQFWHDRNYLIN  452 (763)
T ss_dssp             CTTCCHHHHHHHHCGGGGSHHHHHHHHHHHHHHHHHHHHHHCTTTCCCCHHHHTTBGGGG
T ss_pred             CCHHHHHHHHCCCCCCCCCHHHHHHHHHHHHHHHHHCCCCCCCCCCCCCHHHHHCCCCCH
T ss_conf             034666664100123457701333336888887662540000016888866651670001


Q ss_pred             HCCCCCCEEEEECCCCCCCCHHHHHHHHHHCCC---CEEEEECCCC-----CCCCCCHHH
Q ss_conf             202589749996488875388999999986699---7999975656-----800039799
Q AtAXR4___       355 DGINGIPMQVIWSSEASKEWSDEGQRVAKALPK---AKFVTHSGSR-----WPQESKSGE  406 (473)
Q Consensus       355 l~~i~vPtLvIwG~~D~~v~~~~ae~la~~lP~---Ar~v~l~GGH-----~pqee~P~E  406 (473)
+.+|+||+|++.|=.|..+.....-++-+.+..   .+++...++|     +...+..++
T Consensus       453 l~~I~vPvl~v~GW~D~~v~~~~~~~~~~~l~~~~~k~Liigpg~H~~~~~~~~~d~~~~  512 (763)
T c1lnsA_         453 TDKVKADVLIVHGLQDWNVTPEQAYNFWKALPEGHAKHAFLHRGAHIYMNSWQSIDFSET  512 (763)
T ss_dssp             GGGCCSEEEEEEETTCCSSCTHHHHHHHHHSCTTCCEEEEEESCSSCCCTTBSSCCHHHH
T ss_pred             HHCCCCCEEEEECCCCCCCCHHHHHHHHHHCCCCCCEEEEEECCCCCCCCCCCCCCHHHH
T ss_conf             421878799852353455571789999985048996189995776788775455236889


Q ss_pred             HHHHHHHHHHHCCCCCCCCC
Q ss_conf             99999999873775457877
Q AtAXR4___       407 LADYISEFVSLLPKSIRRVA  426 (473)
Q Consensus       407 vA~~I~eFL~~lp~s~~~~~  426 (473)
..+-+..||++.......+.
T Consensus       513 ~~~WFD~~LkG~dng~~~p~  532 (763)
T c1lnsA_         513 INAYFVAKLLDRDLNLNLPP  532 (763)
T ss_dssp             HHHHHHHHHTTCCCCCCCCS
T ss_pred             HHHHHHHHHCCCCCCCCCCC
T ss_conf             99999998648888766787
