# Supplementary material for: Mechanistic insight into the role of AUXIN RESISTANCE4 in trafficking of AUXIN1 and LIKE AUX1-2
Source: Plant Physiol. 2023 Sep 30;194(1):422–33. doi: 10.1093/plphys/kiad506 (PMC10756756; doi:10.1093/plphys/kiad506)
Supplement: kiad506_Supplementary_Data [file kiad506_supplementary_data.zip › Suppemental Dataset S1/5445e4f6eaa2385e-AtAXR4/aligs/c1mo2A_.80.alig.txt]

80 c1mo2A_ Probab=99.95   E-value=5.2e-27  Score=169.27  Aligned_columns=210  Identities=20%

Q ss_pred             EEECCCCCCCEEEEECCC--CCCHHHHHHHHHHHHHCCCEEEEECCCCCCCCCCCCCCCC
Q ss_conf             985488998779998898--7888999999998985898899956889999988775444
Q AtAXR4___       109 VAESGSIHTETVVIVHGL--GLSSFAFKEMIQSLGSKGIHSVAIDLPGNGFSDKSMVVIG  166 (473)
Q Consensus       109 ~~e~g~~~~~tVvLLHG~--~~ss~~Wr~v~~~La~~g~rvvA~DlpG~G~S~~p~~~~~  166 (473)
++=+..+.+|||+|+||+  ++++..|+.+++.|... |+|+++|+||||.|+++..
T Consensus        34 v~l~~~~~~p~l~~~hg~~~~g~~~~y~~la~~L~~~-~~V~~~~~pG~~~~~~~~~---   89 (251)
T c1mo2A_          34 VDMADGPGEVTVICCAGTAAISGPHEFTRLAGALRGI-APVRAVPQPGYEEGEPLPS---   89 (251)
T ss_dssp             EEEECCSCSSEEEEECCCSSSCSGGGGHHHHHHHTTT-CCEEEECCTTSSTTCCEES---
T ss_pred             EEECCCCCCCEEEEECCCCCCCCHHHHHHHHHHCCCC-CEEEEEECCCCCCCCCCCC---
T ss_conf             5613788876499978688888988999899734798-5699960823378888748---


Q ss_pred             CCCCCCCCCCCCHHHCCCCCCCCCCCCCCCCCCCCCCCCCCCCCCCCCCCCCCCCCCCHH
Q ss_conf             332100000000000001223344444433334444444333334444455554478999
Q AtAXR4___       167 GDREIGFVARVKEVYGLIQEKGVFWAFDQMIETGDLPYEEIIKLQNSKRRSFKAIELGSE  226 (473)
Q Consensus       167 ~~~~~~~~~~~~~~~~~~~~~~~~~~~~~~~~~~~~~~~~~~~~~~~~~~~~~~~~~~~~  226 (473)
+.+
T Consensus        90 ---------------------------------------------------------~~~   92 (251)
T c1mo2A_          90 ---------------------------------------------------------SMA   92 (251)
T ss_dssp             ---------------------------------------------------------SHH
T ss_pred             ---------------------------------------------------------CHH
T ss_conf             ---------------------------------------------------------899


Q ss_pred             HHHHHH-HHHHHHCCCCCEEEEEECCHHHHHHHHHHHCHHH---HCEEEEECCCCCCCCH
Q ss_conf             999999-9999970898718999850579999999969456---3178996388886546
Q AtAXR4___       227 ETARVL-GQVIDTLGLAPVHLVLHDSALGLASNWVSENWQS---VRSVTLIDSSISPALP  282 (473)
Q Consensus       227 ~~a~~l-~~~ld~lgl~~~~Lvghs~Gg~va~~~A~~~Per---V~~Lvlins~~~~~~p  282 (473)
++++.+ ..+++.++.++++|+||||||.|++.+|.++|++   |..|+++++..
T Consensus        93 ~~a~~~~~~i~~~~~~~p~~L~GhS~Gg~iA~~~A~~l~~~g~~v~~lvl~d~~~-----  147 (251)
T c1mo2A_          93 AVAAVQADAVIRTQGDKPFVVAGHSAGALMAYALATELLDRGHPPRGVVLIDVYP-----  147 (251)
T ss_dssp             HHHHHHHHHHHHTTSSSCEEEEECSTTHHHHHHHHHHHHHHTCCCSEEEEEECSC-----
T ss_pred             HHHHHHHHHHHHHCCCCCEEEEEECHHHHHHHHHHHHHHHCCCCCCEEEEECCCC-----
T ss_conf             9999999999985799974999605077999999977187689855899973899-----


Q ss_pred             HHHHHCHHHHHHHHHCCHHHHHHHHHHCCCCCCHHHHHHHHHHHHCCCCHHHHHHHHHHC
Q ss_conf             888624114677742200135676542013589999999999861857214689998640
Q AtAXR4___       283 LWVLNVPGIREILLAFSFGFEKLVSFRCSKEMTLSDIDAHRILLKGRNGREAVVASLNKL  342 (473)
Q Consensus       283 ~~l~~~~~~~~~~~~~~~~~~~~l~~~~~~~~~~e~v~~~~~~~~~~~~~~a~~~~~~~~  342 (473)
..........................+..+
T Consensus       148 ------------------------------p~~~~~~~~~~~~~~~~~~~~~~~~~l~a~  177 (251)
T c1mo2A_         148 ------------------------------PGHQDAMNAWLEELTATLFVRMDDTRLTAL  177 (251)
T ss_dssp             ------------------------------SSHHHHHHHHHHHHHTTCCCCCCHHHHHHH
T ss_pred             ------------------------------CCCCCCCHHHHHHHHHHHHHHCCHHHHHHH
T ss_conf             ------------------------------997322337899840123342250169999


Q ss_pred             CCCCCCHHHHHHHCCCCCCEEEEECCCCCCCCHHHHHHHHHHCCCC-EEEEECCCCC-CC
Q ss_conf             1244301256762025897499964888753889999999866997-9999756568-00
Q AtAXR4___       343 NHSFDIAQWGNSDGINGIPMQVIWSSEASKEWSDEGQRVAKALPKA-KFVTHSGSRW-PQ  400 (473)
Q Consensus       343 ~~~~~~~~~~~~l~~i~vPtLvIwG~~D~~v~~~~ae~la~~lP~A-r~v~l~GGH~-pq  400 (473)
........ ......+++|++++++++|.......  .+.+..++. +++.++|+|| .+
T Consensus       178 ~~~~~~~~-~~~~~~~~~p~~~v~~~~~~~~~~~~--~w~~~~~~~~~~~~v~G~H~~ml  234 (251)
T c1mo2A_         178 GAYDRLTG-QWRPRETGLPTLLVSAGEPMGPWPDD--SWKPTWPFEHDTVAVPGDHFTMV  234 (251)
T ss_dssp             HHHHHHHH-HCCCCCCCCCEEEEECCSSSSCCTTC--CCCCCCCSSCEEEECCSCCSSCS
T ss_pred             HHHHHHHH-CCCCCCCCCCEEEEECCCCCCCCHHH--HHHHHCCCCCEEEEECCCCCHHH
T ss_conf             99999996-19974425757999558888988134--36773689848999559853220


Q ss_pred             CCCHHHHHHHHHHHHHH
Q ss_conf             03979999999999873
Q AtAXR4___       401 ESKSGELADYISEFVSL  417 (473)
Q Consensus       401 ee~P~EvA~~I~eFL~~  417 (473)
+|+|+++|++|.+||.+
T Consensus       235 ~e~~~~~A~~i~~~L~G  251 (251)
T c1mo2A_         235 QEHADAIARHIDAWLGG  251 (251)
T ss_dssp             SCCHHHHHHHHHHHHTC
T ss_pred             CCCHHHHHHHHHHHHCC
T ss_conf             77989999999987388
