# Supplementary material for: Mechanistic insight into the role of AUXIN RESISTANCE4 in trafficking of AUXIN1 and LIKE AUX1-2
Source: Plant Physiol. 2023 Sep 30;194(1):422–33. doi: 10.1093/plphys/kiad506 (PMC10756756; doi:10.1093/plphys/kiad506)
Supplement: kiad506_Supplementary_Data [file kiad506_supplementary_data.zip › Suppemental Dataset S1/5445e4f6eaa2385e-AtAXR4/aligs/c1mpxB_.461.alig.txt]

461 c1mpxB_ Probab=99.17   E-value=3e-09  Score=71.56  Aligned_columns=264  Identities=9%

Q ss_pred             EEECCCCCCCEEEEECCCCCC-----------HHHHHHHHHHHHHCCCEEEEECCCCCCC
Q ss_conf             985488998779998898788-----------8999999998985898899956889999
Q AtAXR4___       109 VAESGSIHTETVVIVHGLGLS-----------SFAFKEMIQSLGSKGIHSVAIDLPGNGF  157 (473)
Q Consensus       109 ~~e~g~~~~~tVvLLHG~~~s-----------s~~Wr~v~~~La~~g~rvvA~DlpG~G~  157 (473)
|+=.++...|+||..|+|+-+           ..........|+++||-||.+|.||+|.
T Consensus        42 ~~P~~~~~~P~il~~~pYg~~~~~~~~~~~~~~~~~~~~~~~~a~~GYavv~~D~RG~g~  101 (614)
T c1mpxB_          42 VLPKGAKNAPIVLTRTPYDASGRTERLASPHXKDLLSAGDDVFVEGGYIRVFQDVRGKYG  101 (614)
T ss_dssp             EEETTCCSEEEEEEEESSCHHHHTCSSCCSCHHHHSCGGGHHHHHTTCEEEEEECTTSTT
T ss_pred             EECCCCCCEEEEEEECCCCCCCCCCCCCCCCCCCCCCCHHHHHHHCCCEEEEECCCCCCC
T ss_conf             961898611289997878887643444455655433311688997891999978875787


Q ss_pred             CCCCCCCCCCCCCCCCCCCCCHHHCCCCCCCCCCCCCCCCCCCCCCCCCCCCCCCCCCCC
Q ss_conf             988775444332100000000000001223344444433334444444333334444455
Q AtAXR4___       158 SDKSMVVIGGDREIGFVARVKEVYGLIQEKGVFWAFDQMIETGDLPYEEIIKLQNSKRRS  217 (473)
Q Consensus       158 S~~p~~~~~~~~~~~~~~~~~~~~~~~~~~~~~~~~~~~~~~~~~~~~~~~~~~~~~~~~  217 (473)
|+-...................
T Consensus       102 S~G~~~~~~~~~~~~~~~~~~e--------------------------------------  123 (614)
T c1mpxB_         102 SEGDYVXTRPLRGPLNPSEVDH--------------------------------------  123 (614)
T ss_dssp             CCSCCCTTCCCSBTTBCSSCCH--------------------------------------
T ss_pred             CCCCEECCCCCCCCCCCCCCHH--------------------------------------
T ss_conf             5772111564333333332013--------------------------------------


Q ss_pred             CCCCCCCHHHHHHHHHHHHHHCCC--CCEEEEEECCHHHHHHHHHHHCHHHHCEEEEECC
Q ss_conf             554478999999999999997089--8718999850579999999969456317899638
Q AtAXR4___       218 FKAIELGSEETARVLGQVIDTLGL--APVHLVLHDSALGLASNWVSENWQSVRSVTLIDS  275 (473)
Q Consensus       218 ~~~~~~~~~~~a~~l~~~ld~lgl--~~~~Lvghs~Gg~va~~~A~~~PerV~~Lvlins  275 (473)
..+..+.++.+.....+  +++-++|+|+||.+++..|...|.+++.++-..+
T Consensus       124 -------~~D~~d~i~w~~~q~~ws~grVGm~G~SYgG~~~~~~A~~~~p~LkAivp~~~  176 (614)
T c1mpxB_         124 -------ATDAWDTIDWLVKNVSESNGKVGXIGSSYEGFTVVXALTNPHPALKVAVPESP  176 (614)
T ss_dssp             -------HHHHHHHHHHHHHHCTTEEEEEEEEEETHHHHHHHHHHTSCCTTEEEEEEESC
T ss_pred             -------HHHHHHHHHHHHHCCCCCCCCEEECCCCHHHHHHHHHHHCCCCEEEEEEEECC
T ss_conf             -------45589899988624787788433012430268999998439860779987075


Q ss_pred             CCCCC-----CHHHHHHCHHHHHHHHHCCHHHHHHHHHHCCCCCCHHHHHHHHHHHHCCC
Q ss_conf             88865-----46888624114677742200135676542013589999999999861857
Q AtAXR4___       276 SISPA-----LPLWVLNVPGIREILLAFSFGFEKLVSFRCSKEMTLSDIDAHRILLKGRN  330 (473)
Q Consensus       276 ~~~~~-----~p~~l~~~~~~~~~~~~~~~~~~~~l~~~~~~~~~~e~v~~~~~~~~~~~  330 (473)
.....     .....+............................................
T Consensus       177 ~~d~y~~~~~~~gG~~~~~~~~~~~~~~~~~~~~~~~~~~~~~~~~~~~~~~~~~~~~~~  236 (614)
T c1mpxB_         177 XIDGWXGDDWFNYGAFRQVNFDYFTGQLSKRGKGAGIARQGHDDYSNFLQAGSAGDFAKA  236 (614)
T ss_dssp             CCCTTTTSSSEETTEEBGGGHHHHHHHHSSSSCCCCCCCSSSCHHHHHHHHCSHHHHHHH
T ss_pred             CCCCCCCCCCCCCCCCCCHHHHHHHHHHHCCCCCCCCCCCCHHHHHHHHHHCCCCCCHHH
T ss_conf             676311110015873120357889987311123455432322448999872675430121


Q ss_pred             CHHHHHHHHHHCCCCCCCHHHHH--------HHCCCCCCEEEEECCCCCCCCHHHHHHH-
Q ss_conf             21468999864012443012567--------6202589749996488875388999999-
Q AtAXR4___       331 GREAVVASLNKLNHSFDIAQWGN--------SDGINGIPMQVIWSSEASKEWSDEGQRV-  381 (473)
Q Consensus       331 ~~~a~~~~~~~~~~~~~~~~~~~--------~l~~i~vPtLvIwG~~D~~v~~~~ae~l-  381 (473)
........+.........-.+..        .+.++++|+|++-|-.|..+.....+.+
T Consensus       237 ~~~~~~~~~~~~~~~~~~d~~w~~~~~~~~~~~~~i~vP~l~v~Gw~D~~~~~~~~~~~~  296 (614)
T c1mpxB_         237 AGLEQLPWWHKLTEHAAYDAFWQEQALDKVXARTPLKVPTXWLQGLWDQEDXWGAIHSYA  296 (614)
T ss_dssp             TTGGGSHHHHHHHHTCSSCHHHHTTCHHHHHHTSCCCSCEEEEEETTCSSCSSHHHHHHH
T ss_pred             CCCCCCHHHHHHCCCCCCCHHHHCCCCCCCCCCCCCCCCEEEECCCCCCCCCCCHHHHHH
T ss_conf             254444144431027664434310233211243345321463016433211320122222


Q ss_pred             -----HHHCCCCEEEEECCCCCCCCCCH------------------HHHHHHHHHHHHH
Q ss_conf             -----98669979999756568000397------------------9999999999873
Q AtAXR4___       382 -----AKALPKAKFVTHSGSRWPQESKS------------------GELADYISEFVSL  417 (473)
Q Consensus       382 -----a~~lP~Ar~v~l~GGH~pqee~P------------------~EvA~~I~eFL~~  417 (473)
.+.-...+++.-...|.-.....                  ++..+-...||++
T Consensus       297 ~~~~~~~~~~~~~Li~gpw~H~~~~~~~~~~~~~~~~~~~~~~~~~~~~~~wfD~~Lkg  355 (614)
T c1mpxB_         297 AXEPRDKRNTLNYLVXGPWRHSQVNYDGSALGALNFEGDTARQFRHDVLRPFFDQYLVD  355 (614)
T ss_dssp             HHGGGCTTSSSEEEEEESCSTTGGGSCCSEETTEECSSCHHHHHHHHTHHHHHHHHHST
T ss_pred             HHHCCCCCCCCCEEEECCCCCCCCCCCCCCCCCCCCCCCCCCCHHHHHHHHHHHHHHCC
T ss_conf             11002345665057732555556556665445555654333202477999987788618
