# Supplementary material for: Mechanistic insight into the role of AUXIN RESISTANCE4 in trafficking of AUXIN1 and LIKE AUX1-2
Source: Plant Physiol. 2023 Sep 30;194(1):422–33. doi: 10.1093/plphys/kiad506 (PMC10756756; doi:10.1093/plphys/kiad506)
Supplement: kiad506_Supplementary_Data [file kiad506_supplementary_data.zip › Suppemental Dataset S1/5445e4f6eaa2385e-AtAXR4/aligs/c1pjaA_.202.alig.txt]

202 c1pjaA_ Probab=99.97   E-value=1.3e-31  Score=194.66  Aligned_columns=239  Identities=15%

Q ss_pred             CEEEEECCCCCCHHHHHHHHHHHHHC--CCEEEEECCCCCCCCCCCCCCCCCCCCCCCCC
Q ss_conf             77999889878889999999989858--98899956889999988775444332100000
Q AtAXR4___       118 ETVVIVHGLGLSSFAFKEMIQSLGSK--GIHSVAIDLPGNGFSDKSMVVIGGDREIGFVA  175 (473)
Q Consensus       118 ~tVvLLHG~~~ss~~Wr~v~~~La~~--g~rvvA~DlpG~G~S~~p~~~~~~~~~~~~~~  175 (473)
+|||||||++.+++.|+++++.|++.  ||+|+++|+||||.|++|.
T Consensus         3 ~PvvllHG~~~~~~~w~~~~~~l~~~~~~~~v~~~D~~G~G~S~~~~-------------   49 (268)
T c1pjaA_           3 KPVIVVHGLFDSSYSFRHLLEYINETHPGTVVTVLDLFDGRESLRPL-------------   49 (268)
T ss_dssp             CCEEEECCTTCCGGGGHHHHHHHHHHSTTCCEEECCSSCSGGGGSCH-------------
T ss_pred             CCEEEECCCCCCHHHHHHHHHHHHHHCCCEEEEEECCCCCCCCCCCH-------------
T ss_conf             77899987999888899999999971898299981688899999980-------------


Q ss_pred             CCCHHHCCCCCCCCCCCCCCCCCCCCCCCCCCCCCCCCCCCCCCCCCCCHHHHHHHHHHH
Q ss_conf             000000001223344444433334444444333334444455554478999999999999
Q AtAXR4___       176 RVKEVYGLIQEKGVFWAFDQMIETGDLPYEEIIKLQNSKRRSFKAIELGSEETARVLGQV  235 (473)
Q Consensus       176 ~~~~~~~~~~~~~~~~~~~~~~~~~~~~~~~~~~~~~~~~~~~~~~~~~~~~~a~~l~~~  235 (473)
.+..+.+++.+..+
T Consensus        50 ----------------------------------------------~~~~~~~~~~~~~~   63 (268)
T c1pjaA_          50 ----------------------------------------------WEQVQGFREAVVPI   63 (268)
T ss_dssp             ----------------------------------------------HHHHHHHHHHHHHH
T ss_pred             ----------------------------------------------HCCHHHHHHHHHHH
T ss_conf             ----------------------------------------------10599999987532


Q ss_pred             HHHCCCCCEEEEEECCHHHHHHHHHHHCHHHHCEEEEECCCCCCCC--------HHHHHH
Q ss_conf             9970898718999850579999999969456317899638888654--------688862
Q AtAXR4___       236 IDTLGLAPVHLVLHDSALGLASNWVSENWQSVRSVTLIDSSISPAL--------PLWVLN  287 (473)
Q Consensus       236 ld~lgl~~~~Lvghs~Gg~va~~~A~~~PerV~~Lvlins~~~~~~--------p~~l~~  287 (473)
..... ++++||||||||.+|+.+|.++|+++.+++++.+.+....        ......
T Consensus        64 ~~~~~-~~~~lvGhS~GG~ia~~~a~~~p~~~~~~i~~~~~~~~~~~~~~~~~~~~~~~~  122 (268)
T c1pjaA_          64 MAKAP-QGVHLICYSQGGLVCRALLSVMDDHNVDSFISLSSPQMGQYGDTDYLKWLFPTS  122 (268)
T ss_dssp             HHHCT-TCEEEEEETHHHHHHHHHHHHCTTCCEEEEEEESCCTTCBCSCCHHHHHHCTTC
T ss_pred             HCCCC-CCEEEEEECCHHHHHHHHHHHCCCCCCCEEEEECCCCCCCCCCHHHHHHCCHHH
T ss_conf             00036-871799609059999999998788435359994387667544403443100035


Q ss_pred             CHHHHHHHHHCCHHHHHHHHHHCCCCCCHHH-------HHHHHHHHHCCCCHHHHHHHHH
Q ss_conf             4114677742200135676542013589999-------9999998618572146899986
Q AtAXR4___       288 VPGIREILLAFSFGFEKLVSFRCSKEMTLSD-------IDAHRILLKGRNGREAVVASLN  340 (473)
Q Consensus       288 ~~~~~~~~~~~~~~~~~~l~~~~~~~~~~e~-------v~~~~~~~~~~~~~~a~~~~~~  340 (473)
.............................+.       ......................
T Consensus       123 ~~~~~~~~~~~~~~~~~~~~~~~~~~~~~~~~~~~~~~~~~~~~~~~~~~~~~~~~~~~~  182 (268)
T c1pjaA_         123 MRSNLYRICYSPWGQEFSICNYWHDPHHDDLYLNASSFLALINGERDHPNATVWRKNFLR  182 (268)
T ss_dssp             CHHHHHHHHTSTTGGGSTGGGGBCCTTCHHHHHHHCSSHHHHTTSSCCTTHHHHHHHHTT
T ss_pred             HHHHHHHHHHHHHHHHHHHHHHHHHHCCHHHHHHHHHHHHHHHHHHHHHHHHHHHHHHHH
T ss_conf             888864320013454222778741010056776422227887543542212235776762


Q ss_pred             HCCCCCCCHHHHHHHCCCCCCEEEEECCCCCCCCHHHHHHHHH---------HCCCCEEE
Q ss_conf             4012443012567620258974999648887538899999998---------66997999
Q AtAXR4___       341 KLNHSFDIAQWGNSDGINGIPMQVIWSSEASKEWSDEGQRVAK---------ALPKAKFV  391 (473)
Q Consensus       341 ~~~~~~~~~~~~~~l~~i~vPtLvIwG~~D~~v~~~~ae~la~---------~lP~Ar~v  391 (473)
..............+.....|.+..++..|.+++.+....+.+         .-++++++
T Consensus       183 ~~~~~~~~~~~~~~~~~~~~~~~~~~~~~~~~~~~~~~~~~~~~~~~~~~l~~~~~~~~~  242 (268)
T c1pjaA_         183 VGHLVLIGGPDDGVITPWQSSFFGFYDANETVLEMEEQLVYLRDSFGLKTLLARGAIVRC  242 (268)
T ss_dssp             CSEEEEEECTTCSSSSSGGGGGTCEECTTCCEECGGGSHHHHTTTTSHHHHHHTTCEEEE
T ss_pred             CCCCEEECCCCCCCCCCCCCCHHHCCCCCCEEECHHHHHHHHHHHHHHHHHHHCCCEEEE
T ss_conf             364021003667510323150322026776052565714546658989999514980999


Q ss_pred             EECC-CCCCCCCCHHHHHHHHHHHHH
Q ss_conf             9756-568000397999999999987
Q AtAXR4___       392 THSG-SRWPQESKSGELADYISEFVS  416 (473)
Q Consensus       392 ~l~G-GH~pqee~P~EvA~~I~eFL~  416 (473)
+++| ||+++.|+|++|++.|.+||+
T Consensus       243 ~v~g~gH~~~~~~p~~~~~~i~~fLt  268 (268)
T c1pjaA_         243 PMAGISHTAWHSNRTLYETCIEPWLS  268 (268)
T ss_dssp             ECSSCCTTTTTSCHHHHHHHTGGGCC
T ss_pred             EECCCCCCCCCCCHHHHHHHHHHHCC
T ss_conf             97748847002358999999776439
