# Supplementary material for: Mechanistic insight into the role of AUXIN RESISTANCE4 in trafficking of AUXIN1 and LIKE AUX1-2
Source: Plant Physiol. 2023 Sep 30;194(1):422–33. doi: 10.1093/plphys/kiad506 (PMC10756756; doi:10.1093/plphys/kiad506)
Supplement: kiad506_Supplementary_Data [file kiad506_supplementary_data.zip › Suppemental Dataset S1/5445e4f6eaa2385e-AtAXR4/aligs/c1qfmA_.491.alig.txt]

491 c1qfmA_ Probab=99.21   E-value=6e-09  Score=69.93  Aligned_columns=223  Identities=8%

Q ss_pred             CEEEEEEECCCCCC--CEEEEECCCCCCH---HHHHHHHHHHHHCCCEEEEECCCCCCCC
Q ss_conf             35899985488998--7799988987888---9999999989858988999568899999
Q AtAXR4___       104 PIEVFVAESGSIHT--ETVVIVHGLGLSS---FAFKEMIQSLGSKGIHSVAIDLPGNGFS  158 (473)
Q Consensus       104 ~v~~~~~e~g~~~~--~tVvLLHG~~~ss---~~Wr~v~~~La~~g~rvvA~DlpG~G~S  158 (473)
|+-+++....++.+  |+||.+||-+..+   .-+...+..|+++||-|+.++.||-|.=
T Consensus       447 ~~~l~~p~~~~~~~~~P~ll~~yGg~~~~~~~~~~~~~~~~l~~~G~~v~~~n~RGs~g~  506 (705)
T c1qfmA_         447 PMFIVHKKGIKLDGSHPAFLYGYGGFNISITPNYSVSRLIFVRHMGGVLAVANIRGGGEY  506 (705)
T ss_dssp             EEEEEEETTCCCSSCSCEEEECCCCTTCCCCCCCCHHHHHHHHHHCCEEEEECCTTSSTT
T ss_pred             EEEEEECCCCCCCCCCEEEEEECCCCCCCCCCCCCHHHHHHHHCCCEEEEEECCCCCCCC
T ss_conf             189996588988787508999348886214565645678899719809999778888765


Q ss_pred             CCCCCCCCCCCCCCCCCCCCHHHCCCCCCCCCCCCCCCCCCCCCCCCCCCCCCCCCCCCC
Q ss_conf             887754443321000000000000012233444444333344444443333344444555
Q AtAXR4___       159 DKSMVVIGGDREIGFVARVKEVYGLIQEKGVFWAFDQMIETGDLPYEEIIKLQNSKRRSF  218 (473)
Q Consensus       159 ~~p~~~~~~~~~~~~~~~~~~~~~~~~~~~~~~~~~~~~~~~~~~~~~~~~~~~~~~~~~  218 (473)
.+--...........
T Consensus       507 G~~w~~a~~~~~~~~---------------------------------------------  521 (705)
T c1qfmA_         507 GETWHKGGILANKQN---------------------------------------------  521 (705)
T ss_dssp             HHHHHHTTSGGGTHH---------------------------------------------
T ss_pred             CHHHHHHHHHHCCCC---------------------------------------------
T ss_conf             578999887570887---------------------------------------------


Q ss_pred             CCCCCCHHHHHHHHHHHHHHCCC--CCEEEEEECCHHHHHHHHHHHCHHHHCEEEEECCC
Q ss_conf             54478999999999999997089--87189998505799999999694563178996388
Q AtAXR4___       219 KAIELGSEETARVLGQVIDTLGL--APVHLVLHDSALGLASNWVSENWQSVRSVTLIDSS  276 (473)
Q Consensus       219 ~~~~~~~~~~a~~l~~~ld~lgl--~~~~Lvghs~Gg~va~~~A~~~PerV~~Lvlins~  276 (473)
.++++++.+..+++.--+  +++.+.|.|+||......+.++|++.+..|...+.
T Consensus       522 -----~~~D~~a~~~~L~~~g~~d~~ri~i~G~S~GG~l~~~~~~~~pdlf~a~v~~~p~  576 (705)
T c1qfmA_         522 -----CFDDFQCAAEYLIKEGYTSPKRLTINGGSNGGLLVATCANQRPDLFGCVIAQVGV  576 (705)
T ss_dssp             -----HHHHHHHHHHHHHHTTSCCGGGEEEEEETHHHHHHHHHHHHCGGGCSEEEEESCC
T ss_pred             -----CHHHHHHHHHHHHHCCCCCHHHEEEEEECHHHHHHHHHHHCCCCCEEEEEEECCC
T ss_conf             -----3116899999999889988735999972777899999997597505899970785


Q ss_pred             CCCCCHHHHHHCHHHHHHHHHCCHHHHHHHHHHCCCCCCHHHHHHHHHHHHCCCCHHHHH
Q ss_conf             886546888624114677742200135676542013589999999999861857214689
Q AtAXR4___       277 ISPALPLWVLNVPGIREILLAFSFGFEKLVSFRCSKEMTLSDIDAHRILLKGRNGREAVV  336 (473)
Q Consensus       277 ~~~~~p~~l~~~~~~~~~~~~~~~~~~~~l~~~~~~~~~~e~v~~~~~~~~~~~~~~a~~  336 (473)
.--.........+.-....-.........++..+.-.
T Consensus       577 ~D~~~~~~~~~~~~~~~e~G~p~~~~~~~~~~~SP~~-----------------------  613 (705)
T c1qfmA_         577 MDMLKFHKYTIGHAWTTDYGSDSKQHFEWLIKYSPLH-----------------------  613 (705)
T ss_dssp             CCTTTGGGSTTGGGGHHHHCCCSHHHHHHHHHHCGGG-----------------------
T ss_pred             CCCCCCCCCCCCHHHHHHHCCCCHHHHHHHHHCCHHH-----------------------
T ss_conf             5532124678643468785799889988888708277-----------------------


Q ss_pred             HHHHHCCCCCCCHHHHHHHCCCCC------CEEEEECCCCCCCCHHHHHHHHHHCCCC--
Q ss_conf             998640124430125676202589------7499964888753889999999866997--
Q AtAXR4___       337 ASLNKLNHSFDIAQWGNSDGINGI------PMQVIWSSEASKEWSDEGQRVAKALPKA--  388 (473)
Q Consensus       337 ~~~~~~~~~~~~~~~~~~l~~i~v------PtLvIwG~~D~~v~~~~ae~la~~lP~A--  388 (473)
....+++      |+||+.|..|.-+++.+..++..+|-.+
T Consensus       614 -----------------~v~~~~~~~~~ypp~li~~g~~D~rV~~~~~~k~~~~Lr~~~~  656 (705)
T c1qfmA_         614 -----------------NVKLPEADDIQYPSMLLLTADHDDRVVPLHSLKFIATLQYIVG  656 (705)
T ss_dssp             -----------------CCCCCSSTTCCCCEEEEEEETTCCSSCTHHHHHHHHHHHHHTT
T ss_pred             -----------------HHHHHCCCCCCCCCEEEEEECCCCCCCHHHHHHHHHHHHHHHH
T ss_conf             -----------------7875102355788559984078987885789999999997100


Q ss_pred             ---------EEEEE-CCCCCCCCCCHHHH--HHHHHHHHH
Q ss_conf             ---------99997-56568000397999--999999987
Q AtAXR4___       389 ---------KFVTH-SGSRWPQESKSGEL--ADYISEFVS  416 (473)
Q Consensus       389 ---------r~v~l-~GGH~pqee~P~Ev--A~~I~eFL~  416 (473)
.+++. ++||.....+.+.+  .+.+.+||.
T Consensus       657 ~~~~~~~pv~l~~~~~~GHg~~~~~~~~~~~~a~~~aFl~  696 (705)
T c1qfmA_         657 RSRKQNNPLLIHVDTKAGHGAGKPTAKVIEEVSDMFAFIA  696 (705)
T ss_dssp             TSTTCCSCEEEEEESSCCSSTTCCHHHHHHHHHHHHHHHH
T ss_pred             HHHCCCCCEEEEEECCCCCCCCCCHHHHHHHHHHHHHHHH
T ss_conf             2331797479999678888666888999999999999999
