# Supplementary material for: Mechanistic insight into the role of AUXIN RESISTANCE4 in trafficking of AUXIN1 and LIKE AUX1-2
Source: Plant Physiol. 2023 Sep 30;194(1):422–33. doi: 10.1093/plphys/kiad506 (PMC10756756; doi:10.1093/plphys/kiad506)
Supplement: kiad506_Supplementary_Data [file kiad506_supplementary_data.zip › Suppemental Dataset S1/5445e4f6eaa2385e-AtAXR4/aligs/c1qgeD_.363.alig.txt]

363 c1qgeD_ Probab=99.94   E-value=1e-25  Score=162.08  Aligned_columns=175  Identities=17%

Q ss_pred             ECCCCCCCEEEEECCCCCCHHH------HHHHHHHHHHCCCEEEEECCCCCCCCCCCCCC
Q ss_conf             5488998779998898788899------99999989858988999568899999887754
Q AtAXR4___       111 ESGSIHTETVVIVHGLGLSSFA------FKEMIQSLGSKGIHSVAIDLPGNGFSDKSMVV  164 (473)
Q Consensus       111 e~g~~~~~tVvLLHG~~~ss~~------Wr~v~~~La~~g~rvvA~DlpG~G~S~~p~~~  164 (473)
++..+.+.|||||||++.++..      |+.+++.|+++||+|+|+|+||||.|+.+.
T Consensus         2 ~~~~~~~~PvvlvHG~~~~~~~~~~~~~w~~~~~~L~~~G~~V~a~dl~g~g~s~~~~--   59 (219)
T c1qgeD_           2 DTYAATRYPVILVHGLAGTDKFANVVDYWYGIQSDLQSHGAKVYVANLSGFQSDDGPN--   59 (219)
T ss_dssp             CSTTCCSSCEEEECCSCCSSTTCCCTTSSTTHHHHHHHTTCCEEECCCTTCCCSSSTT--
T ss_pred             CCCCCCCCCEEEECCCCCCHHHHCCHHHHHHHHHHHHHCCCEEEEECCCCCCCCCCCC--
T ss_conf             8777999728997888877343123012788999999779899996789888876731--


Q ss_pred             CCCCCCCCCCCCCCHHHCCCCCCCCCCCCCCCCCCCCCCCCCCCCCCCCCCCCCCCCCCC
Q ss_conf             443321000000000000012233444444333344444443333344444555544789
Q AtAXR4___       165 IGGDREIGFVARVKEVYGLIQEKGVFWAFDQMIETGDLPYEEIIKLQNSKRRSFKAIELG  224 (473)
Q Consensus       165 ~~~~~~~~~~~~~~~~~~~~~~~~~~~~~~~~~~~~~~~~~~~~~~~~~~~~~~~~~~~~  224 (473)
+.
T Consensus        60 ----------------------------------------------------------~~   61 (219)
T c1qgeD_          60 ----------------------------------------------------------GR   61 (219)
T ss_dssp             ----------------------------------------------------------SH
T ss_pred             ----------------------------------------------------------HH
T ss_conf             ----------------------------------------------------------02


Q ss_pred             HHHHHHHHHHHHHHCCCCCEEEEEECCHHHHHHHHHHHCHHHHCEEEEECCCCCCCCHHH
Q ss_conf             999999999999970898718999850579999999969456317899638888654688
Q AtAXR4___       225 SEETARVLGQVIDTLGLAPVHLVLHDSALGLASNWVSENWQSVRSVTLIDSSISPALPLW  284 (473)
Q Consensus       225 ~~~~a~~l~~~ld~lgl~~~~Lvghs~Gg~va~~~A~~~PerV~~Lvlins~~~~~~p~~  284 (473)
..++++.+..+++++++++++||||||||.+++.+|.++|++|++||++++.........
T Consensus        62 ~~~~~~~v~~~l~~~~~~~v~lvGhS~GG~ia~~~a~~~P~~V~~lvli~~p~~g~~~~~  121 (219)
T c1qgeD_          62 GEQLLAYVKQVLAATGATKVNLIGHSQGGLTSRYVAAVAPQLVASVTTIGTPHRGSEFAD  121 (219)
T ss_dssp             HHHHHHHHHHHHHHHCCSCEEEEEETHHHHHHHHHHHHCGGGEEEEEEESCCTTCCHHHH
T ss_pred             HHHHHHHHHHHHHHCCCCCEEEEEECCCHHHHHHHHHHCCCCEEEEEEECCCCCCCHHHH
T ss_conf             365999999888841888489998268628999999748631018999748898858898


Q ss_pred             HHHCHHHHHHHHHCCHHHHHHHHHHCCCCCCHHHHHHHHHHHHCCCCHHHHHHHHHHCCC
Q ss_conf             862411467774220013567654201358999999999986185721468999864012
Q AtAXR4___       285 VLNVPGIREILLAFSFGFEKLVSFRCSKEMTLSDIDAHRILLKGRNGREAVVASLNKLNH  344 (473)
Q Consensus       285 l~~~~~~~~~~~~~~~~~~~~l~~~~~~~~~~e~v~~~~~~~~~~~~~~a~~~~~~~~~~  344 (473)
......................................................-+..+.
T Consensus       122 ~~~~~~~~~~~~~~~~~~~~~~~~~~~~~~~~~~~~~~~~~~~~~~~~~~~~~~~~~~p~  181 (219)
T c1qgeD_         122 FVQDVLKTDPTGLSSTVIAAFVNVFGTLVSSSHNTDQDALAALRTLTTAQTATYNRNFPS  181 (219)
T ss_dssp             HHHHHHHHCTTCTTCHHHHHHHHHHHHHSCCCTTHHHHHHHHHHTTSHHHHHHHHHHSCC
T ss_pred             HHHHHHHHHHHHHHHHHHHHHHHHHHHHHHCCCCCCCCHHHHHHHHCHHHHHHHHHHCCH
T ss_conf             877654221333433246789988888851566657225688763146668863042601


Q ss_pred             C
Q ss_conf             4
Q AtAXR4___       345 S  345 (473)
Q Consensus       345 ~  345 (473)
.
T Consensus       182 ~  182 (219)
T c1qgeD_         182 A  182 (219)
T ss_dssp             T
T ss_pred             H
T ss_conf             2
