# Supplementary material for: Mechanistic insight into the role of AUXIN RESISTANCE4 in trafficking of AUXIN1 and LIKE AUX1-2
Source: Plant Physiol. 2023 Sep 30;194(1):422–33. doi: 10.1093/plphys/kiad506 (PMC10756756; doi:10.1093/plphys/kiad506)
Supplement: kiad506_Supplementary_Data [file kiad506_supplementary_data.zip › Suppemental Dataset S1/5445e4f6eaa2385e-AtAXR4/aligs/c1rp1A_.497.alig.txt]

497 c1rp1A_ Probab=98.76   E-value=2.2e-08  Score=66.87  Aligned_columns=109  Identities=15%

Q ss_pred             CCCCCEEEEECCCCCCHHH--HHHHHHHHHHCC-CEEEEECCCCCCCCCCCCCCCCCCCC
Q ss_conf             8998779998898788899--999999898589-88999568899999887754443321
Q AtAXR4___       114 SIHTETVVIVHGLGLSSFA--FKEMIQSLGSKG-IHSVAIDLPGNGFSDKSMVVIGGDRE  170 (473)
Q Consensus       114 ~~~~~tVvLLHG~~~ss~~--Wr~v~~~La~~g-~rvvA~DlpG~G~S~~p~~~~~~~~~  170 (473)
++..||++++|||..+...  ...+..+|-.++ +.||.+|+...-...
T Consensus        67 ~~~~pt~iiiHG~~~~~~~~~~~~~~~a~l~~~d~NVi~VDW~~~a~~~-----------  115 (441)
T c1rp1A_          67 QTDKKTRFIIHGFIDKGEENWLLDMCKNMFKVEEVNCICVDWKKGSQTS-----------  115 (441)
T ss_dssp             CTTSEEEEEECCCCCTTCTTHHHHHHHHHTTTCCEEEEEEECHHHHSSC-----------
T ss_pred             CCCCCEEEEECCCCCCCCCCHHHHHHHHHHHCCCEEEEEEECHHHCCCC-----------
T ss_conf             7315889998685888885248999999975288469998480204755-----------


Q ss_pred             CCCCCCCCHHHCCCCCCCCCCCCCCCCCCCCCCCCCCCCCCCCCCCCCCCCCCCHHHHHH
Q ss_conf             000000000000012233444444333344444443333344444555544789999999
Q AtAXR4___       171 IGFVARVKEVYGLIQEKGVFWAFDQMIETGDLPYEEIIKLQNSKRRSFKAIELGSEETAR  230 (473)
Q Consensus       171 ~~~~~~~~~~~~~~~~~~~~~~~~~~~~~~~~~~~~~~~~~~~~~~~~~~~~~~~~~~a~  230 (473)
..........--...+.
T Consensus       116 -------------------------------------------Y~~a~~n~~~Vg~~ia~  132 (441)
T c1rp1A_         116 -------------------------------------------YTQAANNVRVVGAQVAQ  132 (441)
T ss_dssp             -------------------------------------------HHHHHHHHHHHHHHHHH
T ss_pred             -------------------------------------------HHHHHHHHHHHHHHHHH
T ss_conf             -------------------------------------------89888779999999999


Q ss_pred             HHHHHHHH--CCCCCEEEEEECCHHHHHHHHHHHCHHHHCEEEEECCCC
Q ss_conf             99999997--089871899985057999999996945631789963888
Q AtAXR4___       231 VLGQVIDT--LGLAPVHLVLHDSALGLASNWVSENWQSVRSVTLIDSSI  277 (473)
Q Consensus       231 ~l~~~ld~--lgl~~~~Lvghs~Gg~va~~~A~~~PerV~~Lvlins~~  277 (473)
.+..+.+.  +..+++||+|||+|+.|| .+|.++-.++.+++-+|++.
T Consensus       133 ~i~~L~~~~g~~~~~ihlIGhSLGAhia-G~ag~~~~~lgRItgLDPA~  180 (441)
T c1rp1A_         133 MLSMLSANYSYSPSQVQLIGHSLGAHVA-GEAGSRTPGLGRITGLDPVE  180 (441)
T ss_dssp             HHHHHHHHHCCCGGGEEEEEETHHHHHH-HHHHHTSTTCCEEEEESCCC
T ss_pred             HHHHHHHHCCCCHHHEEEEEEEHHHHHH-HHHHHHCCCCCEEEEECCCC
T ss_conf             9999998519888876899860587888-89987417664178705555
