# Supplementary material for: Mechanistic insight into the role of AUXIN RESISTANCE4 in trafficking of AUXIN1 and LIKE AUX1-2
Source: Plant Physiol. 2023 Sep 30;194(1):422–33. doi: 10.1093/plphys/kiad506 (PMC10756756; doi:10.1093/plphys/kiad506)
Supplement: kiad506_Supplementary_Data [file kiad506_supplementary_data.zip › Suppemental Dataset S1/5445e4f6eaa2385e-AtAXR4/aligs/c1u2eA_.37.alig.txt]

37 c1u2eA_ Probab=100.00  E-value=7.9e-36  Score=217.75  Aligned_columns=262  Identities=18%

Q ss_pred             EECCCCCCCEEEEEEECCCCCCCEEEEECCCCCCHHHHHHHHHHHH---HCCCEEEEECC
Q ss_conf             7308888835899985488998779998898788899999999898---58988999568
Q AtAXR4___        96 VQVNSNESPIEVFVAESGSIHTETVVIVHGLGLSSFAFKEMIQSLG---SKGIHSVAIDL  152 (473)
Q Consensus        96 ~~~~~~~~~v~~~~~e~g~~~~~tVvLLHG~~~ss~~Wr~v~~~La---~~g~rvvA~Dl  152 (473)
+.+..++..++++|.+.|++ ++|||||||++.++..|+.+++.|.   ++||+||++|+
T Consensus        13 ~~v~~~~~~~~i~y~~~G~g-~~~vvllHG~~~~~~~~~~~~~~l~~l~~~g~~vi~~D~   71 (286)
T c1u2eA_          13 LNVEEAGKTLRIHFNDCGQG-DETVVLLHGSGPGATGWANFSRNIDPLVEAGYRVILLDC   71 (286)
T ss_dssp             EEEEETTEEEEEEEEEECCC-SSEEEEECCCSTTCCHHHHTTTTHHHHHHTTCEEEEECC
T ss_pred             EEEEECCCCEEEEEEEECCC-CCEEEEECCCCCCHHHHHHHHHHHHHHHHCCCEEEEECC
T ss_conf             99863796229999993599-965999986899877899999999999848988999558


Q ss_pred             CCCCCCCCCCCCCCCCCCCCCCCCCCHHHCCCCCCCCCCCCCCCCCCCCCCCCCCCCCCC
Q ss_conf             899999887754443321000000000000012233444444333344444443333344
Q AtAXR4___       153 PGNGFSDKSMVVIGGDREIGFVARVKEVYGLIQEKGVFWAFDQMIETGDLPYEEIIKLQN  212 (473)
Q Consensus       153 pG~G~S~~p~~~~~~~~~~~~~~~~~~~~~~~~~~~~~~~~~~~~~~~~~~~~~~~~~~~  212 (473)
||||.|+.+....
T Consensus        72 ~G~G~s~~~~~~~-----------------------------------------------   84 (286)
T c1u2eA_          72 PGWGKSDSVVNSG-----------------------------------------------   84 (286)
T ss_dssp             TTSTTSCCCCCSS-----------------------------------------------
T ss_pred             CCCCCCCCCCCCC-----------------------------------------------
T ss_conf             9987865444333-----------------------------------------------


Q ss_pred             CCCCCCCCCCCCHHHHHHHHHHHHHHCCCCCEEEEEECCHHHHHHHHHHHCHHHHCEEEE
Q ss_conf             444555544789999999999999970898718999850579999999969456317899
Q AtAXR4___       213 SKRRSFKAIELGSEETARVLGQVIDTLGLAPVHLVLHDSALGLASNWVSENWQSVRSVTL  272 (473)
Q Consensus       213 ~~~~~~~~~~~~~~~~a~~l~~~ld~lgl~~~~Lvghs~Gg~va~~~A~~~PerV~~Lvl  272 (473)
+..+..+..+..++........+++++++|+.++..++..+++++.+++.
T Consensus        85 ----------~~~~~~~~~~~~~~~~~~~~~~~~~~~~~~~~~~~~~~~~~~~~~~~~v~  134 (286)
T c1u2eA_          85 ----------SRSDLNARILKSVVDQLDIAKIHLLGNSMGGHSSVAFTLKWPERVGKLVL  134 (286)
T ss_dssp             ----------CHHHHHHHHHHHHHHHTTCCCEEEEEETHHHHHHHHHHHHCGGGEEEEEE
T ss_pred             ----------CHHHHHHHHHHHHHHCCCCCEEEEECCCCCCCCHHHHHHCCCCCCCEEEE
T ss_conf             ----------20578888777642112342033201222210001232103333322775


Q ss_pred             ECCCCCCCCHHHHHHCHHHHHHHHHCCHHHHHHHHHHC------CCCCCHHHHHHHHHHH
Q ss_conf             63888865468886241146777422001356765420------1358999999999986
Q AtAXR4___       273 IDSSISPALPLWVLNVPGIREILLAFSFGFEKLVSFRC------SKEMTLSDIDAHRILL  326 (473)
Q Consensus       273 ins~~~~~~p~~l~~~~~~~~~~~~~~~~~~~~l~~~~------~~~~~~e~v~~~~~~~  326 (473)
+++..................+................      .....+...+.+....
T Consensus       135 ~~~~~~~~~~~~~~~~~~~~~~~~~~~~~~~~~~~~~~~~~~~~~~~~~~~~~~~~~~~~  194 (286)
T c1u2eA_         135 MGGGTGGMSLFTPMPTEGIKRLNQLYRQPTIENLKLMMDIFVFDTSDLTDALFEARLNNM  194 (286)
T ss_dssp             ESCSCCCCCSSSCSSCHHHHHHHHHHHSCCHHHHHHHHHTTSSCTTSCCHHHHHHHHHHH
T ss_pred             CCCCCCCCCCCCHHHHHHHHHHHHHHHHCCHHHHHHHHHHHCCCCCCCCHHHHHHHHHHH
T ss_conf             067778642100002678999999872000467887655421573228989999999865


Q ss_pred             HCCCCHHHHHHHHHHCCCCCCCHHHHHHHCCCCCCEEEEECCCCCCCCHHHHHHHHHHCC
Q ss_conf             185721468999864012443012567620258974999648887538899999998669
Q AtAXR4___       327 KGRNGREAVVASLNKLNHSFDIAQWGNSDGINGIPMQVIWSSEASKEWSDEGQRVAKALP  386 (473)
Q Consensus       327 ~~~~~~~a~~~~~~~~~~~~~~~~~~~~l~~i~vPtLvIwG~~D~~v~~~~ae~la~~lP  386 (473)
..................... ......+..+++|+|+|+|++|.+++.+..+++++.+|
T Consensus       195 ~~~~~~~~~~~~~~~~~~~~~-~~~~~~~~~~~~p~l~i~G~~D~~~~~~~~~~~~~~~~  253 (286)
T c1u2eA_         195 LSRRDHLENFVKSLEANPKQF-PDFGPRLAEIKAQTLIVWGRNDRFVPMDAGLRLLSGIA  253 (286)
T ss_dssp             HHTHHHHHHHHHHHHHCSCCS-CCCGGGGGGCCSCEEEEEETTCSSSCTHHHHHHHHHST
T ss_pred             HCCCCHHHHHHHHHHHHHHHH-HHHHCCCCCCCCCEEEEEECCCCCCCHHHHHHHHHHCC
T ss_conf             113101356777776433210-00100112235635999977898368999999999689


Q ss_pred             CCEEEEECC-CCCCCCCCHHHHHHHHHHHHH
Q ss_conf             979999756-568000397999999999987
Q AtAXR4___       387 KAKFVTHSG-SRWPQESKSGELADYISEFVS  416 (473)
Q Consensus       387 ~Ar~v~l~G-GH~pqee~P~EvA~~I~eFL~  416 (473)
+++++++++ ||+++.|+|++|++.|.+||+
T Consensus       254 ~~~~~~i~~~gH~~~~e~p~~~~~~i~~fL~  284 (286)
T c1u2eA_         254 GSELHIFRDCGHWAQWEHADAFNQLVLNFLA  284 (286)
T ss_dssp             TCEEEEESSCCSCHHHHTHHHHHHHHHHHHT
T ss_pred             CCEEEEECCCCCCHHHHCHHHHHHHHHHHHC
T ss_conf             9799998899647658279999999999844
