# Supplementary material for: Mechanistic insight into the role of AUXIN RESISTANCE4 in trafficking of AUXIN1 and LIKE AUX1-2
Source: Plant Physiol. 2023 Sep 30;194(1):422–33. doi: 10.1093/plphys/kiad506 (PMC10756756; doi:10.1093/plphys/kiad506)
Supplement: kiad506_Supplementary_Data [file kiad506_supplementary_data.zip › Suppemental Dataset S1/5445e4f6eaa2385e-AtAXR4/aligs/c1wprA_.359.alig.txt]

359 c1wprA_ Probab=100.00  E-value=3.8e-34  Score=208.50  Aligned_columns=249  Identities=12%

Q ss_pred             EEEEEECCCCCCCEEEEECCCCCCHHHHHHHHHHHHHCCCEEEEECCCCCCCCCCCCCCC
Q ss_conf             899985488998779998898788899999999898589889995688999998877544
Q AtAXR4___       106 EVFVAESGSIHTETVVIVHGLGLSSFAFKEMIQSLGSKGIHSVAIDLPGNGFSDKSMVVI  165 (473)
Q Consensus       106 ~~~~~e~g~~~~~tVvLLHG~~~ss~~Wr~v~~~La~~g~rvvA~DlpG~G~S~~p~~~~  165 (473)
+++|++.|+ .+|+||||||++.++..|+.+++.|++ +|+||++|+||||.|+++....
T Consensus         9 rihy~~~G~-g~p~ivllHG~~~~~~~~~~~~~~L~~-~~~vi~~D~~G~G~S~~~~~~~   66 (268)
T c1wprA_           9 RNHVKVKGS-GKASIMFAPGFGCDQSVWNAVAPAFEE-DHRVILFDYVGSGHSDLYDLNR   66 (268)
T ss_dssp             HTTCEEEEC-CSSEEEEECCTTCCGGGGTTTGGGGTT-TSEEEECCCTTTSSSCCCCTGG
T ss_pred             EEEEEEEEC-CCCEEEEECCCCCCHHHHHHHHHHHHC-CCEEEEECCCCCCCCCCCCCCC
T ss_conf             799999527-997599986489988899999999748-9889996688988878887874


Q ss_pred             CCCCCCCCCCCCCHHHCCCCCCCCCCCCCCCCCCCCCCCCCCCCCCCCCCCCCCCCCCCH
Q ss_conf             433210000000000000122334444443333444444433333444445555447899
Q AtAXR4___       166 GGDREIGFVARVKEVYGLIQEKGVFWAFDQMIETGDLPYEEIIKLQNSKRRSFKAIELGS  225 (473)
Q Consensus       166 ~~~~~~~~~~~~~~~~~~~~~~~~~~~~~~~~~~~~~~~~~~~~~~~~~~~~~~~~~~~~  225 (473)
.+..
T Consensus        67 --------------------------------------------------------~~~~   70 (268)
T c1wprA_          67 --------------------------------------------------------YQTL   70 (268)
T ss_dssp             --------------------------------------------------------GSSH
T ss_pred             --------------------------------------------------------CCHH
T ss_conf             --------------------------------------------------------3203


Q ss_pred             HHHHHHHHHHHHHCCCCCEEEEEECCHHHHHHHHHHHCHHHHCEEEEECCCCC-------
Q ss_conf             99999999999970898718999850579999999969456317899638888-------
Q AtAXR4___       226 EETARVLGQVIDTLGLAPVHLVLHDSALGLASNWVSENWQSVRSVTLIDSSIS-------  278 (473)
Q Consensus       226 ~~~a~~l~~~ld~lgl~~~~Lvghs~Gg~va~~~A~~~PerV~~Lvlins~~~-------  278 (473)
...+..+...+.........+.++++|+.++..++...+..+..+++.++...
T Consensus        71 ~~~~~~~~~~~~~~~~~~~~~~~~~~~~~~~~~~~~~~~~~~~~~~~~~~~~~~~~~~~~  130 (268)
T c1wprA_          71 DGYAQDVLDVCEALDLKETVFVGHSVGALIGMLASIRRPELFSHLVMVGPSPCYLNDPPE  130 (268)
T ss_dssp             HHHHHHHHHHHHHTTCSCEEEEEETHHHHHHHHHHHHCGGGEEEEEEESCCSBCBEETTT
T ss_pred             HHHHHHHHHHHHCCCCCCCCCCCCCCCHHHHHHHHHHCCCCCCEEEEECCCCCCCCCCHH
T ss_conf             678888876420012222222221100124555443102445227872266667421024


Q ss_pred             -CCCHHHHHHCHHHHHHHHHCCHHHHHHHHHHCCCCCCHHHHHHHHHHHHCCCCHHHHHH
Q ss_conf             -65468886241146777422001356765420135899999999998618572146899
Q AtAXR4___       279 -PALPLWVLNVPGIREILLAFSFGFEKLVSFRCSKEMTLSDIDAHRILLKGRNGREAVVA  337 (473)
Q Consensus       279 -~~~p~~l~~~~~~~~~~~~~~~~~~~~l~~~~~~~~~~e~v~~~~~~~~~~~~~~a~~~  337 (473)
.........................................+.+...............
T Consensus       131 ~~~~~~~~~~~~~~~~~~~~~~~~~~~~~~~~~~~~~~~~~~~~~~~~~~~~~~~~~~~~  190 (268)
T c1wprA_         131 YYGGFEEEQLLGLLEMMEKNYIGWATVFAATVLNQPDRPEIKEELESRFCSTDPVIARQF  190 (268)
T ss_dssp             EECSBCHHHHHHHHHHHHHTHHHHHHHHHHHHHCCTTCHHHHHHHHHHHHTSCHHHHHHH
T ss_pred             HHHHHHHHHHHHHHHHHHHHHHHHHHHHHHHHCCCCCCHHHHHHHHHHHHHCCHHHHHHH
T ss_conf             665320556656788874445667665433311343213589999876520112467776


Q ss_pred             HHHHCCCCCCCHHHHHHHCCCCCCEEEEECCCCCCCCHHHHHHHHHHCCCCEEEEECC-C
Q ss_conf             9864012443012567620258974999648887538899999998669979999756-5
Q AtAXR4___       338 SLNKLNHSFDIAQWGNSDGINGIPMQVIWSSEASKEWSDEGQRVAKALPKAKFVTHSG-S  396 (473)
Q Consensus       338 ~~~~~~~~~~~~~~~~~l~~i~vPtLvIwG~~D~~v~~~~ae~la~~lP~Ar~v~l~G-G  396 (473)
..........     ..+..+++|+++|+|++|.+++.+.++++++.+|+++++.+++ |
T Consensus       191 ~~~~~~~~~~-----~~~~~~~~P~l~i~g~~D~~~~~~~~~~~~~~~~~~~~~~i~~~g  245 (268)
T c1wprA_         191 AKAAFFSDHR-----EDLSKVTVPSLILQCADDIIAPATVGKYMHQHLPYSSLKQMEARG  245 (268)
T ss_dssp             HHHHHTCBCH-----HHHTTCCSCEEEEEEESCSSSCHHHHHHHHHHSSSEEEEEEEEES
T ss_pred             HHHHHHCCCC-----HHHCCCCCCCCEEEECCCCCCCHHHHHHHHHHCCCCEEEEECCCC
T ss_conf             6653100000-----000012577411510678747899999999977997999988996


Q ss_pred             CCCCCCCHHHHHHHHHHHHHH
Q ss_conf             680003979999999999873
Q AtAXR4___       397 RWPQESKSGELADYISEFVSL  417 (473)
Q Consensus       397 H~pqee~P~EvA~~I~eFL~~  417 (473)
|+++.|+|++|++.|.+||+.
T Consensus       246 H~~~~e~p~~~~~~i~~fl~~  266 (268)
T c1wprA_         246 HCPHMSHPDETIQLIGDYLKA  266 (268)
T ss_dssp             SCHHHHCHHHHHHHHHHHHHH
T ss_pred             CCHHHHCHHHHHHHHHHHHHH
T ss_conf             585572899999999999997
