# Supplementary material for: Mechanistic insight into the role of AUXIN RESISTANCE4 in trafficking of AUXIN1 and LIKE AUX1-2
Source: Plant Physiol. 2023 Sep 30;194(1):422–33. doi: 10.1093/plphys/kiad506 (PMC10756756; doi:10.1093/plphys/kiad506)
Supplement: kiad506_Supplementary_Data [file kiad506_supplementary_data.zip › Suppemental Dataset S1/5445e4f6eaa2385e-AtAXR4/aligs/c1xfdD_.229.alig.txt]

229 c1xfdD_ Probab=99.32   E-value=5.1e-12  Score=86.83  Aligned_columns=234  Identities=15%

Q ss_pred             HCCCEEEEEECCCCCCCEEEEEEECCCCCC--CEEEEECCCC-----CCHHHHHHHHHHH
Q ss_conf             047705897308888835899985488998--7799988987-----8889999999989
Q AtAXR4___        88 YSNGRTIKVQVNSNESPIEVFVAESGSIHT--ETVVIVHGLG-----LSSFAFKEMIQSL  140 (473)
Q Consensus        88 ~~~~~~~~~~~~~~~~~v~~~~~e~g~~~~--~tVvLLHG~~-----~ss~~Wr~v~~~L  140 (473)
+...+.+.+..+...-+..++.-..-++..  |.||.+||-|     ...+.+......|
T Consensus       465 ~~~~~~~~~~~dg~~~~~~l~~P~~~~~~~~~P~i~~~~ggp~~~~~~~~~~~~~~~~~~  524 (723)
T c1xfdD_         465 MPKVEYRDIEIDDYNLPMQILKPATFTDTTHYPLLLVVDGTPGSQSVAEKFEVSWETVMV  524 (723)
T ss_dssp             CCBCCBCCEEETTEEECCBEEBCSSCCSSSCEEEEEECCCCTTCCCCCCCCCCSHHHHHH
T ss_pred             CCCEEEEEEEECCEEEEEEEEECCCCCCCCCCCEEEEECCCCCCEEECCCCCCCHHHHHH
T ss_conf             672499999509979999999778898877642899966998602444744465177888


Q ss_pred             HHCCCEEEEECCCCCCCCCCCCCCCCCCCCCCCCCCCCHHHCCCCCCCCCCCCCCCCCCC
Q ss_conf             858988999568899999887754443321000000000000012233444444333344
Q AtAXR4___       141 GSKGIHSVAIDLPGNGFSDKSMVVIGGDREIGFVARVKEVYGLIQEKGVFWAFDQMIETG  200 (473)
Q Consensus       141 a~~g~rvvA~DlpG~G~S~~p~~~~~~~~~~~~~~~~~~~~~~~~~~~~~~~~~~~~~~~  200 (473)
+.+||-|+.+|.+|.|...+--...........
T Consensus       525 ~~~g~~v~~~~~rg~~~~g~~~~~~~~~~~~~~---------------------------  557 (723)
T c1xfdD_         525 SSHGAVVVKCDGRGSGFQGTKLLHEVRRRLGLL---------------------------  557 (723)
T ss_dssp             HTTCCEEECCCCTTCSSSHHHHHHTTTTCTTTH---------------------------
T ss_pred             HCCCCEEEEECCCCCCCCCHHHHHHHCCCCCCH---------------------------
T ss_conf             619829999558778766567888770523505---------------------------


Q ss_pred             CCCCCCCCCCCCCCCCCCCCCCCCHHHHHHHHHHHHHH--CCCCCEEEEEECCHHHHHHH
Q ss_conf             44444333334444455554478999999999999997--08987189998505799999
Q AtAXR4___       201 DLPYEEIIKLQNSKRRSFKAIELGSEETARVLGQVIDT--LGLAPVHLVLHDSALGLASN  258 (473)
Q Consensus       201 ~~~~~~~~~~~~~~~~~~~~~~~~~~~~a~~l~~~ld~--lgl~~~~Lvghs~Gg~va~~  258 (473)
...+....+..+++.  ...+++.+.|+|+||..++.
T Consensus       558 -----------------------~~~d~~~~~~~~~~~~~~d~~ri~i~G~S~GG~~~~~  594 (723)
T c1xfdD_         558 -----------------------EEKDQMEAVRTMLKEQYIDRTRVAVFGKDYGGYLSTY  594 (723)
T ss_dssp             -----------------------HHHHHHHHHHHHHSSSSEEEEEEEEEEETHHHHHHHH
T ss_pred             -----------------------HHHHHHHHHHHHHHHCCCCHHHEEEEEECHHHHHHHH
T ss_conf             -----------------------5899999999999723968412999976779999999


Q ss_pred             HHHH----CHHHHCEEEEECCCCCCCCHHHHHHCHHHHHHHHHCCHHHHHHHHHHCCCCC
Q ss_conf             9996----9456317899638888654688862411467774220013567654201358
Q AtAXR4___       259 WVSE----NWQSVRSVTLIDSSISPALPLWVLNVPGIREILLAFSFGFEKLVSFRCSKEM  314 (473)
Q Consensus       259 ~A~~----~PerV~~Lvlins~~~~~~p~~l~~~~~~~~~~~~~~~~~~~~l~~~~~~~~  314 (473)
.+.+    +|++.+..|..++..-....
T Consensus       595 ~~~~~~~~~~~~f~a~v~~~~~~d~~~~--------------------------------  622 (723)
T c1xfdD_         595 ILPAKGENQGQTFTCGSALSPITDFKLY--------------------------------  622 (723)
T ss_dssp             CCCCSSSTTCCCCSEEEEESCCCCTTSS--------------------------------
T ss_pred             HHHCCCCCCCCEEEEEEEECCCCCHHHC--------------------------------
T ss_conf             9861666788637999970775452531--------------------------------


Q ss_pred             CHHHHHHHHHHHHCCCCHHHHHHHHHHCCCCCCCHHHHHHHCCCC-CCEEEEECCCCCCC
Q ss_conf             999999999986185721468999864012443012567620258-97499964888753
Q AtAXR4___       315 TLSDIDAHRILLKGRNGREAVVASLNKLNHSFDIAQWGNSDGING-IPMQVIWSSEASKE  373 (473)
Q Consensus       315 ~~e~v~~~~~~~~~~~~~~a~~~~~~~~~~~~~~~~~~~~l~~i~-vPtLvIwG~~D~~v  373 (473)
............-.....+....-......+. .|+|+|.|+.|..+
T Consensus       623 -------------~~~~~~~~~~~~~~~~~~~~~~sp~~~~~~~~~~p~l~~~G~~D~~v  669 (723)
T c1xfdD_         623 -------------ASAFSERYLGLHGLDNRAYEMTKVAHRVSALEEQQFLIIHPTADEKI  669 (723)
T ss_dssp             -------------BHHHHHHHHCCCSSCCSSTTTSCTHHHHTSCCSCEEEEEEETTCSSS
T ss_pred             -------------CCHHHHHHCCCCHHHHHHHHHCCHHHHHHHCCCCCEEEEECCCCCCC
T ss_conf             -------------40125876388613068889849788897548897899973899706


Q ss_pred             CHHHHHHHHHHCC----CCEEEEECC-CCCCCC-CCHHHHHHHHHHHHH
Q ss_conf             8899999998669----979999756-568000-397999999999987
Q AtAXR4___       374 WSDEGQRVAKALP----KAKFVTHSG-SRWPQE-SKSGELADYISEFVS  416 (473)
Q Consensus       374 ~~~~ae~la~~lP----~Ar~v~l~G-GH~pqe-e~P~EvA~~I~eFL~  416 (473)
++.+.+++.++|-    .++++.+.+ +|...- ++-.++-+.|.+|+.
T Consensus       670 ~~~~~~~~~~~l~~~g~~~~~~~~p~~~H~~~~~~~~~~~~~~~~~~~~  718 (723)
T c1xfdD_         670 HFQHTAELITQLIRGKANYSLQIYPDESHYFTSSSLKQHLYRSIINFFV  718 (723)
T ss_dssp             CHHHHHHHHHHHHHTTCCCEEEEETTCCSSCCCHHHHHHHHHHHHHHHT
T ss_pred             CHHHHHHHHHHHHHCCCCEEEEEECCCCCCCCCCCCHHHHHHHHHHHHH
T ss_conf             8899999999999879967999987998631675418899999999999
