# Supplementary material for: Mechanistic insight into the role of AUXIN RESISTANCE4 in trafficking of AUXIN1 and LIKE AUX1-2
Source: Plant Physiol. 2023 Sep 30;194(1):422–33. doi: 10.1093/plphys/kiad506 (PMC10756756; doi:10.1093/plphys/kiad506)
Supplement: kiad506_Supplementary_Data [file kiad506_supplementary_data.zip › Suppemental Dataset S1/5445e4f6eaa2385e-AtAXR4/aligs/c1y37A_.64.alig.txt]

64 c1y37A_ Probab=100.00  E-value=2.1e-39  Score=237.41  Aligned_columns=270  Identities=16%

Q ss_pred             HCCCEEEEEECCCCCCCEEEEEEECCCCCCCEEEEECCCCCCHHHHHHHHHHHHHCCCEE
Q ss_conf             047705897308888835899985488998779998898788899999999898589889
Q AtAXR4___        88 YSNGRTIKVQVNSNESPIEVFVAESGSIHTETVVIVHGLGLSSFAFKEMIQSLGSKGIHS  147 (473)
Q Consensus        88 ~~~~~~~~~~~~~~~~~v~~~~~e~g~~~~~tVvLLHG~~~ss~~Wr~v~~~La~~g~rv  147 (473)
|++.+.-.+.++.    ++++|++.|+  +|+||||||++.++..|+++++.|++ ||+|
T Consensus         2 ~~g~~~~~v~~~g----~~l~y~~~G~--gp~vv~iHG~~~~~~~~~~~~~~L~~-~~~v   54 (294)
T c1y37A_           2 FEGFERRLVDVGD----VTINCVVGGS--GPALLLLHGFPQNLHMWARVAPLLAN-EYTV   54 (294)
T ss_dssp             CTTCEEEEEEETT----EEEEEEEEES--SSEEEEECCTTCCGGGGTTHHHHHTT-TSEE
T ss_pred             CCCCEEEEEEECC----EEEEEEEECC--CCEEEEECCCCCCHHHHHHHHHHHHC-CCEE
T ss_conf             8885579999899----7999999448--86599987589988899999998738-9889


Q ss_pred             EEECCCCCCCCCCCCCCCCCCCCCCCCCCCCHHHCCCCCCCCCCCCCCCCCCCCCCCCCC
Q ss_conf             995688999998877544433210000000000000122334444443333444444433
Q AtAXR4___       148 VAIDLPGNGFSDKSMVVIGGDREIGFVARVKEVYGLIQEKGVFWAFDQMIETGDLPYEEI  207 (473)
Q Consensus       148 vA~DlpG~G~S~~p~~~~~~~~~~~~~~~~~~~~~~~~~~~~~~~~~~~~~~~~~~~~~~  207 (473)
|++|+||||.|+.+....
T Consensus        55 i~~D~~G~G~S~~~~~~~------------------------------------------   72 (294)
T c1y37A_          55 VCADLRGYGGSSKPVGAP------------------------------------------   72 (294)
T ss_dssp             EEECCTTSTTSCCCCCCT------------------------------------------
T ss_pred             EEECCCCCCCCCCCCCCC------------------------------------------
T ss_conf             994589988844444566------------------------------------------


Q ss_pred             CCCCCCCCCCCCCCCCCHHHHHHHHHHHHHHCCCCCEEEEEECCHHHHHHHHHHHCHHHH
Q ss_conf             333444445555447899999999999999708987189998505799999999694563
Q AtAXR4___       208 IKLQNSKRRSFKAIELGSEETARVLGQVIDTLGLAPVHLVLHDSALGLASNWVSENWQSV  267 (473)
Q Consensus       208 ~~~~~~~~~~~~~~~~~~~~~a~~l~~~ld~lgl~~~~Lvghs~Gg~va~~~A~~~PerV  267 (473)
....+...++++++..+++.++..+++++|||+||.+++.++..+|+++
T Consensus        73 -----------~~~~~~~~~~~~~~~~~~~~~~~~~~~~~g~s~g~~~~~~~~~~~~~~~  121 (294)
T c1y37A_          73 -----------DHANYSFRAMASDQRELMRTLGFERFHLVGHDRGGRTGHRMALDHPDSV  121 (294)
T ss_dssp             -----------TCGGGSHHHHHHHHHHHHHHTTCSSEEEEEETHHHHHHHHHHHHCGGGE
T ss_pred             -----------CCCCCCHHHHHHHHHHHHHHHCCCCCCCCCCCCCHHHHHHHHHHHCCCC
T ss_conf             -----------6544799999999999886411121100012321135567775301434


Q ss_pred             CEEEEECCCCCCCCHHHHHHCHHHHHHHHHCCHHHHHHHHHHCC----------------
Q ss_conf             17899638888654688862411467774220013567654201----------------
Q AtAXR4___       268 RSVTLIDSSISPALPLWVLNVPGIREILLAFSFGFEKLVSFRCS----------------  311 (473)
Q Consensus       268 ~~Lvlins~~~~~~p~~l~~~~~~~~~~~~~~~~~~~~l~~~~~----------------  311 (473)
.+++++++.+..................................
T Consensus       122 ~~~vl~~~~~~~~~~~~~~~~~~~~~~~~~~~~~~~~~~~~~~~~~~~~~~~~~~~~~~~  181 (294)
T c1y37A_         122 LSLAVLDIIPTYVMFEEVDRFVARAYWHWYFLQQPAPYPEKVIGADPDTFYEGCLFGWGA  181 (294)
T ss_dssp             EEEEEESCCCHHHHHHTCCHHHHHHTTHHHHTTSCTTHHHHHHHHSHHHHHHHHHHCSSS
T ss_pred             CEEEEECCCCCCCCCCHHHHHHHHHHHHHHHHCCCCHHHHHHHCCCHHHHHHHHHHHHCC
T ss_conf             458997287774442101233211232223210221037888502416788776532101


Q ss_pred             ---CCCCHHHHHHHHHHHHCCCCHHHHHHHHHHCCCCCCCHHHHHHHCCCCCCEEEEECC
Q ss_conf             ---358999999999986185721468999864012443012567620258974999648
Q AtAXR4___       312 ---KEMTLSDIDAHRILLKGRNGREAVVASLNKLNHSFDIAQWGNSDGINGIPMQVIWSS  368 (473)
Q Consensus       312 ---~~~~~e~v~~~~~~~~~~~~~~a~~~~~~~~~~~~~~~~~~~~l~~i~vPtLvIwG~  368 (473)
.....+..+.+...+........................+...+..+++|+++|+|+
T Consensus       182 ~~~~~~~~~~~~~~~~~~~~~~~~~~~~~~~~~~~~~~~~~~~~~~~~~~~~P~l~i~g~  241 (294)
T c1y37A_         182 TGADGFDPEQLEEYRKQWRDPAAIHGSCCDYRAGGTIDFELDHGDLGRQVQCPALVFSGS  241 (294)
T ss_dssp             STTTTCCHHHHHHHHHHHTCHHHHHHHHHHHHHHTTHHHHHHHHTTTCCBCSCEEEEEET
T ss_pred             CCCCCCCHHHHHHHHHHHCCCCCCHHHHHHHHHHHHCCCHHHHHHHHHCCCCCCEEEEEC
T ss_conf             444458989999999973173200012555554321000011233310048980899866


Q ss_pred             CCCCCCH-HHHHHHHHHCCCCEEEEECCCCCCCCCCHHHHHHHHHHHHHH
Q ss_conf             8875388-999999986699799997565680003979999999999873
Q AtAXR4___       369 EASKEWS-DEGQRVAKALPKAKFVTHSGSRWPQESKSGELADYISEFVSL  417 (473)
Q Consensus       369 ~D~~v~~-~~ae~la~~lP~Ar~v~l~GGH~pqee~P~EvA~~I~eFL~~  417 (473)
+|.+++. ...+.+++.+|+++++.++||||++.|+|++|++.|.+||++
T Consensus       242 ~D~~~~~~~~~~~~~~~~~~~~~~~~~~gH~~~~e~p~~~~~~i~~fL~~  291 (294)
T c1y37A_         242 AGLMHSLFEMQVVWAPRLANMRFASLPGGHFFVDRFPDDTARILREFLSD  291 (294)
T ss_dssp             TSHHHHHSCHHHHHTTTBSSEEEEEESSCTTHHHHCHHHHHHHHHHHHHH
T ss_pred             CCCCCCHHHHHHHHHHHCCCCEEEEECCCCCHHHHCHHHHHHHHHHHHHH
T ss_conf             88877889999999986799799998687885583899999999999974
