# Supplementary material for: Mechanistic insight into the role of AUXIN RESISTANCE4 in trafficking of AUXIN1 and LIKE AUX1-2
Source: Plant Physiol. 2023 Sep 30;194(1):422–33. doi: 10.1093/plphys/kiad506 (PMC10756756; doi:10.1093/plphys/kiad506)
Supplement: kiad506_Supplementary_Data [file kiad506_supplementary_data.zip › Suppemental Dataset S1/5445e4f6eaa2385e-AtAXR4/aligs/c1ycdA_.230.alig.txt]

230 c1ycdA_ Probab=99.79   E-value=5.4e-18  Score=119.67  Aligned_columns=219  Identities=16%

Q ss_pred             CEEEEECCCCCCHHHHHH----HHHHHHHCCCEEEEECCCCCCCCCCCCCCCCCCCCCCC
Q ss_conf             779998898788899999----99989858988999568899999887754443321000
Q AtAXR4___       118 ETVVIVHGLGLSSFAFKE----MIQSLGSKGIHSVAIDLPGNGFSDKSMVVIGGDREIGF  173 (473)
Q Consensus       118 ~tVvLLHG~~~ss~~Wr~----v~~~La~~g~rvvA~DlpG~G~S~~p~~~~~~~~~~~~  173 (473)
|+||||||++.++..|+.    +.+.|++.||+|+++|.||+|.|+..............
T Consensus         4 P~vL~lHG~~~s~~~~~~~~~~l~~~l~~~g~~vv~~d~~~~g~~~~~~~~~~~~~~~~~   63 (237)
T c1ycdA_           4 PKLLFLHGFLQNGKVFSEKSSGIRKLLKKANVQCDYIDAPVLLEKKDLPFEMDDEKWQAT   63 (237)
T ss_dssp             CEEEEECCTTCCHHHHHHHTHHHHHHHHHTTCEEEEECCSEECCGGGCSSCCCHHHHHHH
T ss_pred             CEEEEECCCCCCHHHHHHHHHHHHHHHHHCCCEEEEEECCCCCCCCCCCCCCCCHHHHHH
T ss_conf             889998589999899999999999999729978999408823677656554661335553


Q ss_pred             CCCCCHHHCCCCCCCCCCCCCCCCCCCCCCCCCCCCCCCCCCCCCCCCCCCHHHHHHHHH
Q ss_conf             000000000012233444444333344444443333344444555544789999999999
Q AtAXR4___       174 VARVKEVYGLIQEKGVFWAFDQMIETGDLPYEEIIKLQNSKRRSFKAIELGSEETARVLG  233 (473)
Q Consensus       174 ~~~~~~~~~~~~~~~~~~~~~~~~~~~~~~~~~~~~~~~~~~~~~~~~~~~~~~~a~~l~  233 (473)
.........                               ..................+.
T Consensus        64 ~~~~~~~~~-------------------------------~~~~~~~~~~~~~~~~~~~~   92 (237)
T c1ycdA_          64 LDADVNRAW-------------------------------FYHSEISHELDISEGLKSVV   92 (237)
T ss_dssp             HHTTCCEES-------------------------------SCCCSSGGGCCCHHHHHHHH
T ss_pred             HHCCCCCCC-------------------------------CCCCCCCCHHHHHHHHHHHH
T ss_conf             100111122-------------------------------56766210676999999999


Q ss_pred             HHHHHCCCCCEEEEEECCHHHHHHHHHHHCHHHHCEEEEECCCCCCCCHHHHHHCHHHHH
Q ss_conf             999970898718999850579999999969456317899638888654688862411467
Q AtAXR4___       234 QVIDTLGLAPVHLVLHDSALGLASNWVSENWQSVRSVTLIDSSISPALPLWVLNVPGIRE  293 (473)
Q Consensus       234 ~~ld~lgl~~~~Lvghs~Gg~va~~~A~~~PerV~~Lvlins~~~~~~p~~l~~~~~~~~  293 (473)
........ ++.++|.|.|+..+..++...+.........+.....
T Consensus        93 ~~~~~~~~-~~~i~G~s~g~~~~~~~~~~~~~~~~~~~~~~~~~~~--------------  137 (237)
T c1ycdA_          93 DHIKANGP-YDGIVGLSQGAALSSIITNKISELVPDHPQFKVSVVI--------------  137 (237)
T ss_dssp             HHHHHHCC-CSEEEEETHHHHHHHHHHHHHHHHSTTCCCCSEEEEE--------------
T ss_pred             HHHCCCCC-CEEEEECCCCCHHHHHHHHHCCCCCCCCCCCCEEEEC--------------
T ss_conf             85054367-1499850444027999998432222444445324203--------------


Q ss_pred             HHHHCCHHHHHHHHHHCCCCCCHHHHHHHHHHHHCCCCHHHHHHHHHHCCCCCCCHHHHH
Q ss_conf             774220013567654201358999999999986185721468999864012443012567
Q AtAXR4___       294 ILLAFSFGFEKLVSFRCSKEMTLSDIDAHRILLKGRNGREAVVASLNKLNHSFDIAQWGN  353 (473)
Q Consensus       294 ~~~~~~~~~~~~l~~~~~~~~~~e~v~~~~~~~~~~~~~~a~~~~~~~~~~~~~~~~~~~  353 (473)
...........................
T Consensus       138 ---------------------------------~~~~~~~~~~~~~~~~~~~~~~~~~~~  164 (237)
T c1ycdA_         138 ---------------------------------SGYSFTEPDPEHPGELRITEKFRDSFA  164 (237)
T ss_dssp             ---------------------------------SCCCCEEECTTSTTCEEECGGGTTTTC
T ss_pred             ---------------------------------CCCCCCCCCCCCCCCCHHHHHHHHHHH
T ss_conf             ---------------------------------333445300023222124442112221


Q ss_pred             HHCCCCCCEEEEECCCCCCCCHHHHHHHHHHC--------CCCEEEEECCCCCCCCCCHH
Q ss_conf             62025897499964888753889999999866--------99799997565680003979
Q AtAXR4___       354 SDGINGIPMQVIWSSEASKEWSDEGQRVAKAL--------PKAKFVTHSGSRWPQESKSG  405 (473)
Q Consensus       354 ~l~~i~vPtLvIwG~~D~~v~~~~ae~la~~l--------P~Ar~v~l~GGH~pqee~P~  405 (473)
....+++|+|+|+|++|++++...++++.+.+        +...++..+|||++.  +.+
T Consensus       165 ~~~~~~~P~l~i~G~~D~~vp~~~~~~l~~~~~~~~~~~~~~~~~~~~~~GH~vp--~~~  222 (237)
T c1ycdA_         165 VKPDMKTKMIFIYGASDQAVPSVRSKYLYDIYLKAQNGNKEKVLAYEHPGGHMVP--NKK  222 (237)
T ss_dssp             CCTTCCCEEEEEEETTCSSSCHHHHHHHHHHHHHHTTTCTTTEEEEEESSSSSCC--CCH
T ss_pred             HCCCCCCCEEEEECCCCCCCCHHHHHHHHHHHHHCCCCCCCEEEEEECCCCCCCC--CCH
T ss_conf             1004799889996468987788999999999986177777746999838898546--898


Q ss_pred             HHHHHHHHHHHH
Q ss_conf             999999999873
Q AtAXR4___       406 ELADYISEFVSL  417 (473)
Q Consensus       406 EvA~~I~eFL~~  417 (473)
++.+.|.+||++
T Consensus       223 ~~~~~i~~fl~~  234 (237)
T c1ycdA_         223 DIIRPIVEQITS  234 (237)
T ss_dssp             HHHHHHHHHHHH
T ss_pred             HHHHHHHHHHHH
T ss_conf             999999999998
