# Supplementary material for: Mechanistic insight into the role of AUXIN RESISTANCE4 in trafficking of AUXIN1 and LIKE AUX1-2
Source: Plant Physiol. 2023 Sep 30;194(1):422–33. doi: 10.1093/plphys/kiad506 (PMC10756756; doi:10.1093/plphys/kiad506)
Supplement: kiad506_Supplementary_Data [file kiad506_supplementary_data.zip › Suppemental Dataset S1/5445e4f6eaa2385e-AtAXR4/aligs/c1yr2A_.483.alig.txt]

483 c1yr2A_ Probab=99.18   E-value=3.2e-09  Score=71.40  Aligned_columns=192  Identities=10%

Q ss_pred             CEEEEEEECCCCCCCEEEEECCCCCCHHH--HHHHHHHHHHCCCEEEEECCCCCCCCCCC
Q ss_conf             35899985488998779998898788899--99999989858988999568899999887
Q AtAXR4___       104 PIEVFVAESGSIHTETVVIVHGLGLSSFA--FKEMIQSLGSKGIHSVAIDLPGNGFSDKS  161 (473)
Q Consensus       104 ~v~~~~~e~g~~~~~tVvLLHG~~~ss~~--Wr~v~~~La~~g~rvvA~DlpG~G~S~~p  161 (473)
|.-+++....++..|+||.+||-+.++..  |......|+++||-|+.++.||-|.=.+-
T Consensus       426 p~~l~~p~~~~~~~P~il~~yGGp~~~~~~~f~~~~~~l~~rG~~v~~~n~RGs~g~G~~  485 (680)
T c1yr2A_         426 PMFIVRRKDAKGPLPTLLYGYGGFNVALTPWFSAGFMTWIDSGGAFALANLRGGGEYGDA  485 (680)
T ss_dssp             EEEEEEETTCCSCCCEEEECCCCTTCCCCCCCCHHHHHHHTTTCEEEEECCTTSSTTHHH
T ss_pred             EEEEEECCCCCCCCCEEEEECCCCCCCCCCCCCHHHHHHHHCCEEEEEECCCCCCCCCHH
T ss_conf             089996688888861899944888754566669889899988909999648898645778


Q ss_pred             CCCCCCCCCCCCCCCCCHHHCCCCCCCCCCCCCCCCCCCCCCCCCCCCCCCCCCCCCCCC
Q ss_conf             754443321000000000000012233444444333344444443333344444555544
Q AtAXR4___       162 MVVIGGDREIGFVARVKEVYGLIQEKGVFWAFDQMIETGDLPYEEIIKLQNSKRRSFKAI  221 (473)
Q Consensus       162 ~~~~~~~~~~~~~~~~~~~~~~~~~~~~~~~~~~~~~~~~~~~~~~~~~~~~~~~~~~~~  221 (473)
-...........
T Consensus       486 w~~~g~~~~~~~------------------------------------------------  497 (680)
T c1yr2A_         486 WHDAGRRDKKQN------------------------------------------------  497 (680)
T ss_dssp             HHHTTSGGGTHH------------------------------------------------
T ss_pred             HHHHHHHHCCCC------------------------------------------------
T ss_conf             898665442865------------------------------------------------


Q ss_pred             CCCHHHHHHHHHHHHHHCCC---CCEEEEEECCHHHHHHHHHHHCHHHHCEEEEECCCCC
Q ss_conf             78999999999999997089---8718999850579999999969456317899638888
Q AtAXR4___       222 ELGSEETARVLGQVIDTLGL---APVHLVLHDSALGLASNWVSENWQSVRSVTLIDSSIS  278 (473)
Q Consensus       222 ~~~~~~~a~~l~~~ld~lgl---~~~~Lvghs~Gg~va~~~A~~~PerV~~Lvlins~~~  278 (473)
.++++.+.+..+++. |+   +++.+.|.|.||......+.++|++.+..|...+..
T Consensus       498 --~~~D~i~~~~~Li~~-g~~d~~ri~i~G~S~GG~l~~~~~~~~PdlF~a~v~~~pv~-  553 (680)
T c1yr2A_         498 --VFDDFIAAGEWLIAN-GVTPRHGLAIEGGSNGGLLIGAVTNQRPDLFAAASPAVGVM-  553 (680)
T ss_dssp             --HHHHHHHHHHHHHHT-TSSCTTCEEEEEETHHHHHHHHHHHHCGGGCSEEEEESCCC-
T ss_pred             --CHHHHHHHHHHHHHC-CCCCHHHEEEEEECHHHHHHHHHHHCCCCCEEEEEECCCCC-
T ss_conf             --166899999999988-99887449999538899999999864974147898238843-


Q ss_pred             CCCHHHHHHCHHHHHHHHHCCHHHHHHHHHHCCCCCCHHHHHHHHHHHHCCCCHHHHHHH
Q ss_conf             654688862411467774220013567654201358999999999986185721468999
Q AtAXR4___       279 PALPLWVLNVPGIREILLAFSFGFEKLVSFRCSKEMTLSDIDAHRILLKGRNGREAVVAS  338 (473)
Q Consensus       279 ~~~p~~l~~~~~~~~~~~~~~~~~~~~l~~~~~~~~~~e~v~~~~~~~~~~~~~~a~~~~  338 (473)
.+...........-..-.+....++..+.+...-..
T Consensus       554 --------------D~~~~~~~~~~~~~~~e~G~p~~~~~~~~~~~~SP~----------  589 (680)
T c1yr2A_         554 --------------DMLRFDQFTAGRYWVDDYGYPEKEADWRVLRRYSPY----------  589 (680)
T ss_dssp             --------------CTTSGGGSTTGGGGHHHHCCTTSHHHHHHHHTTCGG----------
T ss_pred             --------------CCCCCCCCCCCHHHHHHCCCCCCHHHHHHHHHHCHH----------
T ss_conf             --------------300056678785455461875899999898871817----------


Q ss_pred             HHHCCCCCCCHHHHHHHCCCCC--CEEEEECCCCCCCCHHHHHHHHHHC
Q ss_conf             8640124430125676202589--7499964888753889999999866
Q AtAXR4___       339 LNKLNHSFDIAQWGNSDGINGI--PMQVIWSSEASKEWSDEGQRVAKAL  385 (473)
Q Consensus       339 ~~~~~~~~~~~~~~~~l~~i~v--PtLvIwG~~D~~v~~~~ae~la~~l  385 (473)
..+.....  |+||+.|..|+-+++.+..++...|
T Consensus       590 --------------~nv~~~~~yPp~li~~g~~D~rV~~~~~~k~~a~L  624 (680)
T c1yr2A_         590 --------------HNVRSGVDYPAILVTTADTDDRVVPGHSFKYTAAL  624 (680)
T ss_dssp             --------------GCCCTTSCCCEEEEEECSCCSSSCTHHHHHHHHHH
T ss_pred             --------------HHHHHCCCCCCEEEEEECCCCCCCHHHHHHHHHHH
T ss_conf             --------------67652167787699841789888867899999999
