# Supplementary material for: Mechanistic insight into the role of AUXIN RESISTANCE4 in trafficking of AUXIN1 and LIKE AUX1-2
Source: Plant Physiol. 2023 Sep 30;194(1):422–33. doi: 10.1093/plphys/kiad506 (PMC10756756; doi:10.1093/plphys/kiad506)
Supplement: kiad506_Supplementary_Data [file kiad506_supplementary_data.zip › Suppemental Dataset S1/5445e4f6eaa2385e-AtAXR4/aligs/c1z68A_.296.alig.txt]

296 c1z68A_ Probab=99.55   E-value=6.2e-13  Score=91.84  Aligned_columns=232  Identities=14%

Q ss_pred             EEEEEECCCCCCCEEEEEEECCCCCC--CEEEEECCCCCC-----HHHHHHHHHHHHHCC
Q ss_conf             05897308888835899985488998--779998898788-----899999999898589
Q AtAXR4___        92 RTIKVQVNSNESPIEVFVAESGSIHT--ETVVIVHGLGLS-----SFAFKEMIQSLGSKG  144 (473)
Q Consensus        92 ~~~~~~~~~~~~~v~~~~~e~g~~~~--~tVvLLHG~~~s-----s~~Wr~v~~~La~~g  144 (473)
++.....+...-+..+++-.--++.+  |.||.+||-|.+     .+........|+++|
T Consensus       469 ~~~~~~~DG~~i~g~l~~p~~~~~~~~~P~i~~~~ggp~~~~~~~~~~~~~~~~~~~~~g  528 (719)
T c1z68A_         469 EIKKLEVDEITLWYKMILPPQFDRSKKYPLLIQVYGGPCSQSVRSVFAVNWISYLASKEG  528 (719)
T ss_dssp             EEEEEEETTEEEEEEEEECTTCCSSSCEEEEEEECCCTTBCCCCCCCCCCHHHHHHHTTC
T ss_pred             EEEEECCCCEEEEEEEEECCCCCCCCCCEEEEEECCCCCCCCCCCCCCCCHHHHHHHCCC
T ss_conf             999981498399999996688879886208999668876653066655886889997098


Q ss_pred             CEEEEECCCCCCCCCCCCCCCCCCCCCCCCCCCCHHHCCCCCCCCCCCCCCCCCCCCCCC
Q ss_conf             889995688999998877544433210000000000000122334444443333444444
Q AtAXR4___       145 IHSVAIDLPGNGFSDKSMVVIGGDREIGFVARVKEVYGLIQEKGVFWAFDQMIETGDLPY  204 (473)
Q Consensus       145 ~rvvA~DlpG~G~S~~p~~~~~~~~~~~~~~~~~~~~~~~~~~~~~~~~~~~~~~~~~~~  204 (473)
|-|+.+|.+|-+.-.+--...........
T Consensus       529 ~~v~~~~~rgs~~~g~~~~~~~~~~~~~~-------------------------------  557 (719)
T c1z68A_         529 MVIALVDGRGTAFQGDKLLYAVYRKLGVY-------------------------------  557 (719)
T ss_dssp             CEEEEEECTTBSSSCHHHHGGGTTCTTHH-------------------------------
T ss_pred             EEEEEECCCCCCCCCHHHHHHHHCCCCCH-------------------------------
T ss_conf             09999668868864677888670511512-------------------------------


Q ss_pred             CCCCCCCCCCCCCCCCCCCCHHHHHHHHHHHHHH--CCCCCEEEEEECCHHHHHHHHHHH
Q ss_conf             4333334444455554478999999999999997--089871899985057999999996
Q AtAXR4___       205 EEIIKLQNSKRRSFKAIELGSEETARVLGQVIDT--LGLAPVHLVLHDSALGLASNWVSE  262 (473)
Q Consensus       205 ~~~~~~~~~~~~~~~~~~~~~~~~a~~l~~~ld~--lgl~~~~Lvghs~Gg~va~~~A~~  262 (473)
..++....+..+++.  ...+++.+.|+|+||..++..+.+
T Consensus       558 -------------------~~~d~~~~~~~l~~~~~~d~~~i~i~G~S~Gg~~~~~~~~~  598 (719)
T c1z68A_         558 -------------------EVEDQITAVRKFIEMGFIDEKRIAIWGWSYGGYVSSLALAS  598 (719)
T ss_dssp             -------------------HHHHHHHHHHHHHTTSCEEEEEEEEEEETHHHHHHHHHHTT
T ss_pred             -------------------HHHHHHHHHHHHHHCCCCCHHHEEEEEECHHHHHHHHHHHH
T ss_conf             -------------------48899999999998589885119999747789999999971


Q ss_pred             CHHHHCEEEEECCCCCCCCHHHHHHCHHHHHHHHHCCHHHHHHHHHHCCCCCCHHHHHHH
Q ss_conf             945631789963888865468886241146777422001356765420135899999999
Q AtAXR4___       263 NWQSVRSVTLIDSSISPALPLWVLNVPGIREILLAFSFGFEKLVSFRCSKEMTLSDIDAH  322 (473)
Q Consensus       263 ~PerV~~Lvlins~~~~~~p~~l~~~~~~~~~~~~~~~~~~~~l~~~~~~~~~~e~v~~~  322 (473)
+|++.+..+..++..--.....                                    .|
T Consensus       599 ~~~~f~~~~~~~~~~d~~~~~~------------------------------------~~  622 (719)
T c1z68A_         599 GTGLFKCGIAVAPVSSWEYYAS------------------------------------VY  622 (719)
T ss_dssp             SSSCCSEEEEESCCCCTTTSBH------------------------------------HH
T ss_pred             CCCCEEEEEEECCCCCCHHCCC------------------------------------CH
T ss_conf             9980689996078544010552------------------------------------01


Q ss_pred             HHHHHCCCCHHHHHHHHHHCCCCCCCHHHHHHHCCCC-CCEEEEECCCCCCCCHHHHHHH
Q ss_conf             9986185721468999864012443012567620258-9749996488875388999999
Q AtAXR4___       323 RILLKGRNGREAVVASLNKLNHSFDIAQWGNSDGING-IPMQVIWSSEASKEWSDEGQRV  381 (473)
Q Consensus       323 ~~~~~~~~~~~a~~~~~~~~~~~~~~~~~~~~l~~i~-vPtLvIwG~~D~~v~~~~ae~l  381 (473)
...+........-...+......       .....++ .|+|+|.|+.|..++..+++++
T Consensus       623 ~~~~~~~~~~~~~~~~~~~~sp~-------~~~~~~~~~~~l~~~g~~D~~v~~~~~~~~  675 (719)
T c1z68A_         623 TERFMGLPTKDDNLEHYKNSTVM-------ARAEYFRNVDYLLIHGTADDNVHFQNSAQI  675 (719)
T ss_dssp             HHHHHCCSSTTTTHHHHHHTCSG-------GGGGGGTTSEEEEEEETTCSSSCTHHHHHH
T ss_pred             HHHHHCCCCCHHHHHHHHHCCHH-------HHHHHCCCCCEEEEECCCCCCCCHHHHHHH
T ss_conf             36771789867778889973978-------778535899789997189970688999999


Q ss_pred             HHHCCCC----EEEEECC-CCCCCCCCHHHHHHHHHHHHH
Q ss_conf             9866997----9999756-568000397999999999987
Q AtAXR4___       382 AKALPKA----KFVTHSG-SRWPQESKSGELADYISEFVS  416 (473)
Q Consensus       382 a~~lP~A----r~v~l~G-GH~pqee~P~EvA~~I~eFL~  416 (473)
.++|-.+    +++.+.+ ||......+.++-+.|.+|+.
T Consensus       676 ~~~l~~~~~~~~~~~~~~e~H~~~~~~~~~~~~~~~~~~~  715 (719)
T c1z68A_         676 AKALVNAQVDFQAMWYSDQNHGLSGLSTNHLYTHMTHFLK  715 (719)
T ss_dssp             HHHHHHTTCCCEEEEETTCCTTCCTHHHHHHHHHHHHHHH
T ss_pred             HHHHHHCCCCEEEEEECCCCCCCCCCCHHHHHHHHHHHHH
T ss_conf             9999987996899998789876465378999999999999
