# Supplementary material for: Mechanistic insight into the role of AUXIN RESISTANCE4 in trafficking of AUXIN1 and LIKE AUX1-2
Source: Plant Physiol. 2023 Sep 30;194(1):422–33. doi: 10.1093/plphys/kiad506 (PMC10756756; doi:10.1093/plphys/kiad506)
Supplement: kiad506_Supplementary_Data [file kiad506_supplementary_data.zip › Suppemental Dataset S1/5445e4f6eaa2385e-AtAXR4/aligs/c1zoiC_.163.alig.txt]

163 c1zoiC_ Probab=100.00  E-value=3.1e-35  Score=214.45  Aligned_columns=251  Identities=15%

Q ss_pred             CEEEEEEECCCCCCCEEEEECCCCCCHHHHHHHHHHHHHCCCEEEEECCCCCCCCCCCCC
Q ss_conf             358999854889987799988987888999999998985898899956889999988775
Q AtAXR4___       104 PIEVFVAESGSIHTETVVIVHGLGLSSFAFKEMIQSLGSKGIHSVAIDLPGNGFSDKSMV  163 (473)
Q Consensus       104 ~v~~~~~e~g~~~~~tVvLLHG~~~ss~~Wr~v~~~La~~g~rvvA~DlpG~G~S~~p~~  163 (473)
.++++|++.|++++|+||||||++.++..|+.+++.|+++||+|+++|++|+|.|+.+.
T Consensus         8 G~~l~y~~~G~~~~p~vvllHG~~~~~~~~~~~~~~L~~~g~~vi~~d~~g~g~s~~~~-   66 (275)
T c1zoiC_           8 GVQIFYKDWGPRDAPVIHFHHGWPLSADDWDAQLLFFLAHGYRVVAHDRRGHGRSSQVW-   66 (275)
T ss_dssp             SCEEEEEEESCTTSCEEEEECCTTCCGGGGHHHHHHHHTTTCEEEEECCTTSTTSCCCS-
T ss_pred             CCEEEEEEECCCCCCEEEEECCCCCCHHHHHHHHHHHHHCCCEEEEECCCCCCCCCCCC-
T ss_conf             98899999648998789998748998889999999998689799997786678865554-


Q ss_pred             CCCCCCCCCCCCCCCHHHCCCCCCCCCCCCCCCCCCCCCCCCCCCCCCCCCCCCCCCCCC
Q ss_conf             444332100000000000001223344444433334444444333334444455554478
Q AtAXR4___       164 VIGGDREIGFVARVKEVYGLIQEKGVFWAFDQMIETGDLPYEEIIKLQNSKRRSFKAIEL  223 (473)
Q Consensus       164 ~~~~~~~~~~~~~~~~~~~~~~~~~~~~~~~~~~~~~~~~~~~~~~~~~~~~~~~~~~~~  223 (473)
..+
T Consensus        67 ---------------------------------------------------------~~~   69 (275)
T c1zoiC_          67 ---------------------------------------------------------DGH   69 (275)
T ss_dssp             ---------------------------------------------------------SCC
T ss_pred             ---------------------------------------------------------CCC
T ss_conf             ---------------------------------------------------------323


Q ss_pred             CHHHHHHHHHHHHHHCCCCCEEEEEECCHHHHHHHHHHHCHHHHCEEEEECCCCCCCC--
Q ss_conf             9999999999999970898718999850579999999969456317899638888654--
Q AtAXR4___       224 GSEETARVLGQVIDTLGLAPVHLVLHDSALGLASNWVSENWQSVRSVTLIDSSISPAL--  281 (473)
Q Consensus       224 ~~~~~a~~l~~~ld~lgl~~~~Lvghs~Gg~va~~~A~~~PerV~~Lvlins~~~~~~--  281 (473)
.......++..++..+......++++++|+.+++.+|..+|..+...+.+........
T Consensus        70 ~~~~~~~~~~~~~~~~~~~~~~~~~~~~g~~~~~~~a~~~~~~~~~~~~~~~~~~~~~~~  129 (275)
T c1zoiC_          70 DMDHYADDVAAVVAHLGIQGAVHVGHSTGGGEVVRYMARHPEDKVAKAVLIAAVPPLMVQ  129 (275)
T ss_dssp             SHHHHHHHHHHHHHHHTCTTCEEEEETHHHHHHHHHHHHCTTSCCCCEEEESCCCSCCBC
T ss_pred             CCCCHHHHHHHHHCCCCCCCCCCCCCCCCHHHHHHHHHHCCCCCCCEEEEEECCCCCCCC
T ss_conf             334538999974101223322112222200379999961431136407884056776532


Q ss_pred             -------------HHHHHHCHHHHHHHHHCCHHHHHHHHHHCCCCCCHHHHHHHHHHHHC
Q ss_conf             -------------68886241146777422001356765420135899999999998618
Q AtAXR4___       282 -------------PLWVLNVPGIREILLAFSFGFEKLVSFRCSKEMTLSDIDAHRILLKG  328 (473)
Q Consensus       282 -------------p~~l~~~~~~~~~~~~~~~~~~~~l~~~~~~~~~~e~v~~~~~~~~~  328 (473)
........................................+......
T Consensus       130 ~~~~~~~~~~~~~~~~~~~~~~~~~~~~~~~~~~~~~~~~~~~~~~~~~~~~~~~~~~~~  189 (275)
T c1zoiC_         130 TPGNPGGLPKSVFDGFQAQVASNRAQFYRDVPAGPFYGYNRPGVEASEGIIGNWWRQGMI  189 (275)
T ss_dssp             CSSCTTSBCHHHHHHHHHHHHHCHHHHHHHHHHTTTTTTTSTTCCCCHHHHHHHHHHHHT
T ss_pred             CCCHHHHHHHHHHHHHHHHHHHHHHHHHHHHHHHHHCCCCCCCHHHHHHHHHHHHHCCCC
T ss_conf             221011102467777876641112346655444331024454315569999987521123


Q ss_pred             CCCHHHHHHHHHHCCCCCCCHHHHHHHCCCCCCEEEEECCCCCCCCHHHHHHH-HHHCCC
Q ss_conf             57214689998640124430125676202589749996488875388999999-986699
Q AtAXR4___       329 RNGREAVVASLNKLNHSFDIAQWGNSDGINGIPMQVIWSSEASKEWSDEGQRV-AKALPK  387 (473)
Q Consensus       329 ~~~~~a~~~~~~~~~~~~~~~~~~~~l~~i~vPtLvIwG~~D~~v~~~~ae~l-a~~lP~  387 (473)
...................     ..+..+++|+++|+|++|.+++.+..+++ ++.+|+
T Consensus       190 ~~~~~~~~~~~~~~~~~~~-----~~~~~~~~p~l~i~G~~D~~~~~~~~~~~~~~~~~~  244 (275)
T c1zoiC_         190 GSAKAHYDGIVAFSQTDFT-----EDLKGIQQPVLVMHGDDDQIVPYENSGVLSAKLLPN  244 (275)
T ss_dssp             SCHHHHHHHHHHHHSCCCH-----HHHHHCCSCEEEEEETTCSSSCTTTTHHHHHHHSTT
T ss_pred             CCHHHHHHHHHHHHHHHHH-----HHCCCCCCCEEEEEECCCCCCCHHHHHHHHHHHCCC
T ss_conf             2026788764321000111-----100246750677832678726999999999985799


Q ss_pred             CEEEEECC-CCCCCCCCHHHHHHHHHHHHHH
Q ss_conf             79999756-5680003979999999999873
Q AtAXR4___       388 AKFVTHSG-SRWPQESKSGELADYISEFVSL  417 (473)
Q Consensus       388 Ar~v~l~G-GH~pqee~P~EvA~~I~eFL~~  417 (473)
++++.+++ ||+++.|+|++|++.|.+||++
T Consensus       245 ~~~~~~~~~gH~~~~e~p~~~~~~i~~FL~s  275 (275)
T c1zoiC_         245 GALKTYKGYPHGMPTTHADVINADLLAFIRS  275 (275)
T ss_dssp             EEEEEETTCCTTHHHHTHHHHHHHHHHHHTC
T ss_pred             CEEEEECCCCCCHHHHCHHHHHHHHHHHHHC
T ss_conf             7999978986585571799999999999739
