# Supplementary material for: Mechanistic insight into the role of AUXIN RESISTANCE4 in trafficking of AUXIN1 and LIKE AUX1-2
Source: Plant Physiol. 2023 Sep 30;194(1):422–33. doi: 10.1093/plphys/kiad506 (PMC10756756; doi:10.1093/plphys/kiad506)
Supplement: kiad506_Supplementary_Data [file kiad506_supplementary_data.zip › Suppemental Dataset S1/5445e4f6eaa2385e-AtAXR4/aligs/c2b9vB_.386.alig.txt]

386 c2b9vB_ Probab=99.58   E-value=5.3e-13  Score=92.20  Aligned_columns=287  Identities=10%

Q ss_pred             EEEEEECCCCCCCEEE-EEEECCCCCCCEEEEECCCC------------CCHHHHHHHHH
Q ss_conf             0589730888883589-99854889987799988987------------88899999999
Q AtAXR4___        92 RTIKVQVNSNESPIEV-FVAESGSIHTETVVIVHGLG------------LSSFAFKEMIQ  138 (473)
Q Consensus        92 ~~~~~~~~~~~~~v~~-~~~e~g~~~~~tVvLLHG~~------------~ss~~Wr~v~~  138 (473)
+.+.| .-+||-.+.. .|+-.+....|+||..||++            .....+....+
T Consensus        20 ~dv~I-~~rDGv~L~adv~~P~~~~~~PvIl~~~pyg~~~~~~~~~~~~~~~~~~~~~~~   78 (608)
T c2b9vB_          20 REVMV-PMRDGVKLYTVIVIPKNARNAPILLTRTPYNAKGRANRVPNALTMREVLPQGDD   78 (608)
T ss_dssp             EEEEE-ECTTSCEEEEEEEEETTCCSEEEEEEEESSCHHHHTCSSTTCSSHHHHSCGGGH
T ss_pred             EEEEE-ECCCCCEEEEEEEECCCCCCEEEEEEECCCCCCCCCCCCCCCCCCCCCCCHHHH
T ss_conf             66999-869987898899973898720399997878876532357544445544453688


Q ss_pred             HHHHCCCEEEEECCCCCCCCCCCCCCCCCCCCCCCCCCCCHHHCCCCCCCCCCCCCCCCC
Q ss_conf             898589889995688999998877544433210000000000000122334444443333
Q AtAXR4___       139 SLGSKGIHSVAIDLPGNGFSDKSMVVIGGDREIGFVARVKEVYGLIQEKGVFWAFDQMIE  198 (473)
Q Consensus       139 ~La~~g~rvvA~DlpG~G~S~~p~~~~~~~~~~~~~~~~~~~~~~~~~~~~~~~~~~~~~  198 (473)
.|+++||.||++|.||+|.|+-........
T Consensus        79 ~la~~GY~Vv~~D~RG~G~S~G~~~~~~~~------------------------------  108 (608)
T c2b9vB_          79 VFVEGGYIRVFQDIRGKYGSQGDYVMTRPP------------------------------  108 (608)
T ss_dssp             HHHHTTCEEEEEECTTSTTCCSCCCTTCCC------------------------------
T ss_pred             HHHHCCEEEEEECCCCCCCCCCCCCCCCCC------------------------------
T ss_conf             999789099998888688878741335421------------------------------


Q ss_pred             CCCCCCCCCCCCCCCCCCCCCCCCCCHHHHHHHHHHHHHH--CCCCCEEEEEECCHHHHH
Q ss_conf             4444444333334444455554478999999999999997--089871899985057999
Q AtAXR4___       199 TGDLPYEEIIKLQNSKRRSFKAIELGSEETARVLGQVIDT--LGLAPVHLVLHDSALGLA  256 (473)
Q Consensus       199 ~~~~~~~~~~~~~~~~~~~~~~~~~~~~~~a~~l~~~ld~--lgl~~~~Lvghs~Gg~va  256 (473)
............++..+.++.+.+.  ..-+++.++|+|+||.++
T Consensus       109 ---------------~~~~~~~~~~e~~D~~~~Idwla~q~~~~~grVg~~G~SygG~~a  153 (608)
T c2b9vB_         109 ---------------HGPLNPTKTDETTDAWDTVDWLVHNVPESNGRVGMTGSSYEGFTV  153 (608)
T ss_dssp             ---------------SBTTBCSSCCHHHHHHHHHHHHHHHCTTEEEEEEEEEEEHHHHHH
T ss_pred             ---------------CCCCCCCCHHHHHHHHHHHHHHHHCCCCCCCCEEEEEECHHHHHH
T ss_conf             ---------------122346627899989999999998489885658999866779999


Q ss_pred             HHHHHHCHHHHCEEEEECCCCCCCCHHHHHHCHHHHHHHHHCCHHHHHHHHHHCCCCCCH
Q ss_conf             999996945631789963888865468886241146777422001356765420135899
Q AtAXR4___       257 SNWVSENWQSVRSVTLIDSSISPALPLWVLNVPGIREILLAFSFGFEKLVSFRCSKEMTL  316 (473)
Q Consensus       257 ~~~A~~~PerV~~Lvlins~~~~~~p~~l~~~~~~~~~~~~~~~~~~~~l~~~~~~~~~~  316 (473)
+..|..+|++++.++...+.....................  ..................
T Consensus       154 ~~~A~~~~p~lkAiv~~~~~~d~~~~~~~~~~g~~~~~~~--~~~~~~~~~~~~~~~~~~  211 (608)
T c2b9vB_         154 VMALLDPHPALKVAAPESPMVDGWMGDDWFHYGAFRQGAF--DYFVSQMTARGGGNDIPR  211 (608)
T ss_dssp             HHHHTSCCTTEEEEEEEEECCCTTTTSSSEETTEEBTTHH--HHHHHHHSSSSCCCCCCC
T ss_pred             HHHHHHCCCCEEEEEEECCCCCCCCCCCCCCCCCCCCHHH--HHHHHHHHCCCCCCCCCH
T ss_conf             9998619840669997463324222453323880032037--888975210145655400


Q ss_pred             HHHHHHHHHHHCCCCHHHHHHHHHHCCCCCCCH---------------HHHHHHCCCCCC
Q ss_conf             999999998618572146899986401244301---------------256762025897
Q AtAXR4___       317 SDIDAHRILLKGRNGREAVVASLNKLNHSFDIA---------------QWGNSDGINGIP  361 (473)
Q Consensus       317 e~v~~~~~~~~~~~~~~a~~~~~~~~~~~~~~~---------------~~~~~l~~i~vP  361 (473)
...+.+...........................               .......++++|
T Consensus       212 ~~~~~~~~~~~~~~~~~~~~~~~~~~~~~~~~~~~~~~~d~~w~~~~~~~~~~~~~i~vP  271 (608)
T c2b9vB_         212 RDADDYTNFLKAGSAGSFATQAGLDQYPFWQRMHAHPAYDAFWQGQALDKILAQRKPTVP  271 (608)
T ss_dssp             SSSCHHHHHHHHCSHHHHHHHTTGGGCHHHHHHHTCCSSSHHHHTTCHHHHHHHHCCCSC
T ss_pred             HHHHHHHHHHHCCCCCCCHHHCCCCCCCCHHHHHCCCCCCHHHHCCCCCHHHHHCCCCCC
T ss_conf             000447888732311210121265646203665307663201000473334411178888


Q ss_pred             EEEEECCCCCCCCHHHHHHHHHHC-----CCCEEEEECCCCCCCCCCH------------
Q ss_conf             499964888753889999999866-----9979999756568000397------------
Q AtAXR4___       362 MQVIWSSEASKEWSDEGQRVAKAL-----PKAKFVTHSGSRWPQESKS------------  404 (473)
Q Consensus       362 tLvIwG~~D~~v~~~~ae~la~~l-----P~Ar~v~l~GGH~pqee~P------------  404 (473)
+|++.|..|..++....+.+...-     -..+++...++|.-....+
T Consensus       272 ~l~v~G~~D~~~~~~~~~~~~al~~~~~~~~~~L~igpw~H~~~~~~~~~~~~~~~~~~~  331 (608)
T c2b9vB_         272 MLWEQGLWDQEDMWGAIHAWQALKDADVKAPNTLVMGPWRHSGVNYNGSTLGPLEFEGDT  331 (608)
T ss_dssp             EEEEEETTCSSCSSHHHHHHHHHHHTTCSSCEEEEEESCCTTGGGSCCSEETTEECSSCH
T ss_pred             EEEEECCCCCCCCHHHHHHHHHHHHCCCCCCEEEEEECCCCCCCCCCCCCCCCCCCCCCC
T ss_conf             899826746656478999999999738888608999467477655566556543456532


Q ss_pred             ------HHHHHHHHHHHHHCCCCCCCCC
Q ss_conf             ------9999999999873775457877
Q AtAXR4___       405 ------GELADYISEFVSLLPKSIRRVA  426 (473)
Q Consensus       405 ------~EvA~~I~eFL~~lp~s~~~~~  426 (473)
++..+-...||++.-.....+.
T Consensus       332 ~~~~~~~~~~~wfD~~Lkg~~~~~~~p~  359 (608)
T c2b9vB_         332 AHQYRRDVFRPFFDEYLKPGSASVHLPD  359 (608)
T ss_dssp             HHHHHHHTHHHHHHHHHSTTCCCCCCCS
T ss_pred             CCHHHHHHHHHHHHHHCCCCCCCCCCCC
T ss_conf             1014789999875641378766777786
