# Supplementary material for: Mechanistic insight into the role of AUXIN RESISTANCE4 in trafficking of AUXIN1 and LIKE AUX1-2
Source: Plant Physiol. 2023 Sep 30;194(1):422–33. doi: 10.1093/plphys/kiad506 (PMC10756756; doi:10.1093/plphys/kiad506)
Supplement: kiad506_Supplementary_Data [file kiad506_supplementary_data.zip › Suppemental Dataset S1/5445e4f6eaa2385e-AtAXR4/aligs/c2bklB_.469.alig.txt]

469 c2bklB_ Probab=99.34   E-value=5.5e-10  Score=75.64  Aligned_columns=226  Identities=10%

Q ss_pred             CEEEEEEECCCCCC--CEEEEECCCCCCH--HHHHHHHHHHHHCCCEEEEECCCCCCCCC
Q ss_conf             35899985488998--7799988987888--99999999898589889995688999998
Q AtAXR4___       104 PIEVFVAESGSIHT--ETVVIVHGLGLSS--FAFKEMIQSLGSKGIHSVAIDLPGNGFSD  159 (473)
Q Consensus       104 ~v~~~~~e~g~~~~--~tVvLLHG~~~ss--~~Wr~v~~~La~~g~rvvA~DlpG~G~S~  159 (473)
|.-+++....++.+  |+||.+||-+.++  ..|+.....|+++||-|+.+|.||-|.=.
T Consensus       430 ~~~l~~p~~~~~~~~~P~ll~~yGgp~~~~~~~~~~~~~~l~~~G~~v~~~n~RGs~g~G  489 (677)
T c2bklB_         430 PMFVVHRKDLKRDGNAPTLLYGYGGFNVNMEANFRSSILPWLDAGGVYAVANLRGGGEYG  489 (677)
T ss_dssp             EEEEEEETTCCCSSCCCEEEECCCCTTCCCCCCCCGGGHHHHHTTCEEEEECCTTSSTTC
T ss_pred             CEEEEECCCCCCCCCCEEEEEECCCCCCCCCCCCCHHHHHHHHCCEEEEEECCCCCCCCC
T ss_conf             279995178887776608998358887545555687888999788299996688888754


Q ss_pred             CCCCCCCCCCCCCCCCCCCHHHCCCCCCCCCCCCCCCCCCCCCCCCCCCCCCCCCCCCCC
Q ss_conf             877544433210000000000000122334444443333444444433333444445555
Q AtAXR4___       160 KSMVVIGGDREIGFVARVKEVYGLIQEKGVFWAFDQMIETGDLPYEEIIKLQNSKRRSFK  219 (473)
Q Consensus       160 ~p~~~~~~~~~~~~~~~~~~~~~~~~~~~~~~~~~~~~~~~~~~~~~~~~~~~~~~~~~~  219 (473)
+--...........
T Consensus       490 ~~~~~a~~~~~~~~----------------------------------------------  503 (677)
T c2bklB_         490 KAWHDAGRLDKKQN----------------------------------------------  503 (677)
T ss_dssp             HHHHHTTSGGGTHH----------------------------------------------
T ss_pred             HHHHHHHHHHCCCC----------------------------------------------
T ss_conf             78999787561864----------------------------------------------


Q ss_pred             CCCCCHHHHHHHHHHHHHH--CCCCCEEEEEECCHHHHHHHHHHHCHHHHCEEEEECCCC
Q ss_conf             4478999999999999997--089871899985057999999996945631789963888
Q AtAXR4___       220 AIELGSEETARVLGQVIDT--LGLAPVHLVLHDSALGLASNWVSENWQSVRSVTLIDSSI  277 (473)
Q Consensus       220 ~~~~~~~~~a~~l~~~ld~--lgl~~~~Lvghs~Gg~va~~~A~~~PerV~~Lvlins~~  277 (473)
.++++++.+..+++.  ...+++.+.|.|+||..++..+.++|++.+..|...+..
T Consensus       504 ----~~~D~i~~~~~L~~~g~~d~~ri~i~G~S~GG~l~~~~~~~~pdlf~a~v~~~p~~  559 (677)
T c2bklB_         504 ----VFDDFHAAAEYLVQQKYTQPKRLAIYGGSNGGLLVGAAMTQRPELYGAVVCAVPLL  559 (677)
T ss_dssp             ----HHHHHHHHHHHHHHTTSCCGGGEEEEEETHHHHHHHHHHHHCGGGCSEEEEESCCC
T ss_pred             ----CHHHHHHHHHHHHHCCCCCHHHEEEEECCHHHHHHHHHHHCCCCCEEEEEEECCCC
T ss_conf             ----03479999999998889885249999629889999999872976148999707855


Q ss_pred             CCCCHHHHHHCHHHHHHHHHCCHHHHHHHHHHCCCCCCHHHHHHHHHHHHCCCCHHHHHH
Q ss_conf             865468886241146777422001356765420135899999999998618572146899
Q AtAXR4___       278 SPALPLWVLNVPGIREILLAFSFGFEKLVSFRCSKEMTLSDIDAHRILLKGRNGREAVVA  337 (473)
Q Consensus       278 ~~~~p~~l~~~~~~~~~~~~~~~~~~~~l~~~~~~~~~~e~v~~~~~~~~~~~~~~a~~~  337 (473)
-....+.....+......               +....++..+.+...-..
T Consensus       560 D~~~~~~~~~~~~~~~e~---------------g~~~~p~~~~~~~~~SP~---------  595 (677)
T c2bklB_         560 DMVRYHLFGSGRTWIPEY---------------GTAEKPEDFKTLHAYSPY---------  595 (677)
T ss_dssp             CTTTGGGSTTGGGGHHHH---------------CCTTSHHHHHHHHHHCGG---------
T ss_pred             CCHHHCCCCCCHHHHHHH---------------CCCCCHHHHHHHHHCCHH---------
T ss_conf             402211377501258870---------------888898999888870958---------


Q ss_pred             HHHHCCCCCCCHHHHHHHCCCCC--CEEEEECCCCCCCCHHHHHHHHHHCCCC-------
Q ss_conf             98640124430125676202589--7499964888753889999999866997-------
Q AtAXR4___       338 SLNKLNHSFDIAQWGNSDGINGI--PMQVIWSSEASKEWSDEGQRVAKALPKA-------  388 (473)
Q Consensus       338 ~~~~~~~~~~~~~~~~~l~~i~v--PtLvIwG~~D~~v~~~~ae~la~~lP~A-------  388 (473)
.++..++.  |+||+.|..|.-+++.+..++.++|-.+
T Consensus       596 ---------------~~~~~~~~~pp~Ll~~g~~D~rV~~~~~~k~~~~Lr~~~~~~~~~  640 (677)
T c2bklB_         596 ---------------HHVRPDVRYPALLMMAADHDDRVDPMHARKFVAAVQNSPGNPATA  640 (677)
T ss_dssp             ---------------GCCCSSCCCCEEEEEEETTCSSSCTHHHHHHHHHHHTSTTCCSCE
T ss_pred             ---------------HHHHHCCCCCCEEEEEECCCCCCCHHHHHHHHHHHHHCCCCCCEE
T ss_conf             ---------------888851677876999507898588689999999999848998259


Q ss_pred             EEEEE-CCCCC---CCCCCHHHHHHHHHHHHHHC
Q ss_conf             99997-56568---00039799999999998737
Q AtAXR4___       389 KFVTH-SGSRW---PQESKSGELADYISEFVSLL  418 (473)
Q Consensus       389 r~v~l-~GGH~---pqee~P~EvA~~I~eFL~~l  418 (473)
.+.+. ++||.   +...+-+|+|..+.=+++.|
T Consensus       641 ~l~~~~~~GHg~~~~~~~~~~~~a~~~~F~~~~l  674 (677)
T c2bklB_         641 LLRIEANAGHGGADQVAKAIESSVDLYSFLFQVL  674 (677)
T ss_dssp             EEEEETTCBTTBCSCHHHHHHHHHHHHHHHHHHT
T ss_pred             EEEEECCCCCCCCCCHHHHHHHHHHHHHHHHHHC
T ss_conf             9998277988776899999999999999999953
