# Supplementary material for: Mechanistic insight into the role of AUXIN RESISTANCE4 in trafficking of AUXIN1 and LIKE AUX1-2
Source: Plant Physiol. 2023 Sep 30;194(1):422–33. doi: 10.1093/plphys/kiad506 (PMC10756756; doi:10.1093/plphys/kiad506)
Supplement: kiad506_Supplementary_Data [file kiad506_supplementary_data.zip › Suppemental Dataset S1/5445e4f6eaa2385e-AtAXR4/aligs/c2cbgA_.407.alig.txt]

407 c2cbgA_ Probab=99.79   E-value=1.4e-17  Score=117.39  Aligned_columns=196  Identities=14%

Q ss_pred             EEECCCCCCCEEEEECCCCCCHHHHHHHHHHHHHCCCEEEEECCCCCCCCCCCCCCCCCC
Q ss_conf             985488998779998898788899999999898589889995688999998877544433
Q AtAXR4___       109 VAESGSIHTETVVIVHGLGLSSFAFKEMIQSLGSKGIHSVAIDLPGNGFSDKSMVVIGGD  168 (473)
Q Consensus       109 ~~e~g~~~~~tVvLLHG~~~ss~~Wr~v~~~La~~g~rvvA~DlpG~G~S~~p~~~~~~~  168 (473)
++.-....+++++|+||.++++..|+++++.|.+. +.|++++++|+.
T Consensus         8 ~v~l~~~~~~~l~~~~~~gG~~~~y~~la~~l~~~-~~v~~~~~~g~~------------   54 (210)
T c2cbgA_           8 VIQLNQQGGKNLFCFPPISGFGIYFKDLALQLNHK-AAVYGFHFIEED------------   54 (210)
T ss_dssp             EEECSCCCSSEEEEECCTTCCGGGGHHHHHHTTTT-SEEEEECCCCST------------
T ss_pred             EEEECCCCCCCEEEECCCCCCHHHHHHHHHHCCCC-CEEEEECCCCHH------------
T ss_conf             16415889872899986875557899889744798-369985488938------------


Q ss_pred             CCCCCCCCCCHHHCCCCCCCCCCCCCCCCCCCCCCCCCCCCCCCCCCCCCCCCCCCHHHH
Q ss_conf             210000000000000122334444443333444444433333444445555447899999
Q AtAXR4___       169 REIGFVARVKEVYGLIQEKGVFWAFDQMIETGDLPYEEIIKLQNSKRRSFKAIELGSEET  228 (473)
Q Consensus       169 ~~~~~~~~~~~~~~~~~~~~~~~~~~~~~~~~~~~~~~~~~~~~~~~~~~~~~~~~~~~~  228 (473)
+..
T Consensus        55 ---------------------------------------------------------~~a   57 (210)
T c2cbgA_          55 ---------------------------------------------------------SRI   57 (210)
T ss_dssp             ---------------------------------------------------------THH
T ss_pred             ---------------------------------------------------------HHH
T ss_conf             ---------------------------------------------------------899


Q ss_pred             HHHHHHHHHHCCCCCEEEEEECCHHHHHHHHH---HHCHHHHCEEEEECCCCCCCCHHHH
Q ss_conf             99999999970898718999850579999999---9694563178996388886546888
Q AtAXR4___       229 ARVLGQVIDTLGLAPVHLVLHDSALGLASNWV---SENWQSVRSVTLIDSSISPALPLWV  285 (473)
Q Consensus       229 a~~l~~~ld~lgl~~~~Lvghs~Gg~va~~~A---~~~PerV~~Lvlins~~~~~~p~~l  285 (473)
...+..+++..+.+|++|+|||+||.+|.++|   .+++.+|..|+++++..........
T Consensus        58 ~~y~~~i~~~~~~~p~~L~G~S~Gg~lA~e~A~~L~~~g~~v~~lvlids~~~~~~~~~~  117 (210)
T c2cbgA_          58 EQYVSRITEIQPEGPYVLLGYSAGGNLAFEVVQAMEQKGLEVSDFIIVDAYKKDQSITAD  117 (210)
T ss_dssp             HHHHHHHHHHCCSSCEEEEEETHHHHHHHHHHHHHHHTTCCEEEEEEESCCCCCSCCCCC
T ss_pred             HHHHHHHHHHCCCCCEEEEEECHHHHHHHHHHHHHHHCCCCCCEEEEEECCCCCCCCCCC
T ss_conf             999999998579985899983524699999999999788998889998178998778822


Q ss_pred             HHCHHHHHHHHHCCHHHHHHHHHHCCCCCCHHHHHHHHHHHHCCCCHHHHHHHHHHCCCC
Q ss_conf             624114677742200135676542013589999999999861857214689998640124
Q AtAXR4___       286 LNVPGIREILLAFSFGFEKLVSFRCSKEMTLSDIDAHRILLKGRNGREAVVASLNKLNHS  345 (473)
Q Consensus       286 ~~~~~~~~~~~~~~~~~~~~l~~~~~~~~~~e~v~~~~~~~~~~~~~~a~~~~~~~~~~~  345 (473)
........+............+....
T Consensus       118 ~~e~~~~~~~~~~~~~~~~~~~~~~~----------------------------------  143 (210)
T c2cbgA_         118 LPEAVRETVMQKKRCYQEYWAQLINE----------------------------------  143 (210)
T ss_dssp             CCHHHHHHHTHHHHHHHHHHHHCCCC----------------------------------
T ss_pred             HHHHHHHHHHHHHHHHHHHHHHHHCC----------------------------------
T ss_conf             25898999999999889999852046----------------------------------


Q ss_pred             CCCHHHHHHHCCCCCCEEEEECCCCCCCCHHHHHH-HHHHCC-CCEEEEECCCCCCCCCC
Q ss_conf             43012567620258974999648887538899999-998669-97999975656800039
Q AtAXR4___       346 FDIAQWGNSDGINGIPMQVIWSSEASKEWSDEGQR-VAKALP-KAKFVTHSGSRWPQESK  403 (473)
Q Consensus       346 ~~~~~~~~~l~~i~vPtLvIwG~~D~~v~~~~ae~-la~~lP-~Ar~v~l~GGH~pqee~  403 (473)
..+++|++++.+..|.......... +.+... +.+++.++|+|+-..+.
T Consensus       144 ----------~~i~~~i~~i~~~~~~~~~~~~~~~~W~~~~~~~~~~~~v~G~H~~~l~~  193 (210)
T c2cbgA_         144 ----------GRIKSNIHFIEAGIQTETSGAMVLQKWQDAAEEGYAEYTGYGAHKDMLEG  193 (210)
T ss_dssp             ----------SCBSSEEEEEECSCCSSCCTTTGGGSSGGGBSSCEEEEECSSCGGGSSST
T ss_pred             ----------CCCCCCEEEEECCCCCCCCCHHHHHHHHHHCCCCEEEEEECCCCHHHCCC
T ss_conf             ----------85256669997478865689146762687538981899943880234195


Q ss_pred             H--HHHHHHHHHHHHHC
Q ss_conf             7--99999999998737
Q AtAXR4___       404 S--GELADYISEFVSLL  418 (473)
Q Consensus       404 P--~EvA~~I~eFL~~l  418 (473)
|  +++++.|.++|+.+
T Consensus       194 ~~~~~~a~~i~~~L~~i  210 (210)
T c2cbgA_         194 EFAEKNANIILNILDKI  210 (210)
T ss_dssp             THHHHHHHHHHHHHHHC
T ss_pred             HHHHHHHHHHHHHHHCC
T ss_conf             68999999999986119
