# Supplementary material for: Mechanistic insight into the role of AUXIN RESISTANCE4 in trafficking of AUXIN1 and LIKE AUX1-2
Source: Plant Physiol. 2023 Sep 30;194(1):422–33. doi: 10.1093/plphys/kiad506 (PMC10756756; doi:10.1093/plphys/kiad506)
Supplement: kiad506_Supplementary_Data [file kiad506_supplementary_data.zip › Suppemental Dataset S1/5445e4f6eaa2385e-AtAXR4/aligs/c2cjpA_.206.alig.txt]

206 c2cjpA_ Probab=100.00  E-value=2.2e-38  Score=231.76  Aligned_columns=256  Identities=14%

Q ss_pred             CEEEEEEECCCCCCCEEEEECCCCCCHHHHHHHHHHHHHCCCEEEEECCCCCCCCCCCCC
Q ss_conf             358999854889987799988987888999999998985898899956889999988775
Q AtAXR4___       104 PIEVFVAESGSIHTETVVIVHGLGLSSFAFKEMIQSLGSKGIHSVAIDLPGNGFSDKSMV  163 (473)
Q Consensus       104 ~v~~~~~e~g~~~~~tVvLLHG~~~ss~~Wr~v~~~La~~g~rvvA~DlpG~G~S~~p~~  163 (473)
.++++|++.|+  +||||||||++.++..|+++++.|+++||+||++|+||||.|+++.
T Consensus        12 g~~l~y~~~G~--gp~vlliHG~~~~~~~~~~~~~~L~~~g~~vi~~D~~G~G~S~~~~-   68 (320)
T c2cjpA_          12 GLNMHLAELGE--GPTILFIHGFPELWYSWRHQMVYLAERGYRAVAPDLRGYGDTTGAP-   68 (320)
T ss_dssp             TEEEEEEEECS--SSEEEEECCTTCCGGGGHHHHHHHHTTTCEEEEECCTTSTTCBCCC-
T ss_pred             CEEEEEEEECC--CCEEEEECCCCCCHHHHHHHHHHHHHCCCEEEEECCCCCCCCCCCC-
T ss_conf             97999999258--8779998868998888999999999789899996776898997766-


Q ss_pred             CCCCCCCCCCCCCCCHHHCCCCCCCCCCCCCCCCCCCCCCCCCCCCCCCCCCCCCCCCCC
Q ss_conf             444332100000000000001223344444433334444444333334444455554478
Q AtAXR4___       164 VIGGDREIGFVARVKEVYGLIQEKGVFWAFDQMIETGDLPYEEIIKLQNSKRRSFKAIEL  223 (473)
Q Consensus       164 ~~~~~~~~~~~~~~~~~~~~~~~~~~~~~~~~~~~~~~~~~~~~~~~~~~~~~~~~~~~~  223 (473)
......+
T Consensus        69 -----------------------------------------------------~~~~~~~   75 (320)
T c2cjpA_          69 -----------------------------------------------------LNDPSKF   75 (320)
T ss_dssp             -----------------------------------------------------TTCGGGG
T ss_pred             -----------------------------------------------------CCCCCCC
T ss_conf             -----------------------------------------------------6664322


Q ss_pred             CHHHHHHHHHHHHH--HCCCCCEEEEEECCHHHHHHHHHHHCHHHHCEEEEECCCCCCCC
Q ss_conf             99999999999999--70898718999850579999999969456317899638888654
Q AtAXR4___       224 GSEETARVLGQVID--TLGLAPVHLVLHDSALGLASNWVSENWQSVRSVTLIDSSISPAL  281 (473)
Q Consensus       224 ~~~~~a~~l~~~ld--~lgl~~~~Lvghs~Gg~va~~~A~~~PerV~~Lvlins~~~~~~  281 (473)
...+....+...+.  ..+.++++++|||+||.+++.+|.++|+++.+++++++......
T Consensus        76 ~~~~~~~~~~~~~~~~~~~~~~~~~vg~S~Gg~~a~~~a~~~~~~~~~lvl~~~~~~~~~  135 (320)
T c2cjpA_          76 SILHLVGDVVALLEAIAPNEEKVFVVAHDWGALIAWHLCLFRPDKVKALVNLSVHFSKRN  135 (320)
T ss_dssp             SHHHHHHHHHHHHHHHCTTCSSEEEEEETHHHHHHHHHHHHCGGGEEEEEEESCCCCCCC
T ss_pred             CHHHHHHHHHHHHHCCCCCCCCEEEEEECHHHHHHHHHHHHHHHHCCEEEEECCCCCCCC
T ss_conf             279898877642100135878438997172469999999850002158998158777766


Q ss_pred             H-----------------------------------------HHHHHCHHHHHHHHHCCH
Q ss_conf             6-----------------------------------------888624114677742200
Q AtAXR4___       282 P-----------------------------------------LWVLNVPGIREILLAFSF  300 (473)
Q Consensus       282 p-----------------------------------------~~l~~~~~~~~~~~~~~~  300 (473)
+                                         ..................
T Consensus       136 ~~~~~~~~~~~~~~~~~~~~~~~~~~~~~~~~~~~~~~~~~~~~~~~~~~~~~~~~~~~~  195 (320)
T c2cjpA_         136 PKMNVVEGLKAIYGEDHYISRFQVPGEIEAEFAPIGAKSVLKKILTYRDPAPFYFPKGKG  195 (320)
T ss_dssp             SSCCHHHHHHHHHCTTBHHHHTSSTTHHHHHHHHHCHHHHHHHHHTCCCSSCCBCCTTCT
T ss_pred             CCCHHHHHHHHHHCCHHHHHHHHHCCCHHHHHCCHHHHHHHHHHHHHCCCCCCHHHHHHH
T ss_conf             431034442222010134555431010145420012457899986211233100002344


Q ss_pred             HHHHHHHHHCCCCCCHHHHHHHHHHHHCCCCHHHHHHHHHHCCCCCCCHHHHHHHCCCCC
Q ss_conf             135676542013589999999999861857214689998640124430125676202589
Q AtAXR4___       301 GFEKLVSFRCSKEMTLSDIDAHRILLKGRNGREAVVASLNKLNHSFDIAQWGNSDGINGI  360 (473)
Q Consensus       301 ~~~~~l~~~~~~~~~~e~v~~~~~~~~~~~~~~a~~~~~~~~~~~~~~~~~~~~l~~i~v  360 (473)
............................................... ......+..+++
T Consensus       196 ~~~~~~~~~~~~~~~~~~~~~~~~~~~~~~~~~~~~~~~~~~~~~~~-~~~~~~~~~i~~  254 (320)
T c2cjpA_         196 LEAIPDAPVALSSWLSEEELDYYANKFEQTGFTGAVNYYRALPINWE-LTAPWTGAQVKV  254 (320)
T ss_dssp             TTTSCCCCGGGGTTSCHHHHHHHHHHHHHHCSHHHHHHHHTHHHHHH-HTGGGTTCCCCS
T ss_pred             HHHHHCCCCCCCCCCCHHHHHHHHHHCCCCCHHHHHHHHHHHHCCCC-CCHHHHCCCCCC
T ss_conf             43210000122111202357776654034452457998874210233-200000225899


Q ss_pred             CEEEEECCCCCCCCHHHHHHHHHHC-------CCCEEEEECC-CCCCCCCCHHHHHHHHH
Q ss_conf             7499964888753889999999866-------9979999756-56800039799999999
Q AtAXR4___       361 PMQVIWSSEASKEWSDEGQRVAKAL-------PKAKFVTHSG-SRWPQESKSGELADYIS  412 (473)
Q Consensus       361 PtLvIwG~~D~~v~~~~ae~la~~l-------P~Ar~v~l~G-GH~pqee~P~EvA~~I~  412 (473)
|+|+|+|++|.+++....+++.+.+       |+++++.+++ |||++.|+|++|++.|.
T Consensus       255 p~l~i~G~~D~~~~~~~~~~~~~~~~~~~~~~~~~~~~~~~~~gH~~~~e~p~~v~~~i~  314 (320)
T c2cjpA_         255 PTKFIVGEFDLVYHIPGAKEYIHNGGFKKDVPLLEEVVVLEGAAHFVSQERPHEISKHIY  314 (320)
T ss_dssp             CEEEEEETTCGGGGSTTHHHHHHHSHHHHHSTTBCCCEEETTCCSCHHHHSHHHHHHHHH
T ss_pred             CEEEEEECCCCCCCHHHHHHHHHHHHHHHHCCCCCEEEEECCCCCCHHHHCHHHHHHHHH
T ss_conf             889999578873388999999985456664279818999789845866827899999999


Q ss_pred             HHHH
Q ss_conf             9987
Q AtAXR4___       413 EFVS  416 (473)
Q Consensus       413 eFL~  416 (473)
+||+
T Consensus       315 ~fL~  318 (320)
T c2cjpA_         315 DFIQ  318 (320)
T ss_dssp             HHHT
T ss_pred             HHHH
T ss_conf             9885
