# Supplementary material for: Mechanistic insight into the role of AUXIN RESISTANCE4 in trafficking of AUXIN1 and LIKE AUX1-2
Source: Plant Physiol. 2023 Sep 30;194(1):422–33. doi: 10.1093/plphys/kiad506 (PMC10756756; doi:10.1093/plphys/kiad506)
Supplement: kiad506_Supplementary_Data [file kiad506_supplementary_data.zip › Suppemental Dataset S1/5445e4f6eaa2385e-AtAXR4/aligs/c2e3jA_.17.alig.txt]

17 c2e3jA_ Probab=100.00  E-value=8.9e-42  Score=250.47  Aligned_columns=260  Identities=20%

Q ss_pred             CEEEEEEECC--CCCCCEEEEECCCCCCHHHHHHHHHHHHHCCCEEEEECCCCCCCCCCC
Q ss_conf             3589998548--899877999889878889999999989858988999568899999887
Q AtAXR4___       104 PIEVFVAESG--SIHTETVVIVHGLGLSSFAFKEMIQSLGSKGIHSVAIDLPGNGFSDKS  161 (473)
Q Consensus       104 ~v~~~~~e~g--~~~~~tVvLLHG~~~ss~~Wr~v~~~La~~g~rvvA~DlpG~G~S~~p  161 (473)
.++++|.++|  ++.+||||||||++.++..|+++++.|+++||+||++|+||||.|++|
T Consensus         9 G~~i~y~~~g~~~~~~p~vlllHG~~~~~~~~~~~~~~L~~~g~~Vi~~D~~G~G~S~~~   68 (346)
T c2e3jA_           9 GTRIHAVADSPPDQQGPLVVLLHGFPESWYSWRHQIPALAGAGYRVVAIDQRGYGRSSKY   68 (346)
T ss_dssp             TEEEEEEEECCTTCCSCEEEEECCTTCCGGGGTTTHHHHHHTTCEEEEECCTTSTTSCCC
T ss_pred             CEEEEEEEECCCCCCCCEEEEECCCCCCHHHHHHHHHHHHHCCCEEEEECCCCCCCCCCC
T ss_conf             979999981688889888999887899888899999999968988999676678899999


Q ss_pred             CCCCCCCCCCCCCCCCCHHHCCCCCCCCCCCCCCCCCCCCCCCCCCCCCCCCCCCCCCCC
Q ss_conf             754443321000000000000012233444444333344444443333344444555544
Q AtAXR4___       162 MVVIGGDREIGFVARVKEVYGLIQEKGVFWAFDQMIETGDLPYEEIIKLQNSKRRSFKAI  221 (473)
Q Consensus       162 ~~~~~~~~~~~~~~~~~~~~~~~~~~~~~~~~~~~~~~~~~~~~~~~~~~~~~~~~~~~~  221 (473)
....
T Consensus        69 ~~~~--------------------------------------------------------   72 (346)
T c2e3jA_          69 RVQK--------------------------------------------------------   72 (346)
T ss_dssp             CSGG--------------------------------------------------------
T ss_pred             CCCC--------------------------------------------------------
T ss_conf             8865--------------------------------------------------------


Q ss_pred             CCCHHHHHHHHHHHHHHCCCCCEEEEEECCHHHHHHHHHHHCHHHHCEEEEECCCCCCCC
Q ss_conf             789999999999999970898718999850579999999969456317899638888654
Q AtAXR4___       222 ELGSEETARVLGQVIDTLGLAPVHLVLHDSALGLASNWVSENWQSVRSVTLIDSSISPAL  281 (473)
Q Consensus       222 ~~~~~~~a~~l~~~ld~lgl~~~~Lvghs~Gg~va~~~A~~~PerV~~Lvlins~~~~~~  281 (473)
.++....+..+..++..++..+++++|||+||.+++.++..+|+++++++++++......
T Consensus        73 ~~~~~~~~~~~~~~~~~~~~~~~~~~g~s~g~~~a~~~~~~~p~~~~~lvl~~~~~~~~~  132 (346)
T c2e3jA_          73 AYRIKELVGDVVGVLDSYGAEQAFVVGHDWGAPVAWTFAWLHPDRCAGVVGISVPFAGRG  132 (346)
T ss_dssp             GGSHHHHHHHHHHHHHHTTCSCEEEEEETTHHHHHHHHHHHCGGGEEEEEEESSCCCGGG
T ss_pred             CCCHHHHHHHHHHHHHCCCCCCCCCCCCCHHHHHHHHHHHHCHHHCCEEEEECCCCCCCC
T ss_conf             589999998565431000112333335660589999996209565178999758667665


Q ss_pred             HH----------------------------------------------------------
Q ss_conf             68----------------------------------------------------------
Q AtAXR4___       282 PL----------------------------------------------------------  283 (473)
Q Consensus       282 p~----------------------------------------------------------  283 (473)
..
T Consensus       133 ~~~~~~~~~~~~~~~~~~~~~~~~~~~~~~~~~~~~~~~~~~~~~~~~~~~~~~~~~~~~  192 (346)
T c2e3jA_         133 VIGLPGSPFGERRPSDYHLELAGPGRVWYQDYFAVQDGIITEIEEDLRGWLLGLTYTVSG  192 (346)
T ss_dssp             SSCCSSCSSCCSCHHHHHHSSSCSSEEEHHHHHHHCSHHHHHHHTTHHHHHHHHHHHTSH
T ss_pred             CCCCCHHHHHHHHHHHHHHHHHHHHHHHHHHHHCCCCCCHHHHHHHHHHHHHHHHHCCCC
T ss_conf             310000124443222221111000113477752132321012333566666553202453


Q ss_pred             --------------HHHHCHHHHHHHHHCCHHHHHHHHHHCCCCCCHHHHHHHHHHHHCC
Q ss_conf             --------------8862411467774220013567654201358999999999986185
Q AtAXR4___       284 --------------WVLNVPGIREILLAFSFGFEKLVSFRCSKEMTLSDIDAHRILLKGR  329 (473)
Q Consensus       284 --------------~l~~~~~~~~~~~~~~~~~~~~l~~~~~~~~~~e~v~~~~~~~~~~  329 (473)
......................................+.......
T Consensus       193 ~~~~~~~~~~~~~~~~~~~~~~~~~~~~~~~~~~~~~~~~~~~~~~~~~~~~~~~~~~~~  252 (346)
T c2e3jA_         193 EGMMAATKAAVSMDPIDVIRAGPLCMAEGARLKDAFVYPETMPAWFTEADLDFYTGEFER  252 (346)
T ss_dssp             HHHHHHHHCCCCCCGGGTSTTSTTEEETTSCGGGGCCCCSSCCTTSCHHHHHHHHHHHHH
T ss_pred             CCHHHHHHHHHCCCCCHHHHHHCCCCCCCCCCCCCCCCCCCCCCCCCHHHHHHHHHHHHC
T ss_conf             201234454310221012221100111211000001222233111568999999997411


Q ss_pred             CCHHHHHHHHHHCCCCCCCHHHHHHHCCCCCCEEEEECCCCCCC--CHHHHHHHHHHCCC
Q ss_conf             72146899986401244301256762025897499964888753--88999999986699
Q AtAXR4___       330 NGREAVVASLNKLNHSFDIAQWGNSDGINGIPMQVIWSSEASKE--WSDEGQRVAKALPK  387 (473)
Q Consensus       330 ~~~~a~~~~~~~~~~~~~~~~~~~~l~~i~vPtLvIwG~~D~~v--~~~~ae~la~~lP~  387 (473)
..........+....... ......+..+++|+|+|||++|...  +....+++++.+|+
T Consensus       253 ~~~~~~~~~~~~~~~~~~-~~~~~~~~~i~~Pvl~i~G~~D~~~~~~~~~~~~~~~~~p~  311 (346)
T c2e3jA_         253 SGFGGPLSFYHNIDNDWH-DLADQQGKPLTPPALFIGGQYDVGTIWGAQAIERAHEVMPN  311 (346)
T ss_dssp             HCSHHHHHHHHTHHHHHH-HTGGGTTSCCCSCEEEEEETTCHHHHHTHHHHHTHHHHCTT
T ss_pred             CCCCHHHHHHHHHHCCCC-CCCHHHHCCCCCCEEEEEECCCCEECCCHHHHHHHHHHCCC
T ss_conf             462025776443310234-44246503478877999967788201799999999998799


Q ss_pred             CE-EEEECC-CCCCCCCCHHHHHHHHHHHHHHCCC
Q ss_conf             79-999756-5680003979999999999873775
Q AtAXR4___       388 AK-FVTHSG-SRWPQESKSGELADYISEFVSLLPK  420 (473)
Q Consensus       388 Ar-~v~l~G-GH~pqee~P~EvA~~I~eFL~~lp~  420 (473)
++ ++.+++ |||++.|+|++|+++|.+||+.+.|
T Consensus       312 ~~~~~~i~~aGH~~~~e~p~~v~~~i~~fL~~~~p  346 (346)
T c2e3jA_         312 YRGTHMIADVGHWIQQEAPEETNRLLLDFLGGLRP  346 (346)
T ss_dssp             EEEEEEESSCCSCHHHHSHHHHHHHHHHHHHTSCC
T ss_pred             CEEEEEECCCCCCHHHHCHHHHHHHHHHHHHHCCC
T ss_conf             67999967986586682889999999999872184
