# Supplementary material for: Mechanistic insight into the role of AUXIN RESISTANCE4 in trafficking of AUXIN1 and LIKE AUX1-2
Source: Plant Physiol. 2023 Sep 30;194(1):422–33. doi: 10.1093/plphys/kiad506 (PMC10756756; doi:10.1093/plphys/kiad506)
Supplement: kiad506_Supplementary_Data [file kiad506_supplementary_data.zip › Suppemental Dataset S1/5445e4f6eaa2385e-AtAXR4/aligs/c2ecfA_.220.alig.txt]

220 c2ecfA_ Probab=99.72   E-value=9.1e-15  Score=101.93  Aligned_columns=252  Identities=14%

Q ss_pred             CCCCCCCCCCCCHHHHHHHCCCEEEEEECCCCCCCEEEEEEE----CCCCCCCEEEEECC
Q ss_conf             466573100244023343047705897308888835899985----48899877999889
Q AtAXR4___        70 QNDPRSWFLSLPPALRQHYSNGRTIKVQVNSNESPIEVFVAE----SGSIHTETVVIVHG  125 (473)
Q Consensus        70 ~~~~~~~~~~~~~~~~~~~~~~~~~~~~~~~~~~~v~~~~~e----~g~~~~~tVvLLHG  125 (473)
..+........+........-.....+....++.++..++..    ..+..-|.||++||
T Consensus       425 ~~~~~~~~~~~~~~~~~~~~~~~~~~~~~~~~g~~~~~~l~~P~~~~~~~~~P~iv~~hG  484 (700)
T c2ecfA_         425 VENDLADPKHPYARYREAQRPVEFGTLTAADGKTPLNYSVIKPAGFDPAKRYPVAVYVYG  484 (700)
T ss_dssp             SCCCSSSTTSTTHHHHTTCCCEEEEEEECTTSSCEEEEEEECCSSCCTTSCEEEEEECCC
T ss_pred             ECCCCCCCCCCCCCCCCCCCCCEEEEEECCCCCEEEEEEEEECCCCCCCCCCCEEEEECC
T ss_conf             203444432223332211356259999737872254578985788774576424999768


Q ss_pred             CCCCH--------HHHHHHHHHHHHCCCEEEEECCCCCCCCCCCCCCCCCCCCCCCCCCC
Q ss_conf             87888--------99999999898589889995688999998877544433210000000
Q AtAXR4___       126 LGLSS--------FAFKEMIQSLGSKGIHSVAIDLPGNGFSDKSMVVIGGDREIGFVARV  177 (473)
Q Consensus       126 ~~~ss--------~~Wr~v~~~La~~g~rvvA~DlpG~G~S~~p~~~~~~~~~~~~~~~~  177 (473)
-|.+.        ..|......|+++||-|+.+|.+|.+.-.+--...........
T Consensus       485 gp~~~~~~~~~~~~~~~~~~q~la~~Gy~V~~~n~rGs~g~G~~~~~~~~~~~g~~----  540 (700)
T c2ecfA_         485 GPASQTVTDSWPGRGDHLFNQYLAQQGYVVFSLDNRGTPRRGRDFGGALYGKQGTV----  540 (700)
T ss_dssp             STTCCSCSSCCCCSHHHHHHHHHHHTTCEEEEECCTTCSSSCHHHHHTTTTCTTTH----
T ss_pred             CCCCCCCCCCCCCCCCHHHHHHHHHCCEEEEEECCCCCCCCCHHHHHHHHCCCCHH----
T ss_conf             98623315534455530888999858809999878888875514678772320114----


Q ss_pred             CHHHCCCCCCCCCCCCCCCCCCCCCCCCCCCCCCCCCCCCCCCCCCCHHHHHHHHHHHHH
Q ss_conf             000000122334444443333444444433333444445555447899999999999999
Q AtAXR4___       178 KEVYGLIQEKGVFWAFDQMIETGDLPYEEIIKLQNSKRRSFKAIELGSEETARVLGQVID  237 (473)
Q Consensus       178 ~~~~~~~~~~~~~~~~~~~~~~~~~~~~~~~~~~~~~~~~~~~~~~~~~~~a~~l~~~ld  237 (473)
..++..+.+..+++
T Consensus       541 ----------------------------------------------~~~D~~~~~~~l~~  554 (700)
T c2ecfA_         541 ----------------------------------------------EVADQLRGVAWLKQ  554 (700)
T ss_dssp             ----------------------------------------------HHHHHHHHHHHHHT
T ss_pred             ----------------------------------------------HHHHHHHHHHHHHH
T ss_conf             ----------------------------------------------68999999999998


Q ss_pred             H--CCCCCEEEEEECCHHHHHHHHHHHCHHHHCEEEEECCCCCCCCHHHHHHCHHHHHHH
Q ss_conf             7--089871899985057999999996945631789963888865468886241146777
Q AtAXR4___       238 T--LGLAPVHLVLHDSALGLASNWVSENWQSVRSVTLIDSSISPALPLWVLNVPGIREIL  295 (473)
Q Consensus       238 ~--lgl~~~~Lvghs~Gg~va~~~A~~~PerV~~Lvlins~~~~~~p~~l~~~~~~~~~~  295 (473)
.  ...+++.++|+|+||..++..+.++|++.+..|..++..-     +..-.....+..
T Consensus       555 ~~~~D~~ri~i~G~S~GG~~~~~~~~~~~~~f~a~v~~~g~~d-----~~~~~~~~~~~~  609 (700)
T c2ecfA_         555 QPWVDPARIGVQGWSNGGYMTLMLLAKASDSYACGVAGAPVTD-----WGLYDSHYTERY  609 (700)
T ss_dssp             STTEEEEEEEEEEETHHHHHHHHHHHHCTTTCSEEEEESCCCC-----GGGSBHHHHHHH
T ss_pred             CCCCCCCCEEEEEECHHHHHHHHHHHHCCCCEEEEEEECCCCC-----HHHCCHHHHHHH
T ss_conf             4698812399998587899999999849872569997177546-----021440356776


Q ss_pred             HHCCHHHHHHHHHHCCCCCCHHHHHHHHHHHHCCCCHHHHHHHHHHCCCCCCCHHHHHHH
Q ss_conf             422001356765420135899999999998618572146899986401244301256762
Q AtAXR4___       296 LAFSFGFEKLVSFRCSKEMTLSDIDAHRILLKGRNGREAVVASLNKLNHSFDIAQWGNSD  355 (473)
Q Consensus       296 ~~~~~~~~~~l~~~~~~~~~~e~v~~~~~~~~~~~~~~a~~~~~~~~~~~~~~~~~~~~l  355 (473)
...+......+...                                        .-....
T Consensus       610 ~g~p~~~~~~~~~~----------------------------------------SP~~~~  629 (700)
T c2ecfA_         610 MDLPARNDAGYREA----------------------------------------RVLTHI  629 (700)
T ss_dssp             HCCTGGGHHHHHHH----------------------------------------CSGGGG
T ss_pred             CCCCHHHHHHHHHC----------------------------------------CHHHHH
T ss_conf             38823548879873----------------------------------------978654


Q ss_pred             CCCCCCEEEEECCCCCCCCHHHHHHHHHHCCCC----EEEEECC-CCCCCCCCHHHHHHH
Q ss_conf             025897499964888753889999999866997----9999756-568000397999999
Q AtAXR4___       356 GINGIPMQVIWSSEASKEWSDEGQRVAKALPKA----KFVTHSG-SRWPQESKSGELADY  410 (473)
Q Consensus       356 ~~i~vPtLvIwG~~D~~v~~~~ae~la~~lP~A----r~v~l~G-GH~pqee~P~EvA~~  410 (473)
..++.|+|+|+|++|..+++.++.++.++|-..    +++++++ ||+...+..-.+.+.
T Consensus       630 ~~i~~P~Li~hG~~D~~vp~~q~~~~~~aL~~~g~~~~~~~~p~e~H~~~~~~~~~~~~~  689 (700)
T c2ecfA_         630 EGLRSPLLLIHGMADDNVLFTNSTSLMSALQKRGQPFELMTYPGAKHGLSGADALHRYRV  689 (700)
T ss_dssp             GGCCSCEEEEEETTCSSSCTHHHHHHHHHHHHTTCCCEEEEETTCCSSCCHHHHHHHHHH
T ss_pred             HCCCCCEEEEEECCCCCCCHHHHHHHHHHHHHCCCCEEEEEECCCCCCCCCHHHHHHHHH
T ss_conf             117998899983789727889999999999977996799998788886777548999999


Q ss_pred             HHHHHH
Q ss_conf             999987
Q AtAXR4___       411 ISEFVS  416 (473)
Q Consensus       411 I~eFL~  416 (473)
+.+|+.
T Consensus       690 ~~~f~~  695 (700)
T c2ecfA_         690 AEAFLG  695 (700)
T ss_dssp             HHHHHH
T ss_pred             HHHHHH
T ss_conf             999999
