# Supplementary material for: Mechanistic insight into the role of AUXIN RESISTANCE4 in trafficking of AUXIN1 and LIKE AUX1-2
Source: Plant Physiol. 2023 Sep 30;194(1):422–33. doi: 10.1093/plphys/kiad506 (PMC10756756; doi:10.1093/plphys/kiad506)
Supplement: kiad506_Supplementary_Data [file kiad506_supplementary_data.zip › Suppemental Dataset S1/5445e4f6eaa2385e-AtAXR4/aligs/c2eepA_.444.alig.txt]

444 c2eepA_ Probab=99.61   E-value=1.2e-13  Score=95.75  Aligned_columns=230  Identities=11%

Q ss_pred             EEEEEECCCCCCCEEEEEEECCCCCC--CEEEEECCCCCC-----HHHHHHHHHHHHHCC
Q ss_conf             05897308888835899985488998--779998898788-----899999999898589
Q AtAXR4___        92 RTIKVQVNSNESPIEVFVAESGSIHT--ETVVIVHGLGLS-----SFAFKEMIQSLGSKG  144 (473)
Q Consensus        92 ~~~~~~~~~~~~~v~~~~~e~g~~~~--~tVvLLHG~~~s-----s~~Wr~v~~~La~~g  144 (473)
.+++...|...-..-+++....++.+  |.||.+||-|.+     .+.|......|+.+|
T Consensus       413 ~~~~~~dg~~~i~g~l~~P~~~~~~k~~P~i~~~~gGP~~~~~~~~~~~~~~~~~~a~~g  472 (659)
T c2eepA_         413 GTIMAADGQTPLYYKLTMPLHFDPAKKYPVIVYVYGGPHAQLVTKTWRVGGWDIYMAQKG  472 (659)
T ss_dssp             EEEECTTSSSEEEEEEECCTTCCTTSCEEEEEECCCCTTCCCCCSSCCCTTHHHHHHHTT
T ss_pred             EEEEECCCCEEEEEEEECCCCCCCCCCCEEEEEECCCCCCCEECCCCCCCHHHHHHHHCC
T ss_conf             999930894478899941478888776308999778875430126554311788998489


Q ss_pred             CEEEEECCCCCCCCCCCCCCCCCCCCCCCCCCCCHHHCCCCCCCCCCCCCCCCCCCCCCC
Q ss_conf             889995688999998877544433210000000000000122334444443333444444
Q AtAXR4___       145 IHSVAIDLPGNGFSDKSMVVIGGDREIGFVARVKEVYGLIQEKGVFWAFDQMIETGDLPY  204 (473)
Q Consensus       145 ~rvvA~DlpG~G~S~~p~~~~~~~~~~~~~~~~~~~~~~~~~~~~~~~~~~~~~~~~~~~  204 (473)
|-|+.+|.||.+....--...........
T Consensus       473 ~~v~~~~~rg~~~~g~~~~~~~~~~~g~~-------------------------------  501 (659)
T c2eepA_         473 YAVFTVDSRGSANRGAAFEQVIHRRLGQT-------------------------------  501 (659)
T ss_dssp             CEEEEECCTTCSSSCHHHHHTTTTCTTHH-------------------------------
T ss_pred             CEEEEECCCCCCCCCHHHHHHHHCCCCCH-------------------------------
T ss_conf             49999878878754677888762424740-------------------------------


Q ss_pred             CCCCCCCCCCCCCCCCCCCCHHHHHHHHHHHHHHCCC--CCEEEEEECCHHHHHHHHHHH
Q ss_conf             4333334444455554478999999999999997089--871899985057999999996
Q AtAXR4___       205 EEIIKLQNSKRRSFKAIELGSEETARVLGQVIDTLGL--APVHLVLHDSALGLASNWVSE  262 (473)
Q Consensus       205 ~~~~~~~~~~~~~~~~~~~~~~~~a~~l~~~ld~lgl--~~~~Lvghs~Gg~va~~~A~~  262 (473)
..++..+.+..+++.--+  +++.+.|+|+||..++.++.+
T Consensus       502 -------------------~~~d~~~~~~~~~~~~~~d~~~~~~~G~S~Gg~~~~~~~~~  542 (659)
T c2eepA_         502 -------------------EMADQMCGVDFLKSQSWVDADRIGVHGWSYGGFMTTNLMLT  542 (659)
T ss_dssp             -------------------HHHHHHHHHHHHHTSTTEEEEEEEEEEETHHHHHHHHHHHH
T ss_pred             -------------------HHHHHHHHHHHHHHCCCCCHHHEEEEEECHHHHHHHHHHHH
T ss_conf             -------------------26658899998996688686449999748789999999861


Q ss_pred             CHHHHCEEEEECCCCCCCCHHHHHHCHHHHHHHHHCCHHHHHHHHHHCCCCCCHHHHHHH
Q ss_conf             945631789963888865468886241146777422001356765420135899999999
Q AtAXR4___       263 NWQSVRSVTLIDSSISPALPLWVLNVPGIREILLAFSFGFEKLVSFRCSKEMTLSDIDAH  322 (473)
Q Consensus       263 ~PerV~~Lvlins~~~~~~p~~l~~~~~~~~~~~~~~~~~~~~l~~~~~~~~~~e~v~~~  322 (473)
+|++.+..|..++...     +..-.....+.....+............
T Consensus       543 ~~~~f~~~~~~~~~~d-----~~~~~~~~~~~~~g~~~~~~~~~~~~sp-----------  586 (659)
T c2eepA_         543 HGDVFKVGVAGGPVID-----WNRYEIMYGERYFDAPQENPEGYDAANL-----------  586 (659)
T ss_dssp             STTTCCEEEEESCCCC-----GGGSBHHHHHHHHCCTTTCHHHHHHHCG-----------
T ss_pred             CCCEEEEEEECCCCCC-----HHHCCHHHHHHHCCCCHHHHHHHHHCCH-----------
T ss_conf             9971799997077647-----3553500058775880250788987296-----------


Q ss_pred             HHHHHCCCCHHHHHHHHHHCCCCCCCHHHHHHHCCCCCCEEEEECCCCCCCCHHHHHHHH
Q ss_conf             998618572146899986401244301256762025897499964888753889999999
Q AtAXR4___       323 RILLKGRNGREAVVASLNKLNHSFDIAQWGNSDGINGIPMQVIWSSEASKEWSDEGQRVA  382 (473)
Q Consensus       323 ~~~~~~~~~~~a~~~~~~~~~~~~~~~~~~~~l~~i~vPtLvIwG~~D~~v~~~~ae~la  382 (473)
......++.|+|+++|++|.-++..++.++.
T Consensus       587 -----------------------------~~~~~~~~~p~l~~~g~~D~~v~~~~~~~~~  617 (659)
T c2eepA_         587 -----------------------------LKRAGDLKGRLMLIHGAIDPVVVWQHSLLFL  617 (659)
T ss_dssp             -----------------------------GGGGGGCCSEEEEEEETTCSSSCTHHHHHHH
T ss_pred             -----------------------------HHHHHHCCCCEEEEEECCCCCCCHHHHHHHH
T ss_conf             -----------------------------8644206898899970889717889999999


Q ss_pred             HHCC----CCEEEEECC-CCCCCCCCHHHHHHHHHHHHH
Q ss_conf             8669----979999756-568000397999999999987
Q AtAXR4___       383 KALP----KAKFVTHSG-SRWPQESKSGELADYISEFVS  416 (473)
Q Consensus       383 ~~lP----~Ar~v~l~G-GH~pqee~P~EvA~~I~eFL~  416 (473)
++|-    .++++.+.+ ||.........+.+.|.+|+.
T Consensus       618 ~~l~~~g~~~~~~~~p~~~H~~~~~~~~~~~~~~~~~~~  656 (659)
T c2eepA_         618 DACVKARTYPDYYVYPSHEHNVMGPDRVHLYETITRYFT  656 (659)
T ss_dssp             HHHHHHTCCCEEEEETTCCSSCCTTHHHHHHHHHHHHHH
T ss_pred             HHHHHCCCCEEEEEECCCCCCCCCHHHHHHHHHHHHHHH
T ss_conf             999977997799998688886677408999999999989
