# Supplementary material for: Mechanistic insight into the role of AUXIN RESISTANCE4 in trafficking of AUXIN1 and LIKE AUX1-2
Source: Plant Physiol. 2023 Sep 30;194(1):422–33. doi: 10.1093/plphys/kiad506 (PMC10756756; doi:10.1093/plphys/kiad506)
Supplement: kiad506_Supplementary_Data [file kiad506_supplementary_data.zip › Suppemental Dataset S1/5445e4f6eaa2385e-AtAXR4/aligs/c2fx5A_.320.alig.txt]

320 c2fx5A_ Probab=99.69   E-value=4.9e-15  Score=103.40  Aligned_columns=187  Identities=17%

Q ss_pred             EECCCCCCCEEEEEEE---CCCCCCCEEEEECCCCCCHHHHHHHHHHHHHCCCEEEEECC
Q ss_conf             7308888835899985---48899877999889878889999999989858988999568
Q AtAXR4___        96 VQVNSNESPIEVFVAE---SGSIHTETVVIVHGLGLSSFAFKEMIQSLGSKGIHSVAIDL  152 (473)
Q Consensus        96 ~~~~~~~~~v~~~~~e---~g~~~~~tVvLLHG~~~ss~~Wr~v~~~La~~g~rvvA~Dl  152 (473)
+.....+...++||-+   .++...|.||++||++.....|+.++..|+++||-|+++|.
T Consensus        25 ~~~~~~~~~~~v~~P~~~~~~~~~~PvVv~~hG~~~~~~~~~~~~~~lAs~G~vVva~~~   84 (258)
T c2fx5A_          25 VSSQSEGPSCRIYRPRDLGQGGVRHPVILWGNGTGAGPSTYAGLLSHWASHGFVVAAAET   84 (258)
T ss_dssp             EEEEEETTTEEEEEESSTTGGGCCEEEEEEECCTTCCGGGGHHHHHHHHHHTCEEEEECC
T ss_pred             EECCCCCCCEEEEECCCCCCCCCCCEEEEEECCCCCCCHHHHHHHHHHCCCCEEEEEECC
T ss_conf             102577661388841778877774208998578678810268999962018669999627


Q ss_pred             CCCCCCCCCCCCCCCCCCCCCCCCCCHHHCCCCCCCCCCCCCCCCCCCCCCCCCCCCCCC
Q ss_conf             899999887754443321000000000000012233444444333344444443333344
Q AtAXR4___       153 PGNGFSDKSMVVIGGDREIGFVARVKEVYGLIQEKGVFWAFDQMIETGDLPYEEIIKLQN  212 (473)
Q Consensus       153 pG~G~S~~p~~~~~~~~~~~~~~~~~~~~~~~~~~~~~~~~~~~~~~~~~~~~~~~~~~~  212 (473)
+|.|.+.
T Consensus        85 ~~~~~~~-----------------------------------------------------   91 (258)
T c2fx5A_          85 SNAGTGR-----------------------------------------------------   91 (258)
T ss_dssp             SCCTTSH-----------------------------------------------------
T ss_pred             CCCCCCH-----------------------------------------------------
T ss_conf             8888510-----------------------------------------------------


Q ss_pred             CCCCCCCCCCCCHHHHHHHHHHHHH--------HCCCCCEEEEEECCHHHHHHHHHHHCH
Q ss_conf             4445555447899999999999999--------708987189998505799999999694
Q AtAXR4___       213 SKRRSFKAIELGSEETARVLGQVID--------TLGLAPVHLVLHDSALGLASNWVSENW  264 (473)
Q Consensus       213 ~~~~~~~~~~~~~~~~a~~l~~~ld--------~lgl~~~~Lvghs~Gg~va~~~A~~~P  264 (473)
......+.+....+        .++.+++.++|||+||.++  ++....
T Consensus        92 -----------~~~~~~~~~~~~~~~~~~~~~~~iD~~ri~v~GhS~GG~~a--l~aa~~  138 (258)
T c2fx5A_          92 -----------EMLACLDYLVRENDTPYGTYSGKLNTGRVGTSGHSQGGGGS--IMAGQD  138 (258)
T ss_dssp             -----------HHHHHHHHHHHHHHSSSSTTTTTEEEEEEEEEEEEHHHHHH--HHHTTS
T ss_pred             -----------HHHHHHHHHHHHHCCCCCHHCCCCCCCEEEEEEECCHHHHH--HHHCCC
T ss_conf             -----------36889999997401322110033680028999844034301--543145


Q ss_pred             HHHCEEEEECCCCCCCCHHHHHHCHHHHHHHHHCCHHHHHHHHHHCCCCCCHHHHHHHHH
Q ss_conf             563178996388886546888624114677742200135676542013589999999999
Q AtAXR4___       265 QSVRSVTLIDSSISPALPLWVLNVPGIREILLAFSFGFEKLVSFRCSKEMTLSDIDAHRI  324 (473)
Q Consensus       265 erV~~Lvlins~~~~~~p~~l~~~~~~~~~~~~~~~~~~~~l~~~~~~~~~~e~v~~~~~  324 (473)
.+++.++.+++..
T Consensus       139 ~~~~a~v~~~p~~-----------------------------------------------  151 (258)
T c2fx5A_         139 TRVRTTAPIQPYT-----------------------------------------------  151 (258)
T ss_dssp             TTCCEEEEEEECC-----------------------------------------------
T ss_pred             CCCCEEEEECCCC-----------------------------------------------
T ss_conf             7745899957864-----------------------------------------------


Q ss_pred             HHHCCCCHHHHHHHHHHCCCCCCCHHHHHHHCCCCCCEEEEECCCCCCC-CHHHHHHHHH
Q ss_conf             8618572146899986401244301256762025897499964888753-8899999998
Q AtAXR4___       325 LLKGRNGREAVVASLNKLNHSFDIAQWGNSDGINGIPMQVIWSSEASKE-WSDEGQRVAK  383 (473)
Q Consensus       325 ~~~~~~~~~a~~~~~~~~~~~~~~~~~~~~l~~i~vPtLvIwG~~D~~v-~~~~ae~la~  383 (473)
.........+..+++|+|+|.|+.|..+ +....+++.+
T Consensus       152 ---------------------~~~~~~~~~~~~~~~P~l~~~G~~D~~~~p~~~~~~~~~  190 (258)
T c2fx5A_         152 ---------------------LGLGHDSASQRRQQGPMFLMSGGGDTIAFPYLNAQPVYR  190 (258)
T ss_dssp             ---------------------SSTTCCGGGGGCCSSCEEEEEETTCSSSCHHHHTHHHHH
T ss_pred             ---------------------CCCCCCCHHCCCCCCEEEEEEECCCCCCCHHHHHHHHHH
T ss_conf             ---------------------355221000013472279998258884182478899999


Q ss_pred             HCCCCE-EEEECC-CCCCCCCCHHHHHHHHHHHHH
Q ss_conf             669979-999756-568000397999999999987
Q AtAXR4___       384 ALPKAK-FVTHSG-SRWPQESKSGELADYISEFVS  416 (473)
Q Consensus       384 ~lP~Ar-~v~l~G-GH~pqee~P~EvA~~I~eFL~  416 (473)
.+..-+ ++++.| +|.........++..+..|++
T Consensus       191 ~a~~p~~~~~~~ga~H~~~~~~~~~~~~~~~awl~  225 (258)
T c2fx5A_         191 RANVPVFWGERRYVSHFEPVGSGGAYRGPSTAWFR  225 (258)
T ss_dssp             HCSSCEEEEEESSCCTTSSTTTCGGGHHHHHHHHH
T ss_pred             HCCCCEEEEEECCCCCCCCCCCCCHHHHHHHHHHH
T ss_conf             65998599998689866544563047799999999
