# Supplementary material for: Mechanistic insight into the role of AUXIN RESISTANCE4 in trafficking of AUXIN1 and LIKE AUX1-2
Source: Plant Physiol. 2023 Sep 30;194(1):422–33. doi: 10.1093/plphys/kiad506 (PMC10756756; doi:10.1093/plphys/kiad506)
Supplement: kiad506_Supplementary_Data [file kiad506_supplementary_data.zip › Suppemental Dataset S1/5445e4f6eaa2385e-AtAXR4/aligs/c2g5tA_.420.alig.txt]

420 c2g5tA_ Probab=99.44   E-value=9.4e-12  Score=85.35  Aligned_columns=206  Identities=13%

Q ss_pred             CEEEEECCCCCCH-----HHHHHHHHHHHHCCCEEEEECCCCCCCCCCCCCCCCCCCCCC
Q ss_conf             7799988987888-----999999998985898899956889999988775444332100
Q AtAXR4___       118 ETVVIVHGLGLSS-----FAFKEMIQSLGSKGIHSVAIDLPGNGFSDKSMVVIGGDREIG  172 (473)
Q Consensus       118 ~tVvLLHG~~~ss-----~~Wr~v~~~La~~g~rvvA~DlpG~G~S~~p~~~~~~~~~~~  172 (473)
|+||.+||-|.+.     +.+......|+.+||-|+.+|.||.|...+--..........
T Consensus       503 P~i~~~yGgp~~~~~~~~~~~~~~~~~~~~~Gy~v~~~~~rG~~~~G~~~~~~~~~~~g~  562 (726)
T c2g5tA_         503 PLLLDVYAGPCSQKADTVFRLNWATYLASTENIIVASFDGRGSGYQGDKIMHAINRRLGT  562 (726)
T ss_dssp             EEEEEECCCTTCCCCCSCCCCSHHHHHHHTTCCEEEEECCTTCSSSCHHHHGGGTTCTTS
T ss_pred             CEEEEECCCCCCEEECCCCCCCHHHHHHHCCCCEEEEECCCCCCCCCHHHHHHHHCCCCC
T ss_conf             089997477762021555467758889872981999977889886565688888153460


Q ss_pred             CCCCCCHHHCCCCCCCCCCCCCCCCCCCCCCCCCCCCCCCCCCCCCCCCCCCHHHHHHHH
Q ss_conf             000000000001223344444433334444444333334444455554478999999999
Q AtAXR4___       173 FVARVKEVYGLIQEKGVFWAFDQMIETGDLPYEEIIKLQNSKRRSFKAIELGSEETARVL  232 (473)
Q Consensus       173 ~~~~~~~~~~~~~~~~~~~~~~~~~~~~~~~~~~~~~~~~~~~~~~~~~~~~~~~~a~~l  232 (473)
.                                                  ..++....+
T Consensus       563 ~--------------------------------------------------~~~d~~~~~  572 (726)
T c2g5tA_         563 F--------------------------------------------------EVEDQIEAA  572 (726)
T ss_dssp             H--------------------------------------------------HHHHHHHHH
T ss_pred             H--------------------------------------------------HHHHHHHHH
T ss_conf             5--------------------------------------------------589999999


Q ss_pred             HHHHHH--CCCCCEEEEEECCHHHHHHHHHHHCHHHHCEEEEECCCCCCCCHHHHHHCHH
Q ss_conf             999997--0898718999850579999999969456317899638888654688862411
Q AtAXR4___       233 GQVIDT--LGLAPVHLVLHDSALGLASNWVSENWQSVRSVTLIDSSISPALPLWVLNVPG  290 (473)
Q Consensus       233 ~~~ld~--lgl~~~~Lvghs~Gg~va~~~A~~~PerV~~Lvlins~~~~~~p~~l~~~~~  290 (473)
..+.+.  ...+++.+.|+|+||..++....++|++.+..+..++..--.........
T Consensus       573 ~~l~~~~~~d~~ri~i~G~S~GG~~~~~~~~~~~~~f~~~~~~~~~~d~~~~~~~~~~--  630 (726)
T c2g5tA_         573 RQFSKMGFVDNKRIAIWGWSYGGYVTSMVLGSGSGVFKCGIAVAPVSRWEYYDSVYTE--  630 (726)
T ss_dssp             HHHTTSSSEEEEEEEEEEETHHHHHHHHHHTSCCCCCSEEEEESCCCCGGGSBHHHHH--
T ss_pred             HHHHHCCCCCHHHEEEEEECHHHHHHHHHHHHCCCEEEEEEEECCCCCHHHCCCCCCH--
T ss_conf             9999868988645999951889999999997199806899981775454542521103--


Q ss_pred             HHHHHHHCCHHHHHHHHHHCCCCCCHHHHHHHHHHHHCCCCHHHHHHHHHHCCCCCCCHH
Q ss_conf             467774220013567654201358999999999986185721468999864012443012
Q AtAXR4___       291 IREILLAFSFGFEKLVSFRCSKEMTLSDIDAHRILLKGRNGREAVVASLNKLNHSFDIAQ  350 (473)
Q Consensus       291 ~~~~~~~~~~~~~~~l~~~~~~~~~~e~v~~~~~~~~~~~~~~a~~~~~~~~~~~~~~~~  350 (473)
..+....-...........+..
T Consensus       631 ---------------------------------~~~~~~~~~~~~~~y~~~sp~~-----  652 (726)
T c2g5tA_         631 ---------------------------------RYMGLPTPEDNLDHYRNSTVMS-----  652 (726)
T ss_dssp             ---------------------------------HHHCCSSTTTTHHHHHHTCSGG-----
T ss_pred             ---------------------------------HHHCCCCHHHHHHHHHHCCHHH-----
T ss_conf             ---------------------------------6507987246588899839787-----


Q ss_pred             HHHHHCCCC-CCEEEEECCCCCCCCHHHHHHHHHHC----CCCEEEEECC-CCCC-CCCC
Q ss_conf             567620258-97499964888753889999999866----9979999756-5680-0039
Q AtAXR4___       351 WGNSDGING-IPMQVIWSSEASKEWSDEGQRVAKAL----PKAKFVTHSG-SRWP-QESK  403 (473)
Q Consensus       351 ~~~~l~~i~-vPtLvIwG~~D~~v~~~~ae~la~~l----P~Ar~v~l~G-GH~p-qee~  403 (473)
....+. .|+|+|.|+.|.-++..+..++.++|    -..+++++.+ ||.. ..+.
T Consensus       653 ---~~~~~~~~p~l~~~G~~D~~v~~~~~~~~~~~l~~~~~~~~~~~~p~~~H~~~~~~~  709 (726)
T c2g5tA_         653 ---RAENFKQVEYLLIHGTADDNVHFQQSAQISKALVDVGVDFQAMWYTDEDHGIASSTA  709 (726)
T ss_dssp             ---GGGGGGGSEEEEEEETTCSSSCHHHHHHHHHHHHHHTCCCEEEEETTCCTTCCSHHH
T ss_pred             ---HHHHCCCCCEEEEECCCCCCCCHHHHHHHHHHHHHCCCCEEEEEECCCCCCCCCCCC
T ss_conf             ---797538997899972899707989999999999987996899997699862256651


Q ss_pred             HHHHHHHHHHHHH
Q ss_conf             7999999999987
Q AtAXR4___       404 SGELADYISEFVS  416 (473)
Q Consensus       404 P~EvA~~I~eFL~  416 (473)
-..+-..|.+|+.
T Consensus       710 ~~~~~~~~~~~~~  722 (726)
T c2g5tA_         710 HQHIYTHMSHFIK  722 (726)
T ss_dssp             HHHHHHHHHHHHH
T ss_pred             HHHHHHHHHHHHH
T ss_conf             8999999999999
