# Supplementary material for: Mechanistic insight into the role of AUXIN RESISTANCE4 in trafficking of AUXIN1 and LIKE AUX1-2
Source: Plant Physiol. 2023 Sep 30;194(1):422–33. doi: 10.1093/plphys/kiad506 (PMC10756756; doi:10.1093/plphys/kiad506)
Supplement: kiad506_Supplementary_Data [file kiad506_supplementary_data.zip › Suppemental Dataset S1/5445e4f6eaa2385e-AtAXR4/aligs/c2h1iA_.494.alig.txt]

494 c2h1iA_ Probab=99.70   E-value=4.6e-15  Score=103.57  Aligned_columns=191  Identities=9%

Q ss_pred             EEEECCCCCCCEEEEECCCCCCHHHHHHHHHHHHHCCCEEEEECCCCCCCCCCCCCCCCC
Q ss_conf             998548899877999889878889999999989858988999568899999887754443
Q AtAXR4___       108 FVAESGSIHTETVVIVHGLGLSSFAFKEMIQSLGSKGIHSVAIDLPGNGFSDKSMVVIGG  167 (473)
Q Consensus       108 ~~~e~g~~~~~tVvLLHG~~~ss~~Wr~v~~~La~~g~rvvA~DlpG~G~S~~p~~~~~~  167 (473)
.|+...++..|+||+|||++.+...|..+.+.+..+ +.+++++.+..+...........
T Consensus        15 i~~~~~~~~~Plvi~lHG~G~~~~~~~~~~~~~~~~-~~~~~~~~~~~~~~~~~~~~~~~   73 (212)
T c2h1iA_          15 VFQKGKDTSKPVLLLLHGTGGNELDLLPLAEIVDSE-ASVLSVRGNVLENGXPRFFRRLA   73 (212)
T ss_dssp             EEECCSCTTSCEEEEECCTTCCTTTTHHHHHHHHTT-SCEEEECCSEEETTEEESSCEEE
T ss_pred             EEECCCCCCCCEEEEECCCCCCHHHHHHHHHHHHCC-CCEEECCCCCCCCCCCCCCCCCC
T ss_conf             997588888748999879898988999999862026-63452144205656567556677


Q ss_pred             CCCCCCCCCCCHHHCCCCCCCCCCCCCCCCCCCCCCCCCCCCCCCCCCCCCCCCCCCHHH
Q ss_conf             321000000000000012233444444333344444443333344444555544789999
Q AtAXR4___       168 DREIGFVARVKEVYGLIQEKGVFWAFDQMIETGDLPYEEIIKLQNSKRRSFKAIELGSEE  227 (473)
Q Consensus       168 ~~~~~~~~~~~~~~~~~~~~~~~~~~~~~~~~~~~~~~~~~~~~~~~~~~~~~~~~~~~~  227 (473)
............                                             ...
T Consensus        74 ~~~~~~~~~~~~---------------------------------------------~~~   88 (212)
T c2h1iA_          74 EGIFDEEDLIFR---------------------------------------------TKE   88 (212)
T ss_dssp             TTEECHHHHHHH---------------------------------------------HHH
T ss_pred             CCCCCCHHHHHH---------------------------------------------HHH
T ss_conf             787770015757---------------------------------------------999


Q ss_pred             HHHHHHHHHHHCCC--CCEEEEEECCHHHHHHHHHHHCHHHHCEEEEECCCCCCCCHHHH
Q ss_conf             99999999997089--87189998505799999999694563178996388886546888
Q AtAXR4___       228 TARVLGQVIDTLGL--APVHLVLHDSALGLASNWVSENWQSVRSVTLIDSSISPALPLWV  285 (473)
Q Consensus       228 ~a~~l~~~ld~lgl--~~~~Lvghs~Gg~va~~~A~~~PerV~~Lvlins~~~~~~p~~l  285 (473)
..+.+..+++..++  +++.|+|+|+||.+++.++.++|+++..++.+++
T Consensus        89 ~~~~i~~l~~~~~vd~~rv~l~G~S~GG~~a~~~a~~~p~~~~~~v~~~~----------  138 (212)
T c2h1iA_          89 LNEFLDEAAKEYKFDRNNIVAIGYSNGANIAASLLFHYENALKGAVLHHP----------  138 (212)
T ss_dssp             HHHHHHHHHHHTTCCTTCEEEEEETHHHHHHHHHHHHCTTSCSEEEEESC----------
T ss_pred             HHHHHHHHHHHHCCCHHCEEEEEECCCHHHHHHHHHHCCCCCCEEEEECC----------
T ss_conf             99999999986099940099998336128988899848874411354213----------


Q ss_pred             HHCHHHHHHHHHCCHHHHHHHHHHCCCCCCHHHHHHHHHHHHCCCCHHHHHHHHHHCCCC
Q ss_conf             624114677742200135676542013589999999999861857214689998640124
Q AtAXR4___       286 LNVPGIREILLAFSFGFEKLVSFRCSKEMTLSDIDAHRILLKGRNGREAVVASLNKLNHS  345 (473)
Q Consensus       286 ~~~~~~~~~~~~~~~~~~~~l~~~~~~~~~~e~v~~~~~~~~~~~~~~a~~~~~~~~~~~  345 (473)

T Consensus       139 ------------------------------------------------------------  138 (212)
T c2h1iA_         139 ------------------------------------------------------------  138 (212)
T ss_dssp             ------------------------------------------------------------
T ss_pred             ------------------------------------------------------------
T ss_conf             ------------------------------------------------------------


Q ss_pred             CCCHHHHHHHCCCCCCEEEEECCCCCCCCHHHHHHHHHHC----CCCEEEEECCCCCCCC
Q ss_conf             4301256762025897499964888753889999999866----9979999756568000
Q AtAXR4___       346 FDIAQWGNSDGINGIPMQVIWSSEASKEWSDEGQRVAKAL----PKAKFVTHSGSRWPQE  401 (473)
Q Consensus       346 ~~~~~~~~~l~~i~vPtLvIwG~~D~~v~~~~ae~la~~l----P~Ar~v~l~GGH~pqe  401 (473)
...............|+++++|..|+.++....+++.+.+    -..+++.++|||...
T Consensus       139 ~~~~~~~~~~~~~~~~~~~~~g~~D~~~~~~~~~~~~~~L~~~g~~~~~~~~~ggH~~~-  197 (212)
T c2h1iA_         139 XVPRRGXQLANLAGKSVFIAAGTNDPICSSAESEELKVLLENANANVTXHWENRGHQLT-  197 (212)
T ss_dssp             CCSCSSCCCCCCTTCEEEEEEESSCSSSCHHHHHHHHHHHHTTTCEEEEEEESSTTSCC-
T ss_pred             CCCCCCCCCCCCCCCCEEEEEECCCCCCCHHHHHHHHHHHHHCCCCEEEEEECCCCCCC-
T ss_conf             55433232211244430366304777527899999999999789973999988788789-


Q ss_pred             CCHHHHHHHHHHHHHHC
Q ss_conf             39799999999998737
Q AtAXR4___       402 SKSGELADYISEFVSLL  418 (473)
Q Consensus       402 e~P~EvA~~I~eFL~~l  418 (473)
.+-.+.+.+||..+
T Consensus       198 ---~~~~~~~~~wl~~~  211 (212)
T c2h1iA_         198 ---XGEVEKAKEWYDKA  211 (212)
T ss_dssp             ---HHHHHHHHHHHHHH
T ss_pred             ---HHHHHHHHHHHHHH
T ss_conf             ---89999999998872
