# Supplementary material for: Mechanistic insight into the role of AUXIN RESISTANCE4 in trafficking of AUXIN1 and LIKE AUX1-2
Source: Plant Physiol. 2023 Sep 30;194(1):422–33. doi: 10.1093/plphys/kiad506 (PMC10756756; doi:10.1093/plphys/kiad506)
Supplement: kiad506_Supplementary_Data [file kiad506_supplementary_data.zip › Suppemental Dataset S1/5445e4f6eaa2385e-AtAXR4/aligs/c2h7xA_.181.alig.txt]

181 c2h7xA_ Probab=99.96   E-value=2e-28  Score=177.02  Aligned_columns=216  Identities=17%

Q ss_pred             CCCCCCEEEEECCC--CCCHHHHHHHHHHHHHCCCEEEEECCCCCCCCCCCCCCCCCCCC
Q ss_conf             88998779998898--78889999999989858988999568899999887754443321
Q AtAXR4___       113 GSIHTETVVIVHGL--GLSSFAFKEMIQSLGSKGIHSVAIDLPGNGFSDKSMVVIGGDRE  170 (473)
Q Consensus       113 g~~~~~tVvLLHG~--~~ss~~Wr~v~~~La~~g~rvvA~DlpG~G~S~~p~~~~~~~~~  170 (473)
+.+.+++++|+||+  +++.+.|++++..|... ++||++|+||||.|+++....
T Consensus        54 ~~~~~p~l~~~~~~~~gg~~~~y~~la~~L~~~-~~V~a~~~pG~g~~~~~~~~~-----  107 (279)
T c2h7xA_          54 TDEGRAVLVGCTGTAANGGPHEFLRLSTSFQEE-RDFLAVPLPGYGTGGTALLPA-----  107 (279)
T ss_dssp             CCCCCCEEEEECCCCTTCSTTTTHHHHHTTTTT-CCEEEECCTTCCBCCBCCEES-----
T ss_pred             CCCCCCEEEEECCCCCCCCHHHHHHHHHHCCCC-CEEEEECCCCCCCCCCCCCCC-----
T ss_conf             876784699978478898978999889744898-569997277999988634648-----


Q ss_pred             CCCCCCCCHHHCCCCCCCCCCCCCCCCCCCCCCCCCCCCCCCCCCCCCCCCCCCHHHHHH
Q ss_conf             000000000000012233444444333344444443333344444555544789999999
Q AtAXR4___       171 IGFVARVKEVYGLIQEKGVFWAFDQMIETGDLPYEEIIKLQNSKRRSFKAIELGSEETAR  230 (473)
Q Consensus       171 ~~~~~~~~~~~~~~~~~~~~~~~~~~~~~~~~~~~~~~~~~~~~~~~~~~~~~~~~~~a~  230 (473)
++++.++
T Consensus       108 -----------------------------------------------------s~~~~a~  114 (279)
T c2h7xA_         108 -----------------------------------------------------DLDTALD  114 (279)
T ss_dssp             -----------------------------------------------------SHHHHHH
T ss_pred             -----------------------------------------------------CHHHHHH
T ss_conf             -----------------------------------------------------9899999


Q ss_pred             HHH-HHHHHCCCCCEEEEEECCHHHHHHHHHHHCHHH----HCEEEEECCCCCCCCHHHH
Q ss_conf             999-999970898718999850579999999969456----3178996388886546888
Q AtAXR4___       231 VLG-QVIDTLGLAPVHLVLHDSALGLASNWVSENWQS----VRSVTLIDSSISPALPLWV  285 (473)
Q Consensus       231 ~l~-~~ld~lgl~~~~Lvghs~Gg~va~~~A~~~Per----V~~Lvlins~~~~~~p~~l  285 (473)
.+. .+++.++.++++|+||||||.|++.+|.+++++    |..++++++..........
T Consensus       115 ~~~~~i~~~~~~~p~~LvGhS~GG~iA~~~A~~l~~~~g~~v~~l~lld~~~~~~~~~~~  174 (279)
T c2h7xA_         115 AQARAILRAAGDAPVVLLGHSGGALLAHELAFRLERAHGAPPAGIVLVDPYPPGHQEPIE  174 (279)
T ss_dssp             HHHHHHHHHHTTSCEEEEEETHHHHHHHHHHHHHHHHHSCCCSEEEEESCCCTTCCHHHH
T ss_pred             HHHHHHHHHCCCCCEEEEECCCHHHHHHHHHHHHHHHCCCCCEEEEECCCCCCCCCCCCH
T ss_conf             999999995799974899718477999999999798559961399961789999846404


Q ss_pred             HHCHHHHHHHHHCCHHHHHHHHHHCCCCCCHHHHHHHHHHHHCCCCHHHHHHHHHHCCCC
Q ss_conf             624114677742200135676542013589999999999861857214689998640124
Q AtAXR4___       286 LNVPGIREILLAFSFGFEKLVSFRCSKEMTLSDIDAHRILLKGRNGREAVVASLNKLNHS  345 (473)
Q Consensus       286 ~~~~~~~~~~~~~~~~~~~~l~~~~~~~~~~e~v~~~~~~~~~~~~~~a~~~~~~~~~~~  345 (473)
................           .+.+..+..+...+......
T Consensus       175 ~~~~~~~~~~~~~~~~-----------~~~~~~l~~~~~~~~~~~~~-------------  210 (279)
T c2h7xA_         175 VWSRQLGEGLFAGELE-----------PMSDARLLAMGRYARFLAGP-------------  210 (279)
T ss_dssp             HTHHHHHHHHHHTCSS-----------CCCHHHHHHHHHHHHHHHSC-------------
T ss_pred             HHHHHHHHHHHCCCCC-----------CCCHHHHHHHHHHHHHHCCC-------------
T ss_conf             7777756777324333-----------79989998888888763034-------------


Q ss_pred             CCCHHHHHHHCCCCCCEEEEECCCCCCCCHHHHHHHHHHCCCC-EEEEECCCCC-CCCCC
Q ss_conf             4301256762025897499964888753889999999866997-9999756568-00039
Q AtAXR4___       346 FDIAQWGNSDGINGIPMQVIWSSEASKEWSDEGQRVAKALPKA-KFVTHSGSRW-PQESK  403 (473)
Q Consensus       346 ~~~~~~~~~l~~i~vPtLvIwG~~D~~v~~~~ae~la~~lP~A-r~v~l~GGH~-pqee~  403 (473)
....+++|+++++|++|...+.+..+.+++.+|+. +++.++|+|+ .++|+
T Consensus       211 --------~~~~~~~pvll~~~~~d~~~~~~~~~~w~~~~~~~~~v~~v~G~H~~~l~e~  262 (279)
T c2h7xA_         211 --------RPGRSSAPVLLVRASEPLGDWQEERGDWRAHWDLPHTVADVPGDHFTMMRDH  262 (279)
T ss_dssp             --------CCCCCCSCEEEEEESSCSSCCCGGGCCCSCCCSSCSEEEEESSCTTHHHHTT
T ss_pred             --------CCCCCCCCEEEEECCCCCCCCHHHHHHHHHHCCCCEEEEEECCCCCCCCCCC
T ss_conf             --------6436788769998378877894477747875689808999559866101679


Q ss_pred             HHHHHHHHHHHHHHCC
Q ss_conf             7999999999987377
Q AtAXR4___       404 SGELADYISEFVSLLP  419 (473)
Q Consensus       404 P~EvA~~I~eFL~~lp  419 (473)
|++||++|.+||.+++
T Consensus       263 ~~~vA~~i~~~L~~~~  278 (279)
T c2h7xA_         263 APAVAEAVLSWLDAIE  278 (279)
T ss_dssp             HHHHHHHHHHHHHHHH
T ss_pred             HHHHHHHHHHHHHHCC
T ss_conf             8999999999985188
