# Supplementary material for: Mechanistic insight into the role of AUXIN RESISTANCE4 in trafficking of AUXIN1 and LIKE AUX1-2
Source: Plant Physiol. 2023 Sep 30;194(1):422–33. doi: 10.1093/plphys/kiad506 (PMC10756756; doi:10.1093/plphys/kiad506)
Supplement: kiad506_Supplementary_Data [file kiad506_supplementary_data.zip › Suppemental Dataset S1/5445e4f6eaa2385e-AtAXR4/aligs/c2hdwB_.70.alig.txt]

70 c2hdwB_ Probab=99.92   E-value=5.8e-23  Score=147.02  Aligned_columns=267  Identities=16%

Q ss_pred             EEEEEECCCCCCCEEEEEE---ECCCCCCCEEEEECCCCCCHHHH-HHHHHHHHHCCCEE
Q ss_conf             0589730888883589998---54889987799988987888999-99999898589889
Q AtAXR4___        92 RTIKVQVNSNESPIEVFVA---ESGSIHTETVVIVHGLGLSSFAF-KEMIQSLGSKGIHS  147 (473)
Q Consensus        92 ~~~~~~~~~~~~~v~~~~~---e~g~~~~~tVvLLHG~~~ss~~W-r~v~~~La~~g~rv  147 (473)
+.+.+ ...|+..+...+.   ..++...|+||++||++.++..| ..+.+.|+++||+|
T Consensus        20 ~~v~~-~s~DG~~l~~~~~~P~~~~~~~~P~vv~~HG~~~~~~~~~~~~a~~la~~G~~v   78 (318)
T c2hdwB_          20 RKVTF-ANRYGITLAADLYLPKNRGGDRLPAIVIGGPFGAVKEQSSGLYAQTMAERGFVT   78 (318)
T ss_dssp             EEEEE-ECTTSCEEEEEEEEETTCCSSCEEEEEEECCTTCCTTTHHHHHHHHHHHTTCEE
T ss_pred             EEEEE-ECCCCCEEEEEEEECCCCCCCCCEEEEEECCCCCCHHHHHHHHHHHHHHCCCEE
T ss_conf             99999-879986899999977888887620899977766743456889999999889788


Q ss_pred             EEECCCCCCCCCCCCCCCCCCCCCCCCCCCCHHHCCCCCCCCCCCCCCCCCCCCCCCCCC
Q ss_conf             995688999998877544433210000000000000122334444443333444444433
Q AtAXR4___       148 VAIDLPGNGFSDKSMVVIGGDREIGFVARVKEVYGLIQEKGVFWAFDQMIETGDLPYEEI  207 (473)
Q Consensus       148 vA~DlpG~G~S~~p~~~~~~~~~~~~~~~~~~~~~~~~~~~~~~~~~~~~~~~~~~~~~~  207 (473)
+++|++|+|.|+.+....
T Consensus        79 ~~~D~rG~G~S~~~~~~~------------------------------------------   96 (318)
T c2hdwB_          79 LAFDPSYTGESGGQPRNV------------------------------------------   96 (318)
T ss_dssp             EEECCTTSTTSCCSSSSC------------------------------------------
T ss_pred             EEECCCCCCCCCCCCCCC------------------------------------------
T ss_conf             431036624757754323------------------------------------------


Q ss_pred             CCCCCCCCCCCCCCCCCHHHHHHHHHHHHHHCCC------CCEEEEEECCHHHHHHHHHH
Q ss_conf             3334444455554478999999999999997089------87189998505799999999
Q AtAXR4___       208 IKLQNSKRRSFKAIELGSEETARVLGQVIDTLGL------APVHLVLHDSALGLASNWVS  261 (473)
Q Consensus       208 ~~~~~~~~~~~~~~~~~~~~~a~~l~~~ld~lgl------~~~~Lvghs~Gg~va~~~A~  261 (473)
.......+....++.....      .++.++|||+|+.+++.+|.
T Consensus        97 ---------------~~~~~~~~~~~~~~~~~~~~~~~~~~~~~~~g~s~g~~~a~~~a~  141 (318)
T c2hdwB_          97 ---------------ASPDINTEDFSAAVDFISLLPEVNRERIGVIGICGWGGMALNAVA  141 (318)
T ss_dssp             ---------------CCHHHHHHHHHHHHHHHTTSTTEEEEEEEEEEETHHHHHHHHHHH
T ss_pred             ---------------CCHHHHHHHHHHHHHHHCCCCCCCCCEEEEEECCCHHHHHHHHHH
T ss_conf             ---------------788888886532111100123555651799704530489999873


Q ss_pred             HCHHHHCEEEEECCCCCCCCHHHHHHCHHHHHHHHHCCHHHHHHHH-------------H
Q ss_conf             6945631789963888865468886241146777422001356765-------------4
Q AtAXR4___       262 ENWQSVRSVTLIDSSISPALPLWVLNVPGIREILLAFSFGFEKLVS-------------F  308 (473)
Q Consensus       262 ~~PerV~~Lvlins~~~~~~p~~l~~~~~~~~~~~~~~~~~~~~l~-------------~  308 (473)
.+|.....+.+...................................             .
T Consensus       142 ~~~~~~~~~~~~~~~~~~~~~~~~~~~~~~~~~~~~~~~~~~~~~~~~~~~~~~~~~~~~  201 (318)
T c2hdwB_         142 VDKRVKAVVTSTMYDMTRVMSKGYNDSVTLEQRTRTLEQLGQQRWKDAESGTPAYQPPYN  201 (318)
T ss_dssp             HCTTEEEEEEESCCCHHHHHHHTGGGCCCHHHHHHHHHHHHHHHHHHHHHSSCCBCSCTT
T ss_pred             CCCCCCCCEECCCCCCCCCCCCCCCCCCCCCCCHHHHHHCCHHHHHHHCCCCCCCCCCCC
T ss_conf             165322220013454454323343344321100011100000001110023323343222


Q ss_pred             HCCCCCCHHHHHHHHHHHHCCCCHHHHHHHHHHCCCCCCCH-----HHHHHHCCCCCCEE
Q ss_conf             20135899999999998618572146899986401244301-----25676202589749
Q AtAXR4___       309 RCSKEMTLSDIDAHRILLKGRNGREAVVASLNKLNHSFDIA-----QWGNSDGINGIPMQ  363 (473)
Q Consensus       309 ~~~~~~~~e~v~~~~~~~~~~~~~~a~~~~~~~~~~~~~~~-----~~~~~l~~i~vPtL  363 (473)
.........................................     ........+++|+|
T Consensus       202 ~~~~~~~~~~~~~~~~~~~~~~~~~~~~~~~~~~~~~~~~~~~~~~~~~~~~~~~~~P~L  261 (318)
T c2hdwB_         202 ELKGGEAQFLVDYHDYYMTPRGYHPRAVNSGNAWTMTTPLSFMNMPILTYIKEISPRPIL  261 (318)
T ss_dssp             CCCSSCCHHHHHHHHHHTSTTTCCTTCTTTTCCCBTTTHHHHTTSCSCTTGGGSTTSCEE
T ss_pred             CCCCCCCCCHHHHHHHHHHHCCCCCHHHCCCCCCCCCCHHHHHHCCCHHHHHHCCCCCEE
T ss_conf             444332110001111000010134001001233432115775302765787512799789


Q ss_pred             EEECCCCCCCCHHHHHHHHHHCCCCEEEEECC-CCCCCCCCHHHH-HHHHHHHHHH
Q ss_conf             99648887538899999998669979999756-568000397999-9999999873
Q AtAXR4___       364 VIWSSEASKEWSDEGQRVAKALPKAKFVTHSG-SRWPQESKSGEL-ADYISEFVSL  417 (473)
Q Consensus       364 vIwG~~D~~v~~~~ae~la~~lP~Ar~v~l~G-GH~pqee~P~Ev-A~~I~eFL~~  417 (473)
+|+|++|..++... +.+.+..+++++++++| ||+.+.|+|+++ .+.|.+|++.
T Consensus       262 ii~G~~D~~~p~~~-~~~~~~~~~~~l~~~~g~gH~~~~~~~~~~~~~~i~~Fl~~  316 (318)
T c2hdwB_         262 LIHGERAHSRYFSE-TAYAAAAEPKELLIVPGASHVDLYDRLDRIPFDRIAGFFDE  316 (318)
T ss_dssp             EEEETTCTTHHHHH-HHHHHSCSSEEEEEETTCCSTHHHHCTTTSCHHHHHHHHHH
T ss_pred             EEEECCCCCCHHHH-HHHHHCCCCCEEEEECCCCCHHHHCCCHHHHHHHHHHHHHH
T ss_conf             99818898871899-99997599948999879981121028489999999999886
