# Supplementary material for: Mechanistic insight into the role of AUXIN RESISTANCE4 in trafficking of AUXIN1 and LIKE AUX1-2
Source: Plant Physiol. 2023 Sep 30;194(1):422–33. doi: 10.1093/plphys/kiad506 (PMC10756756; doi:10.1093/plphys/kiad506)
Supplement: kiad506_Supplementary_Data [file kiad506_supplementary_data.zip › Suppemental Dataset S1/5445e4f6eaa2385e-AtAXR4/aligs/c2hihB_.437.alig.txt]

437 c2hihB_ Probab=99.05   E-value=2.6e-09  Score=71.94  Aligned_columns=108  Identities=24%

Q ss_pred             CCCCCCCEEEEECCCCCCHHHHH------------HHHHHHHHCCCEEEEECCCCCCCCC
Q ss_conf             48899877999889878889999------------9999898589889995688999998
Q AtAXR4___       112 SGSIHTETVVIVHGLGLSSFAFK------------EMIQSLGSKGIHSVAIDLPGNGFSD  159 (473)
Q Consensus       112 ~g~~~~~tVvLLHG~~~ss~~Wr------------~v~~~La~~g~rvvA~DlpG~G~S~  159 (473)
+-+..+-||||+|||..+...|.            .+-..|..+|++|+.++.+.++
T Consensus         6 ~~~k~kyPIVLVHGl~Gf~~~~~~~~~~YW~g~~~~i~~~L~~~G~~v~~~~v~p~~---   62 (386)
T c2hihB_           6 ENPKNKDPFVFVHGFTGFVGEVAAKGENYWGGTKANLRNHLRKAGYETYEASVSALA---   62 (386)
T ss_dssp             SSCSCSSCEEEECCSSCCCTTSSCSSCCTTTTTTCCHHHHHHHTTCCEEEECCCSSS---
T ss_pred             CCCCCCCCEEECCCCCCCCCCCCCCEEECCCCCHHHHHHHHHHCCCEEEEEECCCCC---
T ss_conf             554558878981786687554444301103753135889999789889997349888---


Q ss_pred             CCCCCCCCCCCCCCCCCCCHHHCCCCCCCCCCCCCCCCCCCCCCCCCCCCCCCCCCCCCC
Q ss_conf             877544433210000000000000122334444443333444444433333444445555
Q AtAXR4___       160 KSMVVIGGDREIGFVARVKEVYGLIQEKGVFWAFDQMIETGDLPYEEIIKLQNSKRRSFK  219 (473)
Q Consensus       160 ~p~~~~~~~~~~~~~~~~~~~~~~~~~~~~~~~~~~~~~~~~~~~~~~~~~~~~~~~~~~  219 (473)

T Consensus        63 ------------------------------------------------------------   62 (386)
T c2hihB_          63 ------------------------------------------------------------   62 (386)
T ss_dssp             ------------------------------------------------------------
T ss_pred             ------------------------------------------------------------
T ss_conf             ------------------------------------------------------------


Q ss_pred             CCCCCHHHHHHHHHHHHHHCCCC-----------------------------CEEEEEEC
Q ss_conf             44789999999999999970898-----------------------------71899985
Q AtAXR4___       220 AIELGSEETARVLGQVIDTLGLA-----------------------------PVHLVLHD  250 (473)
Q Consensus       220 ~~~~~~~~~a~~l~~~ld~lgl~-----------------------------~~~Lvghs  250 (473)
+..+.++.+...|...-.+                             +++|||||
T Consensus        63 ----S~~~RA~eL~~~i~~~~~~~g~~~~~~~~h~r~~~~~~~~~~~~~~~~kV~LIgHS  118 (386)
T c2hihB_          63 ----SNHERAVELYYYLKGGRVDYGAAHSEKYGHERYGKTYEGVLKDWKPGHPVHFIGHS  118 (386)
T ss_dssp             ----CHHHHHHHHHHHHHCEEEECCHHHHHHHTSCSEEEEECCSCTTCSTTSCEEEEEET
T ss_pred             ----CHHHHHHHHHHHHHHHHHHHCCHHHHCCCCCCCCCCCCCCCCCCCCCCCEEEEEEC
T ss_conf             ----68999999999987532210200000012111111111222455666845899854


Q ss_pred             CHHHHHHHHHHH--------------------------CHHHHCEEEEECCCCCCCCHHH
Q ss_conf             057999999996--------------------------9456317899638888654688
Q AtAXR4___       251 SALGLASNWVSE--------------------------NWQSVRSVTLIDSSISPALPLW  284 (473)
Q Consensus       251 ~Gg~va~~~A~~--------------------------~PerV~~Lvlins~~~~~~p~~  284 (473)
|||..+-.++..                          .+..|++|+-+++.-+......
T Consensus       119 mGGl~~R~li~~L~~~~~~~~~~~~~~~~~~~~l~~~~~~~~V~SvTTIsTPH~GS~~AD  178 (386)
T c2hihB_         119 MGGQTIRLLEHYLRFGDKAEIAYQQQHGGIISELFKGGQDNMVTSITTIATPHNGTHASD  178 (386)
T ss_dssp             THHHHHHHHHHHHHHCCHHHHHHHHHSCSCCCHHHHCCCCSSEEEEEEESCCTTCCHHHH
T ss_pred             CCCHHHHHHHHHHCCCCCCCCCCCCCCCCCCCCCCCCCCCCCEEEEEEECCCCCCCCHHH
T ss_conf             872899999997113442212234344443310002466761478997405668860566


Q ss_pred             HH
Q ss_conf             86
Q AtAXR4___       285 VL  286 (473)
Q Consensus       285 l~  286 (473)
..
T Consensus       179 ~~  180 (386)
T c2hihB_         179 DI  180 (386)
T ss_dssp             HT
T ss_pred             HH
T ss_conf             52
