# Supplementary material for: Mechanistic insight into the role of AUXIN RESISTANCE4 in trafficking of AUXIN1 and LIKE AUX1-2
Source: Plant Physiol. 2023 Sep 30;194(1):422–33. doi: 10.1093/plphys/kiad506 (PMC10756756; doi:10.1093/plphys/kiad506)
Supplement: kiad506_Supplementary_Data [file kiad506_supplementary_data.zip › Suppemental Dataset S1/5445e4f6eaa2385e-AtAXR4/aligs/c2hu7A_.85.alig.txt]

85 c2hu7A_ Probab=99.87   E-value=2.4e-20  Score=132.60  Aligned_columns=245  Identities=17%

Q ss_pred             CCHHHHHHHCCCEEEEEECCCCCCCEEEEEEE--CCCCCCCEEEEECC--CCCCHHHHHH
Q ss_conf             44023343047705897308888835899985--48899877999889--8788899999
Q AtAXR4___        80 LPPALRQHYSNGRTIKVQVNSNESPIEVFVAE--SGSIHTETVVIVHG--LGLSSFAFKE  135 (473)
Q Consensus        80 ~~~~~~~~~~~~~~~~~~~~~~~~~v~~~~~e--~g~~~~~tVvLLHG--~~~ss~~Wr~  135 (473)
.+......+.....+.++ ..|+..|..++..  .++...|+||++||  +......|..
T Consensus       314 ~~~~~~~~~~~~e~~~~~-s~dg~~~~~~~~~p~~~~~~~p~i~~~hgg~~~~~~~~~~~  372 (574)
T c2hu7A_         314 LPEDLRRSIAGSRLVWVE-SFDGSRVPTYVLESGRAPTPGPTVVLVHGGPFAEDSDSWDT  372 (574)
T ss_dssp             CCHHHHHTEEEEEEEEEE-CTTSCEEEEEEEEETTSCSSEEEEEEECSSSSCCCCSSCCH
T ss_pred             CCCCCCCCCCCCEEEEEE-CCCCCEEEEEEEECCCCCCCCEEEEEECCCCCCCCCCCHHH
T ss_conf             443355665684799974-59986899999987888878608999616887687677428


Q ss_pred             HHHHHHHCCCEEEEECCCCCCCCCCCCCCCCCCCCCCCCCCCCHHHCCCCCCCCCCCCCC
Q ss_conf             999898589889995688999998877544433210000000000000122334444443
Q AtAXR4___       136 MIQSLGSKGIHSVAIDLPGNGFSDKSMVVIGGDREIGFVARVKEVYGLIQEKGVFWAFDQ  195 (473)
Q Consensus       136 v~~~La~~g~rvvA~DlpG~G~S~~p~~~~~~~~~~~~~~~~~~~~~~~~~~~~~~~~~~  195 (473)
.+..|+++||.|+++|.+|+|.+...............
T Consensus       373 ~~~~la~~G~~v~~~~~rg~~~~g~~~~~~~~~~~~~~----------------------  410 (574)
T c2hu7A_         373 FAASLAAAGFHVVMPNYRGSTGYGEEWRLKIIGDPCGG----------------------  410 (574)
T ss_dssp             HHHHHHHHTCEEEEECCTTCSSSCHHHHHTTTTCTTTH----------------------
T ss_pred             HHHHHHHCCCEEEEECCCCCCCCCCHHHHHCCCCCCHH----------------------
T ss_conf             88999988988999868766888720565001246678----------------------


Q ss_pred             CCCCCCCCCCCCCCCCCCCCCCCCCCCCCHHHHHHHHHHHHHHCCCCCEEEEEECCHHHH
Q ss_conf             333444444433333444445555447899999999999999708987189998505799
Q AtAXR4___       196 MIETGDLPYEEIIKLQNSKRRSFKAIELGSEETARVLGQVIDTLGLAPVHLVLHDSALGL  255 (473)
Q Consensus       196 ~~~~~~~~~~~~~~~~~~~~~~~~~~~~~~~~~a~~l~~~ld~lgl~~~~Lvghs~Gg~v  255 (473)
..++....+..+++....+++.++|+|+||.+
T Consensus       411 ----------------------------~~~D~~~~~~~l~~~~~~~ri~i~G~S~GG~~  442 (574)
T c2hu7A_         411 ----------------------------ELEDVSAAARWARESGLASELYIMGYSYGGYM  442 (574)
T ss_dssp             ----------------------------HHHHHHHHHHHHHHTTCEEEEEEEEETHHHHH
T ss_pred             ----------------------------HHHHHHHHHHHHHHCCCCCEEEEECCCHHHHH
T ss_conf             ----------------------------89999999999997189551999526868999


Q ss_pred             HHHHHHHCHHHHCEEEEECCCCCCCCHHHHHHCHHHHHHHHHCCHHHHHHHHHHCCCCCC
Q ss_conf             999999694563178996388886546888624114677742200135676542013589
Q AtAXR4___       256 ASNWVSENWQSVRSVTLIDSSISPALPLWVLNVPGIREILLAFSFGFEKLVSFRCSKEMT  315 (473)
Q Consensus       256 a~~~A~~~PerV~~Lvlins~~~~~~p~~l~~~~~~~~~~~~~~~~~~~~l~~~~~~~~~  315 (473)
++.++.++|++++..|+.++.............................+........+
T Consensus       443 ~~~~~~~~~~~~~a~v~~~~~~d~~~~~~~~~~~~~~~~~~~~~~~~~~~~~~sp~~~~-  501 (574)
T c2hu7A_         443 TLCALTMKPGLFKAGVAGASVVDWEEMYELSDAAFRNFIEQLTGGSREIMRSRSPINHV-  501 (574)
T ss_dssp             HHHHHHHSTTSSSEEEEESCCCCHHHHHHTCCHHHHHHHHHHHCSCHHHHHHTCGGGCG-
T ss_pred             HHHHHHCCCCCCCEEEEECCCCCHHHHHCCCCHHHHHHHHHCCCCCHHHHHHCCHHHHH-
T ss_conf             99998719630008998077336688630242678888640248666889863978766-


Q ss_pred             HHHHHHHHHHHHCCCCHHHHHHHHHHCCCCCCCHHHHHHHCCCCCCEEEEECCCCCCCCH
Q ss_conf             999999999861857214689998640124430125676202589749996488875388
Q AtAXR4___       316 LSDIDAHRILLKGRNGREAVVASLNKLNHSFDIAQWGNSDGINGIPMQVIWSSEASKEWS  375 (473)
Q Consensus       316 ~e~v~~~~~~~~~~~~~~a~~~~~~~~~~~~~~~~~~~~l~~i~vPtLvIwG~~D~~v~~  375 (473)
..++.|+|+|+|+.|..+|.
T Consensus       502 ----------------------------------------~~~~~P~li~hg~~D~~vp~  521 (574)
T c2hu7A_         502 ----------------------------------------DRIKEPLALIHPQNDSRTPL  521 (574)
T ss_dssp             ----------------------------------------GGCCSCEEEEEETTCSSSCS
T ss_pred             ----------------------------------------HHCCCCEEEEEECCCCCCCH
T ss_conf             ----------------------------------------41799889999368970688


Q ss_pred             HHHHHHHHHC----CCCEEEEECC-CC-CCCCCCHHHHHHHHHHHHH
Q ss_conf             9999999866----9979999756-56-8000397999999999987
Q AtAXR4___       376 DEGQRVAKAL----PKAKFVTHSG-SR-WPQESKSGELADYISEFVS  416 (473)
Q Consensus       376 ~~ae~la~~l----P~Ar~v~l~G-GH-~pqee~P~EvA~~I~eFL~  416 (473)
.+++++.+.|    ..++++++.+ || +-..+...++...+.+||+
T Consensus       522 ~~~~~~~~~l~~~~~~~~~~~~p~~~H~~~~~~~~~~~~~~~~~fl~  568 (574)
T c2hu7A_         522 KPLLRLMGELLARGKTFEAHIIPDAGHAINTMEDAVKILLPAVFFLA  568 (574)
T ss_dssp             HHHHHHHHHHHHTTCCEEEEEETTCCSSCCBHHHHHHHHHHHHHHHH
T ss_pred             HHHHHHHHHHHHCCCCEEEEEECCCCCCCCCHHHHHHHHHHHHHHHH
T ss_conf             99999999999779967999988888532465318999999999999
