# Supplementary material for: Mechanistic insight into the role of AUXIN RESISTANCE4 in trafficking of AUXIN1 and LIKE AUX1-2
Source: Plant Physiol. 2023 Sep 30;194(1):422–33. doi: 10.1093/plphys/kiad506 (PMC10756756; doi:10.1093/plphys/kiad506)
Supplement: kiad506_Supplementary_Data [file kiad506_supplementary_data.zip › Suppemental Dataset S1/5445e4f6eaa2385e-AtAXR4/aligs/c2i3dA_.398.alig.txt]

398 c2i3dA_ Probab=99.78   E-value=1.4e-15  Score=106.37  Aligned_columns=200  Identities=14%

Q ss_pred             EEECCCCCCCEEEEEEECCCCCCCEEEEECCC-----CCCHHHHHHHHHHHHHCCCEEEE
Q ss_conf             97308888835899985488998779998898-----78889999999989858988999
Q AtAXR4___        95 KVQVNSNESPIEVFVAESGSIHTETVVIVHGL-----GLSSFAFKEMIQSLGSKGIHSVA  149 (473)
Q Consensus        95 ~~~~~~~~~~v~~~~~e~g~~~~~tVvLLHG~-----~~ss~~Wr~v~~~La~~g~rvvA  149 (473)
.|.+......+...|...+.+..|+||++||.     ..+...|+.+...|+.+||.|++
T Consensus         2 ~v~i~~~~G~l~~~~~~p~~~~~p~vv~~HG~g~~~g~~~~~~~~~~~~~l~~~G~~~~~   61 (218)
T c2i3dA_           2 EVIFNGPAGRLEGRYQPSKEKSAPIAIILHPHPQFGGTXNNQIVYQLFYLFQKRGFTTLR   61 (218)
T ss_dssp             EEEEEETTEEEEEEEECCSSTTCCEEEEECCCGGGTCCTTSHHHHHHHHHHHHTTCEEEE
T ss_pred             CEEECCCCCEEEEEEECCCCCCCEEEEEECCCCCCCCCCCCHHHHHHHHHHHHCCCHHHH
T ss_conf             089628997188999758888854999988387888855768999999999852112344


Q ss_pred             ECCCCCCCCCCCCCCCCCCCCCCCCCCCCHHHCCCCCCCCCCCCCCCCCCCCCCCCCCCC
Q ss_conf             568899999887754443321000000000000012233444444333344444443333
Q AtAXR4___       150 IDLPGNGFSDKSMVVIGGDREIGFVARVKEVYGLIQEKGVFWAFDQMIETGDLPYEEIIK  209 (473)
Q Consensus       150 ~DlpG~G~S~~p~~~~~~~~~~~~~~~~~~~~~~~~~~~~~~~~~~~~~~~~~~~~~~~~  209 (473)
+|.+|+|.|.......
T Consensus        62 ~~~~~~~~~~~~~~~~--------------------------------------------   77 (218)
T c2i3dA_          62 FNFRSIGRSQGEFDHG--------------------------------------------   77 (218)
T ss_dssp             ECCTTSTTCCSCCCSS--------------------------------------------
T ss_pred             HHHHHCCCCCCCCCCC--------------------------------------------
T ss_conf             4321014752223420--------------------------------------------


Q ss_pred             CCCCCCCCCCCCCCCHHHHHHHHHHHHHHC-----CCCCEEEEEECCHHHHHHHHHHHCH
Q ss_conf             344444555544789999999999999970-----8987189998505799999999694
Q AtAXR4___       210 LQNSKRRSFKAIELGSEETARVLGQVIDTL-----GLAPVHLVLHDSALGLASNWVSENW  264 (473)
Q Consensus       210 ~~~~~~~~~~~~~~~~~~~a~~l~~~ld~l-----gl~~~~Lvghs~Gg~va~~~A~~~P  264 (473)
....++....++.+     ....+.++|+|+||.+++.++...+
T Consensus        78 ----------------~~~~~~~~~~~~~~~~~~~~~~~i~~~g~s~Gg~~a~~~a~~~~  121 (218)
T c2i3dA_          78 ----------------AGELSDAASALDWVQSLHPDSKSCWVAGYSFGAWIGXQLLXRRP  121 (218)
T ss_dssp             ----------------HHHHHHHHHHHHHHHHHCTTCCCEEEEEETHHHHHHHHHHHHCT
T ss_pred             ----------------HHHHHHHHHHHHHHCCCCCCCCEEEEECCCHHHHHHHHHHHHHC
T ss_conf             ----------------79998767665321012234330333201406789998831000


Q ss_pred             HHHCEEEEECCCCCCCCHHHHHHCHHHHHHHHHCCHHHHHHHHHHCCCCCCHHHHHHHHH
Q ss_conf             563178996388886546888624114677742200135676542013589999999999
Q AtAXR4___       265 QSVRSVTLIDSSISPALPLWVLNVPGIREILLAFSFGFEKLVSFRCSKEMTLSDIDAHRI  324 (473)
Q Consensus       265 erV~~Lvlins~~~~~~p~~l~~~~~~~~~~~~~~~~~~~~l~~~~~~~~~~e~v~~~~~  324 (473)
................
T Consensus       122 ~~~~~~~~~~~~~~~~--------------------------------------------  137 (218)
T c2i3dA_         122 EIEGFXSIAPQPNTYD--------------------------------------------  137 (218)
T ss_dssp             TEEEEEEESCCTTTSC--------------------------------------------
T ss_pred             CCCCEEEEEECCCCCC--------------------------------------------
T ss_conf             0000000100133333--------------------------------------------


Q ss_pred             HHHCCCCHHHHHHHHHHCCCCCCCHHHHHHHCCCCCCEEEEECCCCCCCCHHHHHHHHHH
Q ss_conf             861857214689998640124430125676202589749996488875388999999986
Q AtAXR4___       325 LLKGRNGREAVVASLNKLNHSFDIAQWGNSDGINGIPMQVIWSSEASKEWSDEGQRVAKA  384 (473)
Q Consensus       325 ~~~~~~~~~a~~~~~~~~~~~~~~~~~~~~l~~i~vPtLvIwG~~D~~v~~~~ae~la~~  384 (473)
......+.+|+++++|++|..++....+++.+.
T Consensus       138 ---------------------------~~~~~~~~~p~l~~~G~~D~~vp~~~~~~~~~~  170 (218)
T c2i3dA_         138 ---------------------------FSFLAPCPSSGLIINGDADKVAPEKDVNGLVEK  170 (218)
T ss_dssp             ---------------------------CTTCTTCCSCEEEEEETTCSSSCHHHHHHHHHH
T ss_pred             ---------------------------CCCCCEECCCCCEEECCCCCCCCHHHHHHHHHH
T ss_conf             ---------------------------332210001221131137866188999999999


Q ss_pred             CCCC-----EEEEECC-CCCCCCCCHHHHHHHHHHHHHHCCCCCCCCC
Q ss_conf             6997-----9999756-5680003979999999999873775457877
Q AtAXR4___       385 LPKA-----KFVTHSG-SRWPQESKSGELADYISEFVSLLPKSIRRVA  426 (473)
Q Consensus       385 lP~A-----r~v~l~G-GH~pqee~P~EvA~~I~eFL~~lp~s~~~~~  426 (473)
+..+     ++++++| +|+.. ++.+++.+.|.+||...-+....++
T Consensus       171 l~~~~~~~~~~~~~pga~H~f~-~~~~~~~~~v~~~l~~~l~~~~~p~  217 (218)
T c2i3dA_         171 LKTQKGILITHRTLPGANHFFN-GKVDELXGECEDYLDRRLNGELVPE  217 (218)
T ss_dssp             HTTSTTCCEEEEEETTCCTTCT-TCHHHHHHHHHHHHHHHHTTCSSCC
T ss_pred             HHHCCCCCEEEEEECCCCCCCC-CCHHHHHHHHHHHHHHHCCCCCCCC
T ss_conf             8616899569999886986554-8689999999999998758877899
