# Supplementary material for: Mechanistic insight into the role of AUXIN RESISTANCE4 in trafficking of AUXIN1 and LIKE AUX1-2
Source: Plant Physiol. 2023 Sep 30;194(1):422–33. doi: 10.1093/plphys/kiad506 (PMC10756756; doi:10.1093/plphys/kiad506)
Supplement: kiad506_Supplementary_Data [file kiad506_supplementary_data.zip › Suppemental Dataset S1/5445e4f6eaa2385e-AtAXR4/aligs/c2jbwB_.360.alig.txt]

360 c2jbwB_ Probab=99.93   E-value=9.1e-23  Score=145.92  Aligned_columns=249  Identities=12%

Q ss_pred             HHCCCEEEEEECCCCCCCEEEE-EEECCCCCCCEEEEECCCCCCHHHHHHHHHHHHHCCC
Q ss_conf             3047705897308888835899-9854889987799988987888999999998985898
Q AtAXR4___        87 HYSNGRTIKVQVNSNESPIEVF-VAESGSIHTETVVIVHGLGLSSFAFKEMIQSLGSKGI  145 (473)
Q Consensus        87 ~~~~~~~~~~~~~~~~~~v~~~-~~e~g~~~~~tVvLLHG~~~ss~~Wr~v~~~La~~g~  145 (473)
.++...+-+|.+.-++..+..+ +.-.|+...|+||++||+.++...|..+...|..+||
T Consensus       102 ~~~~~~~e~v~IP~eg~~lpg~~~~P~~~~~~P~vi~~~G~d~~~e~~~~~a~~~~~rGy  161 (360)
T c2jbwB_         102 PLLSPPAERHELVVDGIPXPVYVRIPEGPGPHPAVIXLGGLESTKEESFQXENLVLDRGX  161 (360)
T ss_dssp             GGSSSCEEEEEEEETTEEEEEEEECCSSSSCEEEEEEECCSSCCGGGCHHHHHHHHTTTC
T ss_pred             HHCCCCCEEEEEEECCCCCEEEEEECCCCCCCEEEEEECCCCCCHHHHHHHHHHHHHCCC
T ss_conf             641898369998606963028998248768851899708787788889999999998898


Q ss_pred             EEEEECCCCCCCCCCCCCCCCCCCCCCCCCCCCHHHCCCCCCCCCCCCCCCCCCCCCCCC
Q ss_conf             899956889999988775444332100000000000001223344444433334444444
Q AtAXR4___       146 HSVAIDLPGNGFSDKSMVVIGGDREIGFVARVKEVYGLIQEKGVFWAFDQMIETGDLPYE  205 (473)
Q Consensus       146 rvvA~DlpG~G~S~~p~~~~~~~~~~~~~~~~~~~~~~~~~~~~~~~~~~~~~~~~~~~~  205 (473)
.|+++|+||+|.|.+......
T Consensus       162 ~vl~~D~pG~G~s~~~~~~~~---------------------------------------  182 (360)
T c2jbwB_         162 ATATFDGPGQGEXFEYKRIAG---------------------------------------  182 (360)
T ss_dssp             EEEEECCTTSTTTTTTCCCCS---------------------------------------
T ss_pred             EEEEECCCCCCCCCCCCCCCC---------------------------------------
T ss_conf             899986898878887767600---------------------------------------


Q ss_pred             CCCCCCCCCCCCCCCCCCCHHHHHHHHHHHHHHCCC---CCEEEEEECCHHHHHHHHHHH
Q ss_conf             333334444455554478999999999999997089---871899985057999999996
Q AtAXR4___       206 EIIKLQNSKRRSFKAIELGSEETARVLGQVIDTLGL---APVHLVLHDSALGLASNWVSE  262 (473)
Q Consensus       206 ~~~~~~~~~~~~~~~~~~~~~~~a~~l~~~ld~lgl---~~~~Lvghs~Gg~va~~~A~~  262 (473)
..+.....+.+++....-   +++.|+|+||||.+++..|..
T Consensus       183 ------------------d~e~~~~aviD~l~~~~~vd~~rI~l~G~S~GG~~a~~aAa~  224 (360)
T c2jbwB_         183 ------------------DYEKYTSAVVDLLTKLEAIRNDAIGVLGRSLGGNYALKSAAC  224 (360)
T ss_dssp             ------------------CTHHHHHHHHHHHHHSTTEEEEEEEEEEETHHHHHHHHHHHT
T ss_pred             ------------------HHHHHHHHHHHHHHHCCCCCCCCEEEEEECCHHHHHHHHHHC
T ss_conf             ------------------089999999999973447781339999965117999999833


Q ss_pred             CHHHHCEEEEECCCCCCCCHHHHHHCHHHHHHHHHCCHHHHHHHHHHCCCCCCHHHHHHH
Q ss_conf             945631789963888865468886241146777422001356765420135899999999
Q AtAXR4___       263 NWQSVRSVTLIDSSISPALPLWVLNVPGIREILLAFSFGFEKLVSFRCSKEMTLSDIDAH  322 (473)
Q Consensus       263 ~PerV~~Lvlins~~~~~~p~~l~~~~~~~~~~~~~~~~~~~~l~~~~~~~~~~e~v~~~  322 (473)
.| +|+.+|+.++...                             ..............+
T Consensus       225 ~~-ri~a~V~~~~~~d-----------------------------~~~~~~~~~~~~~~~  254 (360)
T c2jbwB_         225 EP-RLAACISWGGFSD-----------------------------LDYWDLETPLTKESW  254 (360)
T ss_dssp             CT-TCCCEEEESCCSC-----------------------------STTGGGSCHHHHHHH
T ss_pred             CC-CCCEEEEECCCCC-----------------------------HHHHHHCCCHHHHHH
T ss_conf             98-7438999688479-----------------------------888752000034554


Q ss_pred             HHHHHCCCCHHHHHHHHHHCCCCCCCHHHHHHHCCCCCCEEEEECCCCCCCCHHHHHHHH
Q ss_conf             998618572146899986401244301256762025897499964888753889999999
Q AtAXR4___       323 RILLKGRNGREAVVASLNKLNHSFDIAQWGNSDGINGIPMQVIWSSEASKEWSDEGQRVA  382 (473)
Q Consensus       323 ~~~~~~~~~~~a~~~~~~~~~~~~~~~~~~~~l~~i~vPtLvIwG~~D~~v~~~~ae~la  382 (473)
................+..+...       ..+..+++|+|+|.|.+|. ++...++++.
T Consensus       255 ~~~~~~~~~~~~~~~~~~~~~~~-------~~~~~i~~P~Lii~G~~D~-v~~~~~~~l~  306 (360)
T c2jbwB_         255 KYVSKVDTLEEARLHVHAALETR-------DVLSQIACPTYILHGVHDE-VPLSFVDTVL  306 (360)
T ss_dssp             HHHHTCSSHHHHHHHHHHHTCCT-------TTGGGCCSCEEEEEETTSS-SCTHHHHHHH
T ss_pred             HHHHCCCCCCHHHHHHHHHCCHH-------HHHHHCCCCEEEEEECCCC-CCHHHHHHHH
T ss_conf             44311467877668988708978-------8764179989999618987-2889999999


Q ss_pred             HHC--CCCEEEEECCCCCCCCCCHHHHHHHHHHHHHHCCCCCCCCCCCCC
Q ss_conf             866--997999975656800039799999999998737754578774457
Q AtAXR4___       383 KAL--PKAKFVTHSGSRWPQESKSGELADYISEFVSLLPKSIRRVAEEPI  430 (473)
Q Consensus       383 ~~l--P~Ar~v~l~GGH~pqee~P~EvA~~I~eFL~~lp~s~~~~~~~p~  430 (473)
+.+  |+..++...+|++.+.+...++.+.|.|||...-.+.++.+.+.+
T Consensus       307 ~~l~~~~~~~~~~~~g~H~~~~~~~~~~~~i~dWL~~~l~~g~~iap~~~  356 (360)
T c2jbwB_         307 ELVPAEHLNLVVEKDGDHCCHNLGIRPRLEXADWLYDVLVAGKKVAPTXK  356 (360)
T ss_dssp             HHSCTTTEEEEEETTCCGGGGGGCSHHHHHHHHHHHHHHTTCCCCCCEEE
T ss_pred             HHCCCCCEEEEEECCCCCCCCCCCHHHHHHHHHHHHHHCCCCCCCCCCCC
T ss_conf             96689975999977887057775268899999999985136886888778
