# Supplementary material for: Mechanistic insight into the role of AUXIN RESISTANCE4 in trafficking of AUXIN1 and LIKE AUX1-2
Source: Plant Physiol. 2023 Sep 30;194(1):422–33. doi: 10.1093/plphys/kiad506 (PMC10756756; doi:10.1093/plphys/kiad506)
Supplement: kiad506_Supplementary_Data [file kiad506_supplementary_data.zip › Suppemental Dataset S1/5445e4f6eaa2385e-AtAXR4/aligs/c2o2gA_.82.alig.txt]

82 c2o2gA_ Probab=99.80   E-value=9.4e-18  Score=118.36  Aligned_columns=199  Identities=21%

Q ss_pred             EEEEEECCCCCCCEEEEEEECCCCCCCEEEEECCCCC--CHHHHHHHHHHHHHCCCEEEE
Q ss_conf             0589730888883589998548899877999889878--889999999989858988999
Q AtAXR4___        92 RTIKVQVNSNESPIEVFVAESGSIHTETVVIVHGLGL--SSFAFKEMIQSLGSKGIHSVA  149 (473)
Q Consensus        92 ~~~~~~~~~~~~~v~~~~~e~g~~~~~tVvLLHG~~~--ss~~Wr~v~~~La~~g~rvvA  149 (473)
+.-.|.+..++.+++-.+..--.+ .++||++||++.  .+..+..++..|+..||.|++
T Consensus         4 ~~~~v~~~~~g~~l~~~l~~P~~~-~~~vV~~HG~g~~~~~~~~~~~a~~la~~G~~vl~   62 (216)
T c2o2gA_           4 QEYAVSVSVGEVKLKGNLVIPNGA-TGIVLFAHGSGSSRYSPRNRYVAEVLQQAGLATLL   62 (216)
T ss_dssp             CEEEEEEEETTEEEEEEEECCTTC-CEEEEEECCTTCCTTCHHHHHHHHHHHHHTCEEEE
T ss_pred             CEEEEEEEECCEEEEEEEEECCCC-CEEEEEECCCCCCCCCCHHHHHHHHHHHCCCEEEE
T ss_conf             406799970997999999977999-74999987878877760258999999732976999


Q ss_pred             ECCCCCCCCCCCCCCCCCCCCCCCCCCCCHHHCCCCCCCCCCCCCCCCCCCCCCCCCCCC
Q ss_conf             568899999887754443321000000000000012233444444333344444443333
Q AtAXR4___       150 IDLPGNGFSDKSMVVIGGDREIGFVARVKEVYGLIQEKGVFWAFDQMIETGDLPYEEIIK  209 (473)
Q Consensus       150 ~DlpG~G~S~~p~~~~~~~~~~~~~~~~~~~~~~~~~~~~~~~~~~~~~~~~~~~~~~~~  209 (473)
+|++|+|.|....
T Consensus        63 ~d~~g~g~~~~~~-----------------------------------------------   75 (216)
T c2o2gA_          63 IDLLTQEEEEIDL-----------------------------------------------   75 (216)
T ss_dssp             ECSSCHHHHHHHH-----------------------------------------------
T ss_pred             EECCCCCCCCCCC-----------------------------------------------
T ss_conf             8078888777702-----------------------------------------------


Q ss_pred             CCCCCCCCCCCCCCCHHHHHHHHHHHHHHC------CCCCEEEEEECCHHHHHHHHHHHC
Q ss_conf             344444555544789999999999999970------898718999850579999999969
Q AtAXR4___       210 LQNSKRRSFKAIELGSEETARVLGQVIDTL------GLAPVHLVLHDSALGLASNWVSEN  263 (473)
Q Consensus       210 ~~~~~~~~~~~~~~~~~~~a~~l~~~ld~l------gl~~~~Lvghs~Gg~va~~~A~~~  263 (473)
.............+++.+.++.+      +..++.+.|+|+||.+++.+|.++
T Consensus        76 -------~~~~~~~~~~~~~~d~~~a~~~l~~~~~~~~~~i~~~G~S~Gg~~a~~~a~~~  128 (216)
T c2o2gA_          76 -------RTRHLRFDIGLLASRLVGATDWLTHNPDTQHLKVGYFGASTGGGAALVAAAER  128 (216)
T ss_dssp             -------HHCSSTTCHHHHHHHHHHHHHHHHHCTTTTTSEEEEEEETHHHHHHHHHHHHC
T ss_pred             -------CCCCCCCCHHHHHHHHHHHHHHHHHCCCCCCCEEEEEECCCCHHHHHHHHHCC
T ss_conf             -------55543389999999999999998836798800099970552179999998518


Q ss_pred             HHHHCEEEEECCCCCCCCHHHHHHCHHHHHHHHHCCHHHHHHHHHHCCCCCCHHHHHHHH
Q ss_conf             456317899638888654688862411467774220013567654201358999999999
Q AtAXR4___       264 WQSVRSVTLIDSSISPALPLWVLNVPGIREILLAFSFGFEKLVSFRCSKEMTLSDIDAHR  323 (473)
Q Consensus       264 PerV~~Lvlins~~~~~~p~~l~~~~~~~~~~~~~~~~~~~~l~~~~~~~~~~e~v~~~~  323 (473)
|+++..+++..........
T Consensus       129 p~~~~~~v~~~~~~~~~~~-----------------------------------------  147 (216)
T c2o2gA_         129 PETVQAVVSRGGRPDLAPS-----------------------------------------  147 (216)
T ss_dssp             TTTEEEEEEESCCGGGCTT-----------------------------------------
T ss_pred             CCCEEEEEECCCCCCCCCC-----------------------------------------
T ss_conf             8532699971666553211-----------------------------------------


Q ss_pred             HHHHCCCCHHHHHHHHHHCCCCCCCHHHHHHHCCCCCCEEEEECCCCCCCCHHHHHHHHH
Q ss_conf             986185721468999864012443012567620258974999648887538899999998
Q AtAXR4___       324 ILLKGRNGREAVVASLNKLNHSFDIAQWGNSDGINGIPMQVIWSSEASKEWSDEGQRVAK  383 (473)
Q Consensus       324 ~~~~~~~~~~a~~~~~~~~~~~~~~~~~~~~l~~i~vPtLvIwG~~D~~v~~~~ae~la~  383 (473)
....+++|+|+++|++|..++....+.+.+
T Consensus       148 ------------------------------~~~~~~~p~l~~~g~~D~~v~~~~~~~l~~  177 (216)
T c2o2gA_         148 ------------------------------ALPHVKAPTLLIVGGYDLPVIAXNEDALEQ  177 (216)
T ss_dssp             ------------------------------TGGGCCSCEEEEEETTCHHHHHHHHHHHHH
T ss_pred             ------------------------------CCCCCCCCEEEEEECCCCCCCHHHHHHHHH
T ss_conf             ------------------------------222345412589827987546899999997


Q ss_pred             HCCCCEEEEECC-CC-CCCCCCHHHHHHHHHHHHH
Q ss_conf             669979999756-56-8000397999999999987
Q AtAXR4___       384 ALPKAKFVTHSG-SR-WPQESKSGELADYISEFVS  416 (473)
Q Consensus       384 ~lP~Ar~v~l~G-GH-~pqee~P~EvA~~I~eFL~  416 (473)
.-..++++.++| +| |-....-+++.+.+.+|+.
T Consensus       178 ~~~~~~l~~~pg~~H~~~~~~~~~~~~~~~~~Wf~  212 (216)
T c2o2gA_         178 LQTSKRLVIIPRASHLFEEPGALTAVAQLASEWFX  212 (216)
T ss_dssp             CCSSEEEEEETTCCTTCCSTTHHHHHHHHHHHHHH
T ss_pred             CCCCEEEEEECCCCCCCCCHHHHHHHHHHHHHHHH
T ss_conf             49980999976888875896679999999999999
