# Supplementary material for: Mechanistic insight into the role of AUXIN RESISTANCE4 in trafficking of AUXIN1 and LIKE AUX1-2
Source: Plant Physiol. 2023 Sep 30;194(1):422–33. doi: 10.1093/plphys/kiad506 (PMC10756756; doi:10.1093/plphys/kiad506)
Supplement: kiad506_Supplementary_Data [file kiad506_supplementary_data.zip › Suppemental Dataset S1/5445e4f6eaa2385e-AtAXR4/aligs/c2o7vA_.145.alig.txt]

145 c2o7vA_ Probab=99.37   E-value=8.1e-10  Score=74.71  Aligned_columns=256  Identities=15%

Q ss_pred             CCCCCCCCCCHHHHHHHCCCEEEEEECCCCCCCEEEEE-----EECCCCCCCEEEEECCC
Q ss_conf             65731002440233430477058973088888358999-----85488998779998898
Q AtAXR4___        72 DPRSWFLSLPPALRQHYSNGRTIKVQVNSNESPIEVFV-----AESGSIHTETVVIVHGL  126 (473)
Q Consensus        72 ~~~~~~~~~~~~~~~~~~~~~~~~~~~~~~~~~v~~~~-----~e~g~~~~~tVvLLHG~  126 (473)
+....+...+..-..-.......+-..-..+..+.+.+     ...++...|.||++||-
T Consensus        16 ~r~~~~p~~~~~~~~~~~~~~~~~~v~~~~~~~~~~~iy~P~~~~~~~~~~Pvii~~HGG   75 (307)
T c2o7vA_          16 TRPIQIPSTAASPDPTSSSPVLTKDLALNPLHNTFVRLFLPRHALYNSAKLPLVVYFHGG   75 (307)
T ss_dssp             ECCSCCCBCCCCCCTTSSCSEEEEEEEEETTTTEEEEEEEEGGGGGSCCCEEEEEEECCS
T ss_pred             CCCCCCCCCCCCCCCCCCCCCEEEEEEECCCCCEEEEEEECCCCCCCCCCCEEEEEECCC
T ss_conf             010015788878887767771377786069998799998468999988755089993088


Q ss_pred             CC-----CHHHHHHHHHHHHHCC-CEEEEECCCCCCCCCCCCCCCCCCCCCCCCCCCCHH
Q ss_conf             78-----8899999999898589-889995688999998877544433210000000000
Q AtAXR4___       127 GL-----SSFAFKEMIQSLGSKG-IHSVAIDLPGNGFSDKSMVVIGGDREIGFVARVKEV  180 (473)
Q Consensus       127 ~~-----ss~~Wr~v~~~La~~g-~rvvA~DlpG~G~S~~p~~~~~~~~~~~~~~~~~~~  180 (473)
+-     .+..+...+..|+.++ +.|+.+|.++......+.
T Consensus        76 g~~~g~~~~~~~~~~~~~la~~~~~~v~~~~yrl~~~~~~~~------------------  117 (307)
T c2o7vA_          76 GFILFSAASTIFHDFCCEMAVHAGVVIASVDYRLAPEHRLPA------------------  117 (307)
T ss_dssp             TTTSCCTTBHHHHHHHHHHHHHHTCEEEEEECCCTTTTCTTH------------------
T ss_pred             CEEECCCCCCCHHHHHHHHHHCCCEEEEEECCCCCCCCCCHH------------------
T ss_conf             246214577420289999963283899994687665577715------------------


Q ss_pred             HCCCCCCCCCCCCCCCCCCCCCCCCCCCCCCCCCCCCCCCCCCCHHHHHHHHHHHHH---
Q ss_conf             000122334444443333444444433333444445555447899999999999999---
Q AtAXR4___       181 YGLIQEKGVFWAFDQMIETGDLPYEEIIKLQNSKRRSFKAIELGSEETARVLGQVID---  237 (473)
Q Consensus       181 ~~~~~~~~~~~~~~~~~~~~~~~~~~~~~~~~~~~~~~~~~~~~~~~~a~~l~~~ld---  237 (473)
...+....+..+.+
T Consensus       118 -------------------------------------------~~~~~~~a~~~~~~~~~  134 (307)
T c2o7vA_         118 -------------------------------------------AYDDAMEALQWIKDSRD  134 (307)
T ss_dssp             -------------------------------------------HHHHHHHHHHHHHTCCC
T ss_pred             -------------------------------------------HHHHHHHHHHHHHHHHH
T ss_conf             -------------------------------------------78999999999998678


Q ss_pred             -----HCCCCCEEEEEECCHHHHHHHHHHH--------CHHHHCEEEEECCCCCCCCHHH
Q ss_conf             -----7089871899985057999999996--------9456317899638888654688
Q AtAXR4___       238 -----TLGLAPVHLVLHDSALGLASNWVSE--------NWQSVRSVTLIDSSISPALPLW  284 (473)
Q Consensus       238 -----~lgl~~~~Lvghs~Gg~va~~~A~~--------~PerV~~Lvlins~~~~~~p~~  284 (473)
..+.+++.++|+|.||.+++.++.+        .+..+...+...+..
T Consensus       135 ~~~~~~~d~~~i~i~G~SaGg~la~~~a~~~~~~~~~~~~~~~~~~~~~~~~~-------  187 (307)
T c2o7vA_         135 EWLTNFADFSNCFIMGESAGGNIAYHAGLRAAAVADELLPLKIKGLVLDEPGF-------  187 (307)
T ss_dssp             HHHHHHEEEEEEEEEEETHHHHHHHHHHHHHHHTHHHHTTCCEEEEEEESCCC-------
T ss_pred             HHHHCCCCCCCEEEEEECCHHHHHHHHHHHHHCCCCCCCCCCCCCCCCCCCCC-------
T ss_conf             64201788210003440322479999999842025765553323550115433-------


Q ss_pred             HHHCHHHHHHHHHCCHHHHHHHHHHCCCCCCHHHHHHHHHHHHCCCCHHHHHHHHHHCCC
Q ss_conf             862411467774220013567654201358999999999986185721468999864012
Q AtAXR4___       285 VLNVPGIREILLAFSFGFEKLVSFRCSKEMTLSDIDAHRILLKGRNGREAVVASLNKLNH  344 (473)
Q Consensus       285 l~~~~~~~~~~~~~~~~~~~~l~~~~~~~~~~e~v~~~~~~~~~~~~~~a~~~~~~~~~~  344 (473)
.........................+...+........      ....
T Consensus       188 ------------~~~~~~~~~~~~~~~~~~~~~~~~~~~~~~~~~~~~~~------~~~~  229 (307)
T c2o7vA_         188 ------------GGSKRTGSELRLANDSRLPTFVLDLIWELSLPMGADRD------HEYC  229 (307)
T ss_dssp             ------------CCSSCCHHHHHTTTCSSSCHHHHHHHHHHHSCTTCCTT------STTT
T ss_pred             ------------CCCCCCHHHHHHCCCCCCCHHHHHHHHHHHCCCCCCCC------CCHH
T ss_conf             ------------56655357774048864685899999998656878855------6101


Q ss_pred             CCCCHHHHHHHCCCCCCEEEEECCCCCCCCHHHHHHHHHHCCCC----EEEEECC-CC--
Q ss_conf             44301256762025897499964888753889999999866997----9999756-56--
Q AtAXR4___       345 SFDIAQWGNSDGINGIPMQVIWSSEASKEWSDEGQRVAKALPKA----KFVTHSG-SR--  397 (473)
Q Consensus       345 ~~~~~~~~~~l~~i~vPtLvIwG~~D~~v~~~~ae~la~~lP~A----r~v~l~G-GH--  397 (473)
................|++++.|+.|  ++.++++++++.+-.+    +++.++| +|
T Consensus       230 ~~~~~~~~~~~~~~~pp~li~~g~~D--~~~~~s~~~~~~L~~~g~~v~l~~~~g~~H~f  287 (307)
T c2o7vA_         230 NPTPLYSFDKIRSLGWRVMVVGCHGD--PMIDRQMELAERLEKKGVDVVAQFDVGGYHAV  287 (307)
T ss_dssp             CCCCCHHHHHHHHHTCEEEEEEETTC--TTHHHHHHHHHHHHHTTCEEEEEEESSCCTTG
T ss_pred             HHHCCCCHHHHHCCCCCEEEEECCCC--CCHHHHHHHHHHHHHCCCCEEEEEECCCCEEE
T ss_conf             22028821220017995899966985--20478999999999779968999987896320


Q ss_pred             -CCCCCCHHHHHHHHHHHH
Q ss_conf             -800039799999999998
Q AtAXR4___       398 -WPQESKSGELADYISEFV  415 (473)
Q Consensus       398 -~pqee~P~EvA~~I~eFL  415 (473)
+..-+..+++.+.|.+||
T Consensus       288 ~~~~p~~~~~~~~~i~~Fl  306 (307)
T c2o7vA_         288 KLEDPEKAKQFFVILKKFV  306 (307)
T ss_dssp             GGTCHHHHHHHHHHHHHHH
T ss_pred             ECCCCHHHHHHHHHHHHHC
T ss_conf             1334578999999998760
