# Supplementary material for: Mechanistic insight into the role of AUXIN RESISTANCE4 in trafficking of AUXIN1 and LIKE AUX1-2
Source: Plant Physiol. 2023 Sep 30;194(1):422–33. doi: 10.1093/plphys/kiad506 (PMC10756756; doi:10.1093/plphys/kiad506)
Supplement: kiad506_Supplementary_Data [file kiad506_supplementary_data.zip › Suppemental Dataset S1/5445e4f6eaa2385e-AtAXR4/aligs/c2ockA_.186.alig.txt]

186 c2ockA_ Probab=100.00  E-value=1.9e-33  Score=204.63  Aligned_columns=243  Identities=15%

Q ss_pred             CEEEEEEECCCCCCCEEEEECCCCCCHHHHHHHHHHHHHCCCEEEEECCCCCCCCCCCCC
Q ss_conf             358999854889987799988987888999999998985898899956889999988775
Q AtAXR4___       104 PIEVFVAESGSIHTETVVIVHGLGLSSFAFKEMIQSLGSKGIHSVAIDLPGNGFSDKSMV  163 (473)
Q Consensus       104 ~v~~~~~e~g~~~~~tVvLLHG~~~ss~~Wr~v~~~La~~g~rvvA~DlpG~G~S~~p~~  163 (473)
.++++|.+.|++.++.|||+||+++++..|+++++.|+++||+|+++|++|+|.|+.+..
T Consensus        11 G~~l~y~~~G~~~~~vvll~gg~g~~~~~~~~~~~~L~~~g~~v~~~d~~g~g~s~~~~~   70 (254)
T c2ockA_          11 GVQLHYQQTGEGDHAVLLLPGMLGSGETDFGPQLKNLNKKLFTVVAWDPRGYGHSRPPDR   70 (254)
T ss_dssp             TEEEEEEEEECCSEEEEEECCTTCCHHHHCHHHHHHSCTTTEEEEEECCTTSTTCCSSCC
T ss_pred             CEEEEEEEECCCCCCEEEEECCCCCCHHHHHHHHHHHHHCCCEEEEECCCCCCCCCCCCC
T ss_conf             989999982699982899828886896889999999986797999916877777544555


Q ss_pred             CCCCCCCCCCCCCCCHHHCCCCCCCCCCCCCCCCCCCCCCCCCCCCCCCCCCCCCCCCCC
Q ss_conf             444332100000000000001223344444433334444444333334444455554478
Q AtAXR4___       164 VIGGDREIGFVARVKEVYGLIQEKGVFWAFDQMIETGDLPYEEIIKLQNSKRRSFKAIEL  223 (473)
Q Consensus       164 ~~~~~~~~~~~~~~~~~~~~~~~~~~~~~~~~~~~~~~~~~~~~~~~~~~~~~~~~~~~~  223 (473)
..                                                       ..+
T Consensus        71 ~~-------------------------------------------------------~~~   75 (254)
T c2ockA_          71 DF-------------------------------------------------------PAD   75 (254)
T ss_dssp             CC-------------------------------------------------------CTT
T ss_pred             CC-------------------------------------------------------CCC
T ss_conf             57-------------------------------------------------------745


Q ss_pred             CHHHHHHHHHHHHHHCCCCCEEEEEECCHHHHHHHHHHHCHHHHCEEEEECCCCCCCCHH
Q ss_conf             999999999999997089871899985057999999996945631789963888865468
Q AtAXR4___       224 GSEETARVLGQVIDTLGLAPVHLVLHDSALGLASNWVSENWQSVRSVTLIDSSISPALPL  283 (473)
Q Consensus       224 ~~~~~a~~l~~~ld~lgl~~~~Lvghs~Gg~va~~~A~~~PerV~~Lvlins~~~~~~p~  283 (473)
.....+..+..+..........++++++|+.++...+...+..+..++++++......
T Consensus        76 ~~~~~~~~~~~~~~~~~~~~~~~~~~~~~~~~~~~~~~~~~~~~~~~~~~~~~~~~~~--  133 (254)
T c2ockA_          76 FFERDAKDAVDLMKALKFKKVSLLGWSNGGITALIAAAKYPSYIHKMVIWGANAYVTD--  133 (254)
T ss_dssp             HHHHHHHHHHHHHHHTTCSSEEEEEETHHHHHHHHHHHHCTTTEEEEEEESCCSBCCH--
T ss_pred             CHHHHHHHHHHHHHHCCCCCEECCCCCCCCHHHHHHHHHHCCCCCCEEEECCCCCCCC--
T ss_conf             6799999987643200133200033322101244443210001121012114687886--


Q ss_pred             HHHHCHHHHHHHHHCCHHHHHHHHHHCCCCCCHHHHHHHHHHHHCCCCHHHHHHHHHHCC
Q ss_conf             886241146777422001356765420135899999999998618572146899986401
Q AtAXR4___       284 WVLNVPGIREILLAFSFGFEKLVSFRCSKEMTLSDIDAHRILLKGRNGREAVVASLNKLN  343 (473)
Q Consensus       284 ~l~~~~~~~~~~~~~~~~~~~~l~~~~~~~~~~e~v~~~~~~~~~~~~~~a~~~~~~~~~  343 (473)
...............................................
T Consensus       134 -------------~~~~~~~~~~~~~~~~~~~~~~~~~~~~~~~~~~~~~~~~~~~~~~~  180 (254)
T c2ockA_         134 -------------EDSMIYEGIRDVSKWSERTRKPLEALYGYDYFARTCEKWVDGIRQFK  180 (254)
T ss_dssp             -------------HHHHHHHHHSCGGGSCHHHHHHHHHHHCHHHHHHHHHHHHHHHHGGG
T ss_pred             -------------HHHHHHHHHHHHHHHHHHHHHHHHHHHHHHHHHHHHHHHHHHHHHHH
T ss_conf             -------------02578999986531002336889986212332100588887788765


Q ss_pred             CCCCCHHHHHHHCCCCCCEEEEECCCCCCCCHHHHHHHHHHCCCCEEEEECC-CCCCCCC
Q ss_conf             2443012567620258974999648887538899999998669979999756-5680003
Q AtAXR4___       344 HSFDIAQWGNSDGINGIPMQVIWSSEASKEWSDEGQRVAKALPKAKFVTHSG-SRWPQES  402 (473)
Q Consensus       344 ~~~~~~~~~~~l~~i~vPtLvIwG~~D~~v~~~~ae~la~~lP~Ar~v~l~G-GH~pqee  402 (473)
...........+..+++|+|+|+|++|.+++...++.+++.+|+++++.+++ ||+++.|
T Consensus       181 ~~~~~~~~~~~~~~~~~p~l~i~g~~D~~~~~~~~~~l~~~~p~~~~~~i~~~gH~~~~e  240 (254)
T c2ockA_         181 HLPDGNICRHLLPRVQCPALIVHGEKDPLVPRFHADFIHKHVKGSRLHLMPEGKHNLHLR  240 (254)
T ss_dssp             GSGGGBSSTTTGGGCCSCEEEEEETTCSSSCHHHHHHHHHHSTTCEEEEETTCCTTHHHH
T ss_pred             HHCCCCHHHHHHHHCCCCEEEEECCCCCCCCHHHHHHHHHHCCCCEEEEECCCCCCHHHH
T ss_conf             301111023544311442786524679837899999999978997999988997585573


Q ss_pred             CHHHHHHHHHHHHH
Q ss_conf             97999999999987
Q AtAXR4___       403 KSGELADYISEFVS  416 (473)
Q Consensus       403 ~P~EvA~~I~eFL~  416 (473)
+|++|++.|.+||+
T Consensus       241 ~p~~~~~~i~~FLk  254 (254)
T c2ockA_         241 FADEFNKLAEDFLQ  254 (254)
T ss_dssp             THHHHHHHHHHHHC
T ss_pred             CHHHHHHHHHHHCC
T ss_conf             79999999998619
