# Supplementary material for: Mechanistic insight into the role of AUXIN RESISTANCE4 in trafficking of AUXIN1 and LIKE AUX1-2
Source: Plant Physiol. 2023 Sep 30;194(1):422–33. doi: 10.1093/plphys/kiad506 (PMC10756756; doi:10.1093/plphys/kiad506)
Supplement: kiad506_Supplementary_Data [file kiad506_supplementary_data.zip › Suppemental Dataset S1/5445e4f6eaa2385e-AtAXR4/aligs/c2pplA_.487.alig.txt]

487 c2pplA_ Probab=98.88   E-value=5.5e-09  Score=70.14  Aligned_columns=109  Identities=17%

Q ss_pred             CCCCCEEEEECCCCCCHHH--HHHHHHHHHHCC-CEEEEECCCCCCCCCCCCCCCCCCCC
Q ss_conf             8998779998898788899--999999898589-88999568899999887754443321
Q AtAXR4___       114 SIHTETVVIVHGLGLSSFA--FKEMIQSLGSKG-IHSVAIDLPGNGFSDKSMVVIGGDRE  170 (473)
Q Consensus       114 ~~~~~tVvLLHG~~~ss~~--Wr~v~~~La~~g-~rvvA~DlpG~G~S~~p~~~~~~~~~  170 (473)
++..||++++|||..+...  ...+..+|-.++ +.||++|+.+.....
T Consensus        68 ~~~~pt~iiiHG~~~~~~~~~~~~~~~a~l~~~d~NVi~VDW~~~a~~~-----------  116 (449)
T c2pplA_          68 QMDRKTRFIIHGFIDKGDESWVTDMCKKLFEVEEVNCICVDWKKGSQAT-----------  116 (449)
T ss_dssp             CTTSEEEEEECCSCCTTCTTHHHHHHHHHHHHCCEEEEEEECHHHHSSC-----------
T ss_pred             CCCCCEEEEECCCCCCCCCCHHHHHHHHHHHCCCEEEEEEECCCCCCCC-----------
T ss_conf             7416889998685788875248999999985188169997372125744-----------


Q ss_pred             CCCCCCCCHHHCCCCCCCCCCCCCCCCCCCCCCCCCCCCCCCCCCCCCCCCCCCHHHHHH
Q ss_conf             000000000000012233444444333344444443333344444555544789999999
Q AtAXR4___       171 IGFVARVKEVYGLIQEKGVFWAFDQMIETGDLPYEEIIKLQNSKRRSFKAIELGSEETAR  230 (473)
Q Consensus       171 ~~~~~~~~~~~~~~~~~~~~~~~~~~~~~~~~~~~~~~~~~~~~~~~~~~~~~~~~~~a~  230 (473)
...........-...+.
T Consensus       117 -------------------------------------------Y~~a~~n~~~Vg~~~a~  133 (449)
T c2pplA_         117 -------------------------------------------YTQAANNVRVVGAQVAQ  133 (449)
T ss_dssp             -------------------------------------------HHHHHHHHHHHHHHHHH
T ss_pred             -------------------------------------------HHHHHHHHHHHHHHHHH
T ss_conf             -------------------------------------------56667668999999999


Q ss_pred             HHHHHHHHCCC--CCEEEEEECCHHHHHHHHHHHCHHHHCEEEEECCCC
Q ss_conf             99999997089--871899985057999999996945631789963888
Q AtAXR4___       231 VLGQVIDTLGL--APVHLVLHDSALGLASNWVSENWQSVRSVTLIDSSI  277 (473)
Q Consensus       231 ~l~~~ld~lgl--~~~~Lvghs~Gg~va~~~A~~~PerV~~Lvlins~~  277 (473)
.+..+.+..|+  +++||+|||+|+.||-....+.. ++.+++-+|++.
T Consensus       134 ~i~~L~~~~g~~~~~~hlIGhSLGAhiaG~ag~~~~-~l~rItgLDPA~  181 (449)
T c2pplA_         134 MLDILLTEYSYPPSKVHLIGHSLGAHVAGEAGSKTP-GLSRITGLDPVE  181 (449)
T ss_dssp             HHHHHHHHHCCCGGGEEEEEETTHHHHHHHHHHTCT-TCCEEEEESCBC
T ss_pred             HHHHHHHHCCCCHHHEEEEEECHHHHHHHHHHHHCC-CCCEEEECCCCC
T ss_conf             999999723988656789987278888889986417-763276515545
