# Supplementary material for: Mechanistic insight into the role of AUXIN RESISTANCE4 in trafficking of AUXIN1 and LIKE AUX1-2
Source: Plant Physiol. 2023 Sep 30;194(1):422–33. doi: 10.1093/plphys/kiad506 (PMC10756756; doi:10.1093/plphys/kiad506)
Supplement: kiad506_Supplementary_Data [file kiad506_supplementary_data.zip › Suppemental Dataset S1/5445e4f6eaa2385e-AtAXR4/aligs/c2pseA_.22.alig.txt]

22 c2pseA_ Probab=100.00  E-value=2e-39  Score=237.52  Aligned_columns=283  Identities=18%

Q ss_pred             CCCCCCCCCCCCHHHHHHHCCCEEEEEECCCCCCCEEEEEEECCCCCCCEEEEECCCCCC
Q ss_conf             466573100244023343047705897308888835899985488998779998898788
Q AtAXR4___        70 QNDPRSWFLSLPPALRQHYSNGRTIKVQVNSNESPIEVFVAESGSIHTETVVIVHGLGLS  129 (473)
Q Consensus        70 ~~~~~~~~~~~~~~~~~~~~~~~~~~~~~~~~~~~v~~~~~e~g~~~~~tVvLLHG~~~s  129 (473)
.+||+-.-.-+..+  +..+..+++.|      ..++++|+++|+++++|||||||++++
T Consensus         2 ~~~~~~~~~~~~~p--~~~~~~~~v~v------~~~~i~y~~~G~~~g~~vvllHG~~~~   53 (305)
T c2pseA_           2 VYDPEQRKRMITGP--QWWARCKQMNV------LDSFINYYDSEKHAENAVIFLHGNATS   53 (305)
T ss_dssp             CCCTTHHHHCCCHH--HHHHTCBCCEE------TTEECCEEECCSSTTSEEEEECCTTCC
T ss_pred             CCCHHHHHCCCCCC--CEEEEEEEEEE------CCEEEEEEEECCCCCCEEEEECCCCCC
T ss_conf             87766730026799--62326799982------996999998138998789998888889


Q ss_pred             HHHHHHHHHHHHHCCCEEEEECCCCCCCCCCCCCCCCCCCCCCCCCCCCHHHCCCCCCCC
Q ss_conf             899999999898589889995688999998877544433210000000000000122334
Q AtAXR4___       130 SFAFKEMIQSLGSKGIHSVAIDLPGNGFSDKSMVVIGGDREIGFVARVKEVYGLIQEKGV  189 (473)
Q Consensus       130 s~~Wr~v~~~La~~g~rvvA~DlpG~G~S~~p~~~~~~~~~~~~~~~~~~~~~~~~~~~~  189 (473)
++.|+++++.|++. |||||+|+||||.|+++....
T Consensus        54 ~~~w~~~~~~L~~~-~~via~Dl~G~G~S~~~~~~~------------------------   88 (305)
T c2pseA_          54 SYLWRHVVPHIEPV-ARCIIPDLIGMGKSGKSGNGS------------------------   88 (305)
T ss_dssp             GGGGTTTHHHHGGG-SEEEEECCTTSTTCCCCTTSC------------------------
T ss_pred             HHHHHHHHHHHHCC-CEEEEECCCCCCCCCCCCCCC------------------------
T ss_conf             78899999976189-889996342238877886435------------------------


Q ss_pred             CCCCCCCCCCCCCCCCCCCCCCCCCCCCCCCCCCCHHHHHHHHHHHHHHCCC-CCEEEEE
Q ss_conf             4444433334444444333334444455554478999999999999997089-8718999
Q AtAXR4___       190 FWAFDQMIETGDLPYEEIIKLQNSKRRSFKAIELGSEETARVLGQVIDTLGL-APVHLVL  248 (473)
Q Consensus       190 ~~~~~~~~~~~~~~~~~~~~~~~~~~~~~~~~~~~~~~~a~~l~~~ld~lgl-~~~~Lvg  248 (473)
+....++..+..++..++. ..+.+++
T Consensus        89 ---------------------------------~~~~~~~~~~~~~~~~~~~~~~~~~~~  115 (305)
T c2pseA_          89 ---------------------------------YRLLDHYKYLTAWFELLNLPKKIIFVG  115 (305)
T ss_dssp             ---------------------------------CSHHHHHHHHHHHHTTTCCCSSEEEEE
T ss_pred             ---------------------------------CCHHHHHHHHHHHHHCCCCCCCCCCCC
T ss_conf             ---------------------------------557899999998542012222222222


Q ss_pred             ECCHHHHHHHHHHHCHHHHCEEEEECCCCCCCC----------HHHHHHCHHHHHHHHHC
Q ss_conf             850579999999969456317899638888654----------68886241146777422
Q AtAXR4___       249 HDSALGLASNWVSENWQSVRSVTLIDSSISPAL----------PLWVLNVPGIREILLAF  298 (473)
Q Consensus       249 hs~Gg~va~~~A~~~PerV~~Lvlins~~~~~~----------p~~l~~~~~~~~~~~~~  298 (473)
|++|+.++..++..+|+++..++++++......          .................
T Consensus       116 ~~~g~~~~~~~~~~~~~~~~~l~l~~~~~~~~~~~~~~~~~~~~~~~~~~~~~~~~~~~~  175 (305)
T c2pseA_         116 HDWGAALAFHYAYEHQDRIKAIVHMESVVDVIESWDEWPDIEEDIALIKSEEGEKMVLEN  175 (305)
T ss_dssp             EHHHHHHHHHHHHTCTTSEEEEEEEEECCSCBSCSTTSCSCHHHHHHHHSTTHHHHHTTT
T ss_pred             CCCCCCCCCCHHHHHCCCCCCEEECCCCCCCCCCCHHHHHHHHHHHHCCCCHHHHHHHHH
T ss_conf             222222211001110011331011146677532100123348887530120001111000


Q ss_pred             CHHHHHHHHHHCCCCCCHHHHHHHHHHHHCCCCHHHHHHHHHHCCCCCCCH--------H
Q ss_conf             001356765420135899999999998618572146899986401244301--------2
Q AtAXR4___       299 SFGFEKLVSFRCSKEMTLSDIDAHRILLKGRNGREAVVASLNKLNHSFDIA--------Q  350 (473)
Q Consensus       299 ~~~~~~~l~~~~~~~~~~e~v~~~~~~~~~~~~~~a~~~~~~~~~~~~~~~--------~  350 (473)
..................+....+...+.......................        .
T Consensus       176 ~~~~~~~~~~~~~~~~~~~~~~~~~~~~~~~~~~~~~~~~~~~~~~~~~~~~~~~~~~~~  235 (305)
T c2pseA_         176 NFFVETVLPSKIMRKLEPEEFAAYLEPFKEKGEVRRPTLSWPREIPLVKGGKPDVVQIVR  235 (305)
T ss_dssp             CHHHHTHHHHTCSSCCCHHHHHHHHGGGCSCSGGGHHHHHHHHTCCBTTTSCHHHHHHHH
T ss_pred             HHHHHHHHHHHCCCCCCHHHHHHHHHHHCCCHHHHHHHHHHHHHHHHHHHHHHHHHHHHH
T ss_conf             235666554311224899999877765157302456788876420000001234554220


Q ss_pred             HHHHHCCCCCCEEEEECCCCCCCCHHHHHHHHHHCCCCEEEEECCCCCCCCCCHHHHHHH
Q ss_conf             567620258974999648887538899999998669979999756568000397999999
Q AtAXR4___       351 WGNSDGINGIPMQVIWSSEASKEWSDEGQRVAKALPKAKFVTHSGSRWPQESKSGELADY  410 (473)
Q Consensus       351 ~~~~l~~i~vPtLvIwG~~D~~v~~~~ae~la~~lP~Ar~v~l~GGH~pqee~P~EvA~~  410 (473)
........++|+.+++|..|..++....+++++.+|+++++.++||||+++|+|++|++.
T Consensus       236 ~~~~~~~~~~~~pvl~~~~D~~~~~~~~~~~~~~~p~~~~~~~~gGH~~~~e~P~~v~~~  295 (305)
T c2pseA_         236 NYNAYLRASDDLPKLFIESDPGFFSNAIVEGAKKFPNTEFVKVKGLHFLQEDAPDEMGKY  295 (305)
T ss_dssp             HHHHHHHTCTTSCEEEEEEEECSSHHHHHHHHHTSSSEEEEEEEESSCGGGTSHHHHHHH
T ss_pred             CCCHHHHCCCCCEEEEEECCCCCCHHHHHHHHHHCCCCEEEEECCCCCHHHHCHHHHHHH
T ss_conf             000133137984199980687679999999999779979999878688347489999999


Q ss_pred             HHHHHHHC
Q ss_conf             99998737
Q AtAXR4___       411 ISEFVSLL  418 (473)
Q Consensus       411 I~eFL~~l  418 (473)
|.+||+.+
T Consensus       296 I~~fL~rv  303 (305)
T c2pseA_         296 IKSFVERV  303 (305)
T ss_dssp             HHHHHHHH
T ss_pred             HHHHHHHH
T ss_conf             99999986
