# Supplementary material for: Mechanistic insight into the role of AUXIN RESISTANCE4 in trafficking of AUXIN1 and LIKE AUX1-2
Source: Plant Physiol. 2023 Sep 30;194(1):422–33. doi: 10.1093/plphys/kiad506 (PMC10756756; doi:10.1093/plphys/kiad506)
Supplement: kiad506_Supplementary_Data [file kiad506_supplementary_data.zip › Suppemental Dataset S1/5445e4f6eaa2385e-AtAXR4/aligs/c2pvsB_.476.alig.txt]

476 c2pvsB_ Probab=99.18   E-value=7.3e-11  Score=80.46  Aligned_columns=106  Identities=20%

Q ss_pred             CCCCCEEEEECCCCCCHHH--HHHHHHHHHHCC-CEEEEECCCCCCCCCCCCCCCCCCCC
Q ss_conf             8998779998898788899--999999898589-88999568899999887754443321
Q AtAXR4___       114 SIHTETVVIVHGLGLSSFA--FKEMIQSLGSKG-IHSVAIDLPGNGFSDKSMVVIGGDRE  170 (473)
Q Consensus       114 ~~~~~tVvLLHG~~~ss~~--Wr~v~~~La~~g-~rvvA~DlpG~G~S~~p~~~~~~~~~  170 (473)
++..||+++||||..+...  ...+..+|-.++ +.||++|+.+.+.+.-+....
T Consensus        67 ~~~~pt~iiiHG~~~~~~~~~~~~~~~a~l~~~d~NVI~VDW~~~a~~~Y~~a~~-----  121 (445)
T c2pvsB_          67 QLDRKTRFIIHGFLDKAEDSWPSDMCKKMFEVEKVNCICVDWRHGSRAMYTQAVQ-----  121 (445)
T ss_dssp             CTTSEEEEEECCTTCCSTTSHHHHHHHHHTTTCCEEEEEEECHHHHSSCHHHHHH-----
T ss_pred             CCCCCEEEEECCCCCCCCCCHHHHHHHHHHHCCCEEEEEEECCCCCCCCHHHHHH-----
T ss_conf             7406889998586788874138999999985088159997372336655477775-----


Q ss_pred             CCCCCCCCHHHCCCCCCCCCCCCCCCCCCCCCCCCCCCCCCCCCCCCCCCCCCCHHHHHH
Q ss_conf             000000000000012233444444333344444443333344444555544789999999
Q AtAXR4___       171 IGFVARVKEVYGLIQEKGVFWAFDQMIETGDLPYEEIIKLQNSKRRSFKAIELGSEETAR  230 (473)
Q Consensus       171 ~~~~~~~~~~~~~~~~~~~~~~~~~~~~~~~~~~~~~~~~~~~~~~~~~~~~~~~~~~a~  230 (473)
....-++
T Consensus       122 -----------------------------------------------------n~~~Vg~  128 (445)
T c2pvsB_         122 -----------------------------------------------------NIRVVGA  128 (445)
T ss_dssp             -----------------------------------------------------HHHHHHH
T ss_pred             -----------------------------------------------------HHHHHHH
T ss_conf             -----------------------------------------------------2899999


Q ss_pred             HHHHHHHHC------CCCCEEEEEECCHHHHHHHHHHHCHHHHCEEEEECCCC
Q ss_conf             999999970------89871899985057999999996945631789963888
Q AtAXR4___       231 VLGQVIDTL------GLAPVHLVLHDSALGLASNWVSENWQSVRSVTLIDSSI  277 (473)
Q Consensus       231 ~l~~~ld~l------gl~~~~Lvghs~Gg~va~~~A~~~PerV~~Lvlins~~  277 (473)
.++.+++.|      .++++||+|||+||.||-....+.+.++.+++-+|++.
T Consensus       129 ~ia~~i~~L~~~~g~~~~~~hliGhSLGAhiaG~~g~~~~~~l~rItgLDPA~  181 (445)
T c2pvsB_         129 ETAFLIQALSTQLGYSLEDVHVIGHSLGAHTAAEAGRRLGGRVGRITGLDPAG  181 (445)
T ss_dssp             HHHHHHHHHHHHHCCCGGGEEEEEETHHHHHHHHHHHHTTTCSSEEEEESCBC
T ss_pred             HHHHHHHHHHHHHCCCHHHEEEEEECHHHHHHHHHHHHCCCCCCEEEECCCCC
T ss_conf             99999999998509887775899861687888999986377333699806555
