# Supplementary material for: Mechanistic insight into the role of AUXIN RESISTANCE4 in trafficking of AUXIN1 and LIKE AUX1-2
Source: Plant Physiol. 2023 Sep 30;194(1):422–33. doi: 10.1093/plphys/kiad506 (PMC10756756; doi:10.1093/plphys/kiad506)
Supplement: kiad506_Supplementary_Data [file kiad506_supplementary_data.zip › Suppemental Dataset S1/5445e4f6eaa2385e-AtAXR4/aligs/c2px6A_.430.alig.txt]

430 c2px6A_ Probab=99.97   E-value=1.7e-29  Score=182.92  Aligned_columns=238  Identities=11%

Q ss_pred             EEEEECCCCCCCEEEEECCCCCCHHHHHHHHHHHHHCCCEEEEECCCCCCCCCCCCCCCC
Q ss_conf             999854889987799988987888999999998985898899956889999988775444
Q AtAXR4___       107 VFVAESGSIHTETVVIVHGLGLSSFAFKEMIQSLGSKGIHSVAIDLPGNGFSDKSMVVIG  166 (473)
Q Consensus       107 ~~~~e~g~~~~~tVvLLHG~~~ss~~Wr~v~~~La~~g~rvvA~DlpG~G~S~~p~~~~~  166 (473)
+....+|+.++++||||||++.++..|+.+++.|   +++|+++|+||+|.|+.+.
T Consensus        11 l~~~~~~~g~~~plvllHG~~~~~~~~~~l~~~L---~~~v~~~d~~G~g~s~~~~----   63 (253)
T c2px6A_          11 LMRLNSVQSSERPLFLVHPIEGSTTVFHSLASRL---SIPTYGLQCTRAAPLDSIH----   63 (253)
T ss_dssp             EEESCCCCCSSCCEEEECCTTCCSGGGHHHHHHC---SSCEEEECCCTTSCTTCHH----
T ss_pred             EEEEECCCCCCCEEEEECCCCCCHHHHHHHHHHC---CCCEEEEECCCCCCCCCHH----
T ss_conf             8885058898873999777888988999999743---9989998075589888989----


Q ss_pred             CCCCCCCCCCCCHHHCCCCCCCCCCCCCCCCCCCCCCCCCCCCCCCCCCCCCCCCCCCHH
Q ss_conf             332100000000000001223344444433334444444333334444455554478999
Q AtAXR4___       167 GDREIGFVARVKEVYGLIQEKGVFWAFDQMIETGDLPYEEIIKLQNSKRRSFKAIELGSE  226 (473)
Q Consensus       167 ~~~~~~~~~~~~~~~~~~~~~~~~~~~~~~~~~~~~~~~~~~~~~~~~~~~~~~~~~~~~  226 (473)
+
T Consensus        64 -----------------------------------------------------------~   64 (253)
T c2px6A_          64 -----------------------------------------------------------S   64 (253)
T ss_dssp             -----------------------------------------------------------H
T ss_pred             -----------------------------------------------------------H
T ss_conf             -----------------------------------------------------------9


Q ss_pred             HHHHHHHHHHHHCCCCCEEEEEECCHHHHHHHHHHHCHHH---HCEEEEECCCCCCCCHH
Q ss_conf             9999999999970898718999850579999999969456---31789963888865468
Q AtAXR4___       227 ETARVLGQVIDTLGLAPVHLVLHDSALGLASNWVSENWQS---VRSVTLIDSSISPALPL  283 (473)
Q Consensus       227 ~~a~~l~~~ld~lgl~~~~Lvghs~Gg~va~~~A~~~Per---V~~Lvlins~~~~~~p~  283 (473)
.....+..+.......+++|+|||+||.+++.++...+.+   +..++++++........
T Consensus        65 ~~~~~~~~~~~~~~~~~~~l~g~s~Gg~~a~~~a~~~~~~~~~~~~~~l~~~~~~~~~~~  124 (253)
T c2px6A_          65 LAAYYIDCIRQVQPEGPYRVAGYSYGACVAFEMCSQLQAQQPTHNSLFLFDGSPTYAEAE  124 (253)
T ss_dssp             HHHHHHHHHTTTCSSCCCEEEEETHHHHHHHHHHHHHHHHCCCCCEEEEESCSSCCCHHH
T ss_pred             HHHHHHHHHHHHHCCCCCCCCCCCCHHHHHHHHHHHHHHHHHCCCCCEECCCCCCCCCCC
T ss_conf             999999987742124664000144203679889999966530023320035545676554


Q ss_pred             HHHHCHHHHHHHHHCCHHHHHHHHHHCCCCCCHHHHHHHHHHHHCCCCHHHHHHHHHHCC
Q ss_conf             886241146777422001356765420135899999999998618572146899986401
Q AtAXR4___       284 WVLNVPGIREILLAFSFGFEKLVSFRCSKEMTLSDIDAHRILLKGRNGREAVVASLNKLN  343 (473)
Q Consensus       284 ~l~~~~~~~~~~~~~~~~~~~~l~~~~~~~~~~e~v~~~~~~~~~~~~~~a~~~~~~~~~  343 (473)
............................................................
T Consensus       125 ~~~~~~~~~~~~~~~~~~~~~~~~~~~~~~~~~~~~~~~~~~~~~~~~~~~~~~~~~~~~  184 (253)
T c2px6A_         125 TEAICFFVQQFTDMEHNRVLEALLPLKGLEERVAAAVDLIIKSHQGLDRQELSFAARSFY  184 (253)
T ss_dssp             HHHHHHHHHHHSCCCHHHHHHHHTTSCSHHHHHHHHHHHHHHHCTTSCHHHHHHHHHHHH
T ss_pred             HHHHHHHHHHHHHCCCCHHHHHHHCCCCCHHHHHHHHHHHHHHHCCCCHHHHHHHHHHHH
T ss_conf             156665555542011000134420125894799986776542111267257899999998


Q ss_pred             CCCCCHHHHHHHCCCCCCEEEEECCCCCCCCHHHHHHHHHHCCCCEEEEECCCCCCCCCC
Q ss_conf             244301256762025897499964888753889999999866997999975656800039
Q AtAXR4___       344 HSFDIAQWGNSDGINGIPMQVIWSSEASKEWSDEGQRVAKALPKAKFVTHSGSRWPQESK  403 (473)
Q Consensus       344 ~~~~~~~~~~~l~~i~vPtLvIwG~~D~~v~~~~ae~la~~lP~Ar~v~l~GGH~pqee~  403 (473)
..............+++|+++|||++|+....+..     .-++.+++.++||||.+.++
T Consensus       185 ~~~~~~~~~~~~~~~~~p~~~i~g~~d~~~~~~~~-----~~~~~~~~~i~ggH~~~l~~  239 (253)
T c2px6A_         185 YKLRAAEQYTPKAKYHGNVMLLRAKTGADYNLSQV-----CDGKVSVHVIEGDHRTLLEG  239 (253)
T ss_dssp             HHHHHHHTCCCCSCBCSCEEEEEECCCTTTTTTTT-----BCSCEEEEEESSCTTGGGSH
T ss_pred             HHHHHHHCCCCCCCCCCCEEEEECCCCCHHHHHHH-----CCCCCEEEEECCCCCCCCCC
T ss_conf             30343320352101589679997689984327985-----48995899974887103198


Q ss_pred             H--HHHHHHHHHHH
Q ss_conf             7--99999999998
Q AtAXR4___       404 S--GELADYISEFV  415 (473)
Q Consensus       404 P--~EvA~~I~eFL  415 (473)
|  +|+++.|++||
T Consensus       240 p~~~~va~~i~~~L  253 (253)
T c2px6A_         240 SGLESIISIIHSSL  253 (253)
T ss_dssp             HHHHHHHHHHHHHC
T ss_pred             HHHHHHHHHHHHHC
T ss_conf             46999999998619
