# Supplementary material for: Mechanistic insight into the role of AUXIN RESISTANCE4 in trafficking of AUXIN1 and LIKE AUX1-2
Source: Plant Physiol. 2023 Sep 30;194(1):422–33. doi: 10.1093/plphys/kiad506 (PMC10756756; doi:10.1093/plphys/kiad506)
Supplement: kiad506_Supplementary_Data [file kiad506_supplementary_data.zip › Suppemental Dataset S1/5445e4f6eaa2385e-AtAXR4/aligs/c2q0xA_.169.alig.txt]

169 c2q0xA_ Probab=100.00  E-value=2e-30  Score=188.08  Aligned_columns=247  Identities=15%

Q ss_pred             EEEEEECCCCCCCEEEEECCCCCCHHHH---HHHHHHHHHCCCEEEEECCCCCCCCCCCC
Q ss_conf             8999854889987799988987888999---99999898589889995688999998877
Q AtAXR4___       106 EVFVAESGSIHTETVVIVHGLGLSSFAF---KEMIQSLGSKGIHSVAIDLPGNGFSDKSM  162 (473)
Q Consensus       106 ~~~~~e~g~~~~~tVvLLHG~~~ss~~W---r~v~~~La~~g~rvvA~DlpG~G~S~~p~  162 (473)
++.+...|...+++||||||++.+.++|   ..+.+.| ..||+||++|+||+|.|..+.
T Consensus        20 ~~~~~~~~~~~~~~vi~vhG~~~~~~~~~y~~~~~~~l-~~~~~v~~~d~~g~g~s~~~~   78 (294)
T c2q0xA_          20 KIPVFMMNMDARRCVLWVGGQTESLLSFDYFTNLAEEL-QGDWAFVQVEVPSGKIGSGPQ   78 (294)
T ss_dssp             EEEEEEECTTSSSEEEEECCTTCCTTCSTTHHHHHHHH-TTTCEEEEECCGGGSTTSCSC
T ss_pred             EEEEEECCCCCCCEEEEECCCCCCCCCCCCHHHHHHHH-HCCCEEEEECCCCCCCCCCCC
T ss_conf             23478338898812999758877654573079999986-379729997078788889887


Q ss_pred             CCCCCCCCCCCCCCCCHHHCCCCCCCCCCCCCCCCCCCCCCCCCCCCCCCCCCCCCCCCC
Q ss_conf             544433210000000000000122334444443333444444433333444445555447
Q AtAXR4___       163 VVIGGDREIGFVARVKEVYGLIQEKGVFWAFDQMIETGDLPYEEIIKLQNSKRRSFKAIE  222 (473)
Q Consensus       163 ~~~~~~~~~~~~~~~~~~~~~~~~~~~~~~~~~~~~~~~~~~~~~~~~~~~~~~~~~~~~  222 (473)
...
T Consensus        79 ~~~---------------------------------------------------------   81 (294)
T c2q0xA_          79 DHA---------------------------------------------------------   81 (294)
T ss_dssp             CHH---------------------------------------------------------
T ss_pred             CHH---------------------------------------------------------
T ss_conf             703---------------------------------------------------------


Q ss_pred             CCHHHHHHHHHHHHHHCCCCCEEEEEECCHHHHHHHHHHH--CHHHHCEEEEECCCCCCC
Q ss_conf             8999999999999997089871899985057999999996--945631789963888865
Q AtAXR4___       223 LGSEETARVLGQVIDTLGLAPVHLVLHDSALGLASNWVSE--NWQSVRSVTLIDSSISPA  280 (473)
Q Consensus       223 ~~~~~~a~~l~~~ld~lgl~~~~Lvghs~Gg~va~~~A~~--~PerV~~Lvlins~~~~~  280 (473)
|..+++++.+..+++.+++++++|+||||||.+++.+|.+  +|+++..+|+.++.....
T Consensus        82 ~~~~d~~~~i~~~~~~~~~~~~~l~G~S~Gg~~~~~~a~~~~~~~~v~~lIl~~~~~~~~  141 (294)
T c2q0xA_          82 HDAEDVDDLIGILLRDHCMNEVALFATSTGTQLVFELLENSAHKSSITRVILHGVVCDPE  141 (294)
T ss_dssp             HHHHHHHHHHHHHHHHSCCCCEEEEEEGGGHHHHHHHHHHCTTGGGEEEEEEEEECCCTT
T ss_pred             HHHHHHHHHHHHHHHHCCCCCEEEEEECCCHHHHHHHHHCCCCCCCEEEEEEECCCCCCC
T ss_conf             449899999999998639675899974575599999995267865002888407321310


Q ss_pred             C-----HHHHHHCHHHHHHHHHCCHHHHHHHHHHCCCCCCHHHHHHHHHHHHCCCCHHHH
Q ss_conf             4-----688862411467774220013567654201358999999999986185721468
Q AtAXR4___       281 L-----PLWVLNVPGIREILLAFSFGFEKLVSFRCSKEMTLSDIDAHRILLKGRNGREAV  335 (473)
Q Consensus       281 ~-----p~~l~~~~~~~~~~~~~~~~~~~~l~~~~~~~~~~e~v~~~~~~~~~~~~~~a~  335 (473)
.     ............+...................+......        .......
T Consensus       142 ~~~~~~~~~~~~~~~~~~~~~~~~~~~~~~~~~~~~~~~~~~~~~--------~~~~~~~  193 (294)
T c2q0xA_         142 NPLFTPEGCAARKEHVEKLMAEGRGEDSLAMLKHYDIPITPARLA--------GGGFPTL  193 (294)
T ss_dssp             STTTSHHHHHHHHHHHHHHHHHTCTTCGGGGTTTCSSCCCHHHHH--------TCSCSSH
T ss_pred             HHHHHHHHHHHHHHHHHHHHHCCHHHHHHHCCCCCCCHHHHHHHH--------HHHCCCC
T ss_conf             123334567788888886420000012320234466746699988--------6413221


Q ss_pred             HHHHHHCCCCCCCHHHHHHHCCCCCCEEEEECCCCCCCCHHHH-----HHHHHHC--CCC
Q ss_conf             9998640124430125676202589749996488875388999-----9999866--997
Q AtAXR4___       336 VASLNKLNHSFDIAQWGNSDGINGIPMQVIWSSEASKEWSDEG-----QRVAKAL--PKA  388 (473)
Q Consensus       336 ~~~~~~~~~~~~~~~~~~~l~~i~vPtLvIwG~~D~~v~~~~a-----e~la~~l--P~A  388 (473)
...................+..+++|||+|||++|.++|....     +.+..+.  ++.
T Consensus       194 ~~~~~~~~~~~~~~~~~~~l~~i~~PtLli~G~~D~~vP~~~~~~~~~~~~r~a~~~~dv  253 (294)
T c2q0xA_         194 QEAVWNPCIRKEFDVLRRSVGVIKVPLLLMLAHNVQYKPSDEEVGTVLEGVRDHTGCNRV  253 (294)
T ss_dssp             HHHTHHHHHTTCHHHHHHTGGGCCSCEEEEEECCTTCCCCHHHHHHHHHHHHHHSSSSCE
T ss_pred             CHHHHHHHHHHHHHHHHHHHHHCCCCEEEEEECCCCCCCHHHHHHHHHHHHHHHCCCCCC
T ss_conf             001347776300247787763138877999747887557156589999998740387884


Q ss_pred             EEEEECC-CC---CCCCCCHHHHHHHHHHHHHHC
Q ss_conf             9999756-56---800039799999999998737
Q AtAXR4___       389 KFVTHSG-SR---WPQESKSGELADYISEFVSLL  418 (473)
Q Consensus       389 r~v~l~G-GH---~pqee~P~EvA~~I~eFL~~l  418 (473)
++..+.+ .|   +.+...++|+.++|.+||+..
T Consensus       254 ~~~~~p~~~h~~~~~~~~~~~e~~~ai~~FL~~~  287 (294)
T c2q0xA_         254 TVSYFNDTCDELRRVLKAAESEHVAAILQFLADE  287 (294)
T ss_dssp             EEEECCCEECTTSCEEECCHHHHHHHHHHHHHHH
T ss_pred             EEEEECCCCCCHHHHCCCCHHHHHHHHHHHHCCC
T ss_conf             6999669874124312457899999999996035
