# Supplementary material for: Mechanistic insight into the role of AUXIN RESISTANCE4 in trafficking of AUXIN1 and LIKE AUX1-2
Source: Plant Physiol. 2023 Sep 30;194(1):422–33. doi: 10.1093/plphys/kiad506 (PMC10756756; doi:10.1093/plphys/kiad506)
Supplement: kiad506_Supplementary_Data [file kiad506_supplementary_data.zip › Suppemental Dataset S1/5445e4f6eaa2385e-AtAXR4/aligs/c2qjwA_.455.alig.txt]

455 c2qjwA_ Probab=99.92   E-value=6.3e-23  Score=146.79  Aligned_columns=173  Identities=14%

Q ss_pred             CCCCEEEEECCCCC--CHHHHHHHHHHHHHCCCEEEEECCCCCCCCCCCCCCCCCCCCCC
Q ss_conf             99877999889878--88999999998985898899956889999988775444332100
Q AtAXR4___       115 IHTETVVIVHGLGL--SSFAFKEMIQSLGSKGIHSVAIDLPGNGFSDKSMVVIGGDREIG  172 (473)
Q Consensus       115 ~~~~tVvLLHG~~~--ss~~Wr~v~~~La~~g~rvvA~DlpG~G~S~~p~~~~~~~~~~~  172 (473)
..+++|||+||+++  ++..++.+...|.++||.|+++|++|+|.|..+.....
T Consensus         2 ~~r~~Vv~~HG~~~~~~~~~~~~la~~l~~~G~~vl~~d~~g~g~~~~~~~~~~------   55 (176)
T c2qjwA_           2 XSRGHCILAHGFESGPDALKVTALAEVAERLGWTHERPDFTDLDARRDLGQLGD------   55 (176)
T ss_dssp             CSSCEEEEECCTTCCTTSHHHHHHHHHHHHTTCEEECCCCHHHHTCGGGCTTCC------
T ss_pred             CCCCEEEEECCCCCCCCCHHHHHHHHHHHHCCCEEEEECCCCCCCCCCCCCCCC------
T ss_conf             876289998788888983279999999998898699941343898678766589------


Q ss_pred             CCCCCCHHHCCCCCCCCCCCCCCCCCCCCCCCCCCCCCCCCCCCCCCCCCCCHHHHHHHH
Q ss_conf             000000000001223344444433334444444333334444455554478999999999
Q AtAXR4___       173 FVARVKEVYGLIQEKGVFWAFDQMIETGDLPYEEIIKLQNSKRRSFKAIELGSEETARVL  232 (473)
Q Consensus       173 ~~~~~~~~~~~~~~~~~~~~~~~~~~~~~~~~~~~~~~~~~~~~~~~~~~~~~~~~a~~l  232 (473)
......+.+
T Consensus        56 ---------------------------------------------------~~~~~~~~~   64 (176)
T c2qjwA_          56 ---------------------------------------------------VRGRLQRLL   64 (176)
T ss_dssp             ---------------------------------------------------HHHHHHHHH
T ss_pred             ---------------------------------------------------HHHHHHHHH
T ss_conf             ---------------------------------------------------999999999


Q ss_pred             HHHHHHCCCCCEEEEEECCHHHHHHHHHHHCHHHHCEEEEECCCCCCCCHHHHHHCHHHH
Q ss_conf             999997089871899985057999999996945631789963888865468886241146
Q AtAXR4___       233 GQVIDTLGLAPVHLVLHDSALGLASNWVSENWQSVRSVTLIDSSISPALPLWVLNVPGIR  292 (473)
Q Consensus       233 ~~~ld~lgl~~~~Lvghs~Gg~va~~~A~~~PerV~~Lvlins~~~~~~p~~l~~~~~~~  292 (473)
..+....+-+++.|+|||+||.+++.++.++|  ++.+++........
T Consensus        65 ~~~~~~~~~~~i~l~G~S~Gg~~a~~~a~~~p--~~~~~~~~~~~~~~------------  110 (176)
T c2qjwA_          65 EIARAATEKGPVVLAGSSLGSYIAAQVSLQVP--TRALFLXVPPTKXG------------  110 (176)
T ss_dssp             HHHHHHHTTSCEEEEEETHHHHHHHHHHTTSC--CSEEEEESCCSCBT------------
T ss_pred             HHHHHHCCCCCEEEEECCHHHHHHHHHHHHCC--CCEEEEECCCCCCC------------
T ss_conf             99997348982899936217999999998589--80667402233233------------


Q ss_pred             HHHHHCCHHHHHHHHHHCCCCCCHHHHHHHHHHHHCCCCHHHHHHHHHHCCCCCCCHHHH
Q ss_conf             777422001356765420135899999999998618572146899986401244301256
Q AtAXR4___       293 EILLAFSFGFEKLVSFRCSKEMTLSDIDAHRILLKGRNGREAVVASLNKLNHSFDIAQWG  352 (473)
Q Consensus       293 ~~~~~~~~~~~~~l~~~~~~~~~~e~v~~~~~~~~~~~~~~a~~~~~~~~~~~~~~~~~~  352 (473)
..
T Consensus       111 ----------------------------------------------------------~~  112 (176)
T c2qjwA_         111 ----------------------------------------------------------PL  112 (176)
T ss_dssp             ----------------------------------------------------------TB
T ss_pred             ----------------------------------------------------------CC
T ss_conf             ----------------------------------------------------------21


Q ss_pred             HHHCCCCCCEEEEECCCCCCCCHHHHHHHHHHCCCCEEEEECCCCCCCCCCHHHHHHHHH
Q ss_conf             762025897499964888753889999999866997999975656800039799999999
Q AtAXR4___       353 NSDGINGIPMQVIWSSEASKEWSDEGQRVAKALPKAKFVTHSGSRWPQESKSGELADYIS  412 (473)
Q Consensus       353 ~~l~~i~vPtLvIwG~~D~~v~~~~ae~la~~lP~Ar~v~l~GGH~pqee~P~EvA~~I~  412 (473)
.....+.+|+|+|+|++|++++....+++++. .+++++.++|||. ..++.+++...|.
T Consensus       113 ~~~~~~~~p~l~i~G~~D~~vp~~~~~~~~~~-~~~~l~~~~g~H~-~~~~~~~~~~~~~  170 (176)
T c2qjwA_         113 PALDAAAVPISIVHAWHDELIPAADVIAWAQA-RSARLLLVDDGHR-LGAHVQAASRAFA  170 (176)
T ss_dssp             CCCCCCSSCEEEEEETTCSSSCHHHHHHHHHH-HTCEEEEESSCTT-CTTCHHHHHHHHH
T ss_pred             CCCCCCCCCEEEECCCCCCCCCHHHHHHHHHH-CCCCEEEECCCCC-CCCCHHHHHHHHH
T ss_conf             12334432000011689966798999999985-4993999878977-3289899999999


Q ss_pred             HHHHHC
Q ss_conf             998737
Q AtAXR4___       413 EFVSLL  418 (473)
Q Consensus       413 eFL~~l  418 (473)
+||+++
T Consensus       171 ~fL~~l  176 (176)
T c2qjwA_         171 ELLQSL  176 (176)
T ss_dssp             HHHHTC
T ss_pred             HHHHCC
T ss_conf             987209
