# Supplementary material for: Mechanistic insight into the role of AUXIN RESISTANCE4 in trafficking of AUXIN1 and LIKE AUX1-2
Source: Plant Physiol. 2023 Sep 30;194(1):422–33. doi: 10.1093/plphys/kiad506 (PMC10756756; doi:10.1093/plphys/kiad506)
Supplement: kiad506_Supplementary_Data [file kiad506_supplementary_data.zip › Suppemental Dataset S1/5445e4f6eaa2385e-AtAXR4/aligs/c2qmqA_.94.alig.txt]

94 c2qmqA_ Probab=100.00  E-value=1.1e-42  Score=255.47  Aligned_columns=256  Identities=16%

Q ss_pred             EEEEEECC--CCCCCEEEEECCCCCCHHHHHH------HHHHHHHCCCEEEEECCCCCCC
Q ss_conf             89998548--8998779998898788899999------9998985898899956889999
Q AtAXR4___       106 EVFVAESG--SIHTETVVIVHGLGLSSFAFKE------MIQSLGSKGIHSVAIDLPGNGF  157 (473)
Q Consensus       106 ~~~~~e~g--~~~~~tVvLLHG~~~ss~~Wr~------v~~~La~~g~rvvA~DlpG~G~  157 (473)
.++|...|  ++.+|+||||||++.++.+|+.      +++.|+.. |+||++|+||||.
T Consensus        14 ~~~~~~~g~~~~~~P~iv~lHG~g~~~~~~~~~~~~~~~~~~L~~~-~~vi~~D~~G~G~   72 (278)
T c2qmqA_          14 SVTFTVYGTPKPKRPAIFTYHDVGLNYKSCFQPLFRFGDMQEIIQN-FVRVHVDAPGMEE   72 (278)
T ss_dssp             EEEEEEESCCCTTCCEEEEECCTTCCHHHHHHHHHTSHHHHHHHTT-SCEEEEECTTTST
T ss_pred             EEEEEEECCCCCCCCEEEEECCCCCCHHHHHHHHHCCHHHHHHHCC-CEEEEECCCCCCC
T ss_conf             0999997188888876999875888888987632000337887289-8899977888857


Q ss_pred             CCCCCCCCCCCCCCCCCCCCCHHHCCCCCCCCCCCCCCCCCCCCCCCCCCCCCCCCCCCC
Q ss_conf             988775444332100000000000001223344444433334444444333334444455
Q AtAXR4___       158 SDKSMVVIGGDREIGFVARVKEVYGLIQEKGVFWAFDQMIETGDLPYEEIIKLQNSKRRS  217 (473)
Q Consensus       158 S~~p~~~~~~~~~~~~~~~~~~~~~~~~~~~~~~~~~~~~~~~~~~~~~~~~~~~~~~~~  217 (473)
|+++....
T Consensus        73 S~~~~~~~----------------------------------------------------   80 (278)
T c2qmqA_          73 GAPVFPLG----------------------------------------------------   80 (278)
T ss_dssp             TCCCCCTT----------------------------------------------------
T ss_pred             CCCCCCCC----------------------------------------------------
T ss_conf             78868988----------------------------------------------------


Q ss_pred             CCCCCCCHHHHHHHHHHHHHHCCCCCEEEEEECCHHHHHHHHHHHCHHHHCEEEEECCCC
Q ss_conf             554478999999999999997089871899985057999999996945631789963888
Q AtAXR4___       218 FKAIELGSEETARVLGQVIDTLGLAPVHLVLHDSALGLASNWVSENWQSVRSVTLIDSSI  277 (473)
Q Consensus       218 ~~~~~~~~~~~a~~l~~~ld~lgl~~~~Lvghs~Gg~va~~~A~~~PerV~~Lvlins~~  277 (473)
...++.+++++++.++++.+++++++++||||||.+++.+|.++|++|.+++++++.+
T Consensus        81 --~~~~s~~~~a~~l~~~l~~l~~~~~~lvGhS~Gg~ia~~~a~~~p~~v~~lvl~~~~~  138 (278)
T c2qmqA_          81 --YQYPSLDQLADMIPCILQYLNFSTIIGVGVGAGAYILSRYALNHPDTVEGLVLINIDP  138 (278)
T ss_dssp             --CCCCCHHHHHHTHHHHHHHHTCCCEEEEEETHHHHHHHHHHHHCGGGEEEEEEESCCC
T ss_pred             --CCCCCHHHHHHHHHHHCCCCCCCCCEEEECCCCCCCCCCCCCCCCCCCCEEEEECCCC
T ss_conf             --8726689999867520022223553066516752001121223332222146765875


Q ss_pred             CCCCHHHHHHCHHHHHHHHHCCHHHHHHHHHHCCCCCCHHHHHHHHHHHHCCCCHHHHHH
Q ss_conf             865468886241146777422001356765420135899999999998618572146899
Q AtAXR4___       278 SPALPLWVLNVPGIREILLAFSFGFEKLVSFRCSKEMTLSDIDAHRILLKGRNGREAVVA  337 (473)
Q Consensus       278 ~~~~p~~l~~~~~~~~~~~~~~~~~~~~l~~~~~~~~~~e~v~~~~~~~~~~~~~~a~~~  337 (473)
............................+.......... ..+.+...............
T Consensus       139 ~~~~~~~~~~~~~~~~~~~~~~~~~~~~~~~~~~~~~~~-~~~~~~~~~~~~~~~~~~~~  197 (278)
T c2qmqA_         139 NAKGWMDWAAHKLTGLTSSIPDMILGHLFSQEELSGNSE-LIQKYRGIIQHAPNLENIEL  197 (278)
T ss_dssp             CCCCHHHHHHHHHHHTTSCHHHHHHHHHSCHHHHHTTCH-HHHHHHHHHHTCTTHHHHHH
T ss_pred             CCCCHHHHHHHHHHCCCCCHHHHHHHHHHHHCCCCCCCC-HHHHHHHHHHHCCCHHHHHH
T ss_conf             764124666665410211003455544421001333320-18999998752278124556


Q ss_pred             HHHHCCCCCCCHHHHHHHCCCCCCEEEEECCCCCCCCHHHHHHHHHHCCCCEEEEE-CCC
Q ss_conf             98640124430125676202589749996488875388999999986699799997-565
Q AtAXR4___       338 SLNKLNHSFDIAQWGNSDGINGIPMQVIWSSEASKEWSDEGQRVAKALPKAKFVTH-SGS  396 (473)
Q Consensus       338 ~~~~~~~~~~~~~~~~~l~~i~vPtLvIwG~~D~~v~~~~ae~la~~lP~Ar~v~l-~GG  396 (473)
.................+..+++|+|+|+|++|++.+...........++++++.+ +||
T Consensus       198 ~~~~~~~~~~~~~~~~~l~~i~~Pvlii~G~~d~~~~~~~~~~~~~~~~~~~~~~i~~~G  257 (278)
T c2qmqA_         198 YWNSYNNRRDLNFERGGETTLKCPVMLVVGDQAPHEDAVVECNSKLDPTQTSFLKMADSG  257 (278)
T ss_dssp             HHHHHHTCCCCCSEETTEECCCSCEEEEEETTSTTHHHHHHHHHHSCGGGEEEEEETTCT
T ss_pred             HHHHHHHHHCCCCCHHHHCCCCCCEEEEECCCCCCCCHHHHHHHHCCCCCCEEEEECCCC
T ss_conf             678887530011102231026885699972888888589999985178984699988897


Q ss_pred             CCCCCCCHHHHHHHHHHHHHH
Q ss_conf             680003979999999999873
Q AtAXR4___       397 RWPQESKSGELADYISEFVSL  417 (473)
Q Consensus       397 H~pqee~P~EvA~~I~eFL~~  417 (473)
||+|+|+|++|++.|.+||++
T Consensus       258 H~~~~e~P~~va~~i~~Flqg  278 (278)
T c2qmqA_         258 GQPQLTQPGKLTEAFKYFLQG  278 (278)
T ss_dssp             TCHHHHCHHHHHHHHHHHHCC
T ss_pred             CCHHHHCHHHHHHHHHHHHCC
T ss_conf             885560989999999987169
