# Supplementary material for: Mechanistic insight into the role of AUXIN RESISTANCE4 in trafficking of AUXIN1 and LIKE AUX1-2
Source: Plant Physiol. 2023 Sep 30;194(1):422–33. doi: 10.1093/plphys/kiad506 (PMC10756756; doi:10.1093/plphys/kiad506)
Supplement: kiad506_Supplementary_Data [file kiad506_supplementary_data.zip › Suppemental Dataset S1/5445e4f6eaa2385e-AtAXR4/aligs/c2qruA_.410.alig.txt]

410 c2qruA_ Probab=99.92   E-value=2e-23  Score=149.50  Aligned_columns=247  Identities=11%

Q ss_pred             EEEEEECCCCCCCEEEEECC----CCCCHHHHHHHHHHHHHCCCEEEEECCCCCCCCCCC
Q ss_conf             89998548899877999889----878889999999989858988999568899999887
Q AtAXR4___       106 EVFVAESGSIHTETVVIVHG----LGLSSFAFKEMIQSLGSKGIHSVAIDLPGNGFSDKS  161 (473)
Q Consensus       106 ~~~~~e~g~~~~~tVvLLHG----~~~ss~~Wr~v~~~La~~g~rvvA~DlpG~G~S~~p  161 (473)
.+.+...++...|+||++||    +++....|+.+...|+++||.|+++|.++++.+..+
T Consensus        14 ~~~~~p~~~~~~P~iv~iHGGg~~~g~~~~~~~~~~~~~~~~g~~v~~~d~~~~~~~~~~   73 (272)
T c2qruA_          14 TVTIYPTTTEPTNYVVYLHGGGXIYGTKSDLPEELKELFTSNGYTVLALDYLLAPNTKID   73 (272)
T ss_dssp             EEEEECCSSSSCEEEEEECCSTTTSCCGGGCCHHHHHHHHTTTEEEEEECCCCTTTSCHH
T ss_pred             EEEEEECCCCCCEEEEEECCCCCCCCCHHHHHHHHHHHHHHCCCEEEEECCCCCCCCCCC
T ss_conf             899981788972499997588575788667699999999968979999535544345886


Q ss_pred             CCCCCCCCCCCCCCCCCHHHCCCCCCCCCCCCCCCCCCCCCCCCCCCCCCCCCCCCCCCC
Q ss_conf             754443321000000000000012233444444333344444443333344444555544
Q AtAXR4___       162 MVVIGGDREIGFVARVKEVYGLIQEKGVFWAFDQMIETGDLPYEEIIKLQNSKRRSFKAI  221 (473)
Q Consensus       162 ~~~~~~~~~~~~~~~~~~~~~~~~~~~~~~~~~~~~~~~~~~~~~~~~~~~~~~~~~~~~  221 (473)
.
T Consensus        74 ~-----------------------------------------------------------   74 (272)
T c2qruA_          74 H-----------------------------------------------------------   74 (272)
T ss_dssp             H-----------------------------------------------------------
T ss_pred             C-----------------------------------------------------------
T ss_conf             4-----------------------------------------------------------


Q ss_pred             CCCHHHHHHHHHHHHHHCCCCCEEEEEECCHHHHHHHHHHHCHHH---HCEEEEECCCCC
Q ss_conf             789999999999999970898718999850579999999969456---317899638888
Q AtAXR4___       222 ELGSEETARVLGQVIDTLGLAPVHLVLHDSALGLASNWVSENWQS---VRSVTLIDSSIS  278 (473)
Q Consensus       222 ~~~~~~~a~~l~~~ld~lgl~~~~Lvghs~Gg~va~~~A~~~Per---V~~Lvlins~~~  278 (473)
+.............+..+.++++|+|||+||.+++.++.+++++   +..++++.+...
T Consensus        75 -~~~~~~~~~~~~~~~~~~~~~v~l~G~S~Gg~la~~~a~~~~~~~~~~~~~~~~~~~~~  133 (272)
T c2qruA_          75 -ILRTLTETFQLLNEEIIQNQSFGLCGRSAGGYLXLQLTKQLQTLNLTPQFLVNFYGYTD  133 (272)
T ss_dssp             -HHHHHHHHHHHHHHHTTTTCCEEEEEETHHHHHHHHHHHHHHHTTCCCSCEEEESCCSC
T ss_pred             -CEEEEEECCCCCCCCCCCCCCEEEEECCCCHHHHHHHHHHCCCCCCCCCEEEEECCCCC
T ss_conf             -10232201333321234468589996174636899999724344787334662066558


Q ss_pred             CCCHHHHHHCHHHHHHHHHCCHHHHHHHHHHCCCCCCHHHHHHHHHHHHCCCCHHHHHHH
Q ss_conf             654688862411467774220013567654201358999999999986185721468999
Q AtAXR4___       279 PALPLWVLNVPGIREILLAFSFGFEKLVSFRCSKEMTLSDIDAHRILLKGRNGREAVVAS  338 (473)
Q Consensus       279 ~~~p~~l~~~~~~~~~~~~~~~~~~~~l~~~~~~~~~~e~v~~~~~~~~~~~~~~a~~~~  338 (473)
............      .........................+................
T Consensus       134 ~~~~~~~~~~~~------~~~~~~~~~~~~~~~~~~~~~~~~~~~~~~~~~~~~~~~~~~  187 (272)
T c2qruA_         134 LEFIKEPRKLLK------QAISAKEIAAIDQTKPVWDDPFLSRYLLYHYSIQQALLPHFY  187 (272)
T ss_dssp             SGGGGSCCCSCS------SCCCSGGGTTSCCSSCCSCCTTCTTHHHHHHHHHTTCHHHHH
T ss_pred             CCCCCCCCCCCC------CCCCCCCCCCCCCCCCCCCCCCCCCHHCCCCCCCCHHHCCCC
T ss_conf             531121111123------455532110124443323432110000000000000100134


Q ss_pred             HHHCCCCCCCHHHHHHHCCCCCCEEEEECCCCCCCCHHHHHHHHHHCCCCEEEEECC-CC
Q ss_conf             864012443012567620258974999648887538899999998669979999756-56
Q AtAXR4___       339 LNKLNHSFDIAQWGNSDGINGIPMQVIWSSEASKEWSDEGQRVAKALPKAKFVTHSG-SR  397 (473)
Q Consensus       339 ~~~~~~~~~~~~~~~~l~~i~vPtLvIwG~~D~~v~~~~ae~la~~lP~Ar~v~l~G-GH  397 (473)
......................|+++++|+.|+.++...++++.+.+|+++++.++| ||
T Consensus       188 ~~~~~~~~~~~~~~~~~~~~~~p~li~~g~~D~~vp~~~~~~l~~~~~~~~l~~~~g~~H  247 (272)
T c2qruA_         188 GLPENGDWSAYALSDETLKTFPPCFSTASSSDEEVPFRYSKKIGRTIPESTFKAVYYLEH  247 (272)
T ss_dssp             TCCTTSCCGGGCCCHHHHHTSCCEEEEEETTCSSSCTHHHHHHHHHSTTCEEEEECSCCS
T ss_pred             CCCCCCCCHHHHHHHHHHCCCCCCCCCCCCCCCCCHHHHHHHHHHHCCCCEEEEECCCCC
T ss_conf             565321102332123320335420012377563154999999997089839999887960


Q ss_pred             ----CCCCCCHHHHHHHHHHHHHHC
Q ss_conf             ----800039799999999998737
Q AtAXR4___       398 ----WPQESKSGELADYISEFVSLL  418 (473)
Q Consensus       398 ----~pqee~P~EvA~~I~eFL~~l  418 (473)
++..+.++++.+.|.+||...
T Consensus       248 ~f~~~~~~~~~~~~~~~i~~fL~~r  272 (272)
T c2qruA_         248 DFLKQTKDPSVITLFEQLDSWLKER  272 (272)
T ss_dssp             CGGGGTTSHHHHHHHHHHHHHHHTC
T ss_pred             HHHHCCCCHHHHHHHHHHHHHHHCC
T ss_conf             1422288868999999999998359
