# Supplementary material for: Mechanistic insight into the role of AUXIN RESISTANCE4 in trafficking of AUXIN1 and LIKE AUX1-2
Source: Plant Physiol. 2023 Sep 30;194(1):422–33. doi: 10.1093/plphys/kiad506 (PMC10756756; doi:10.1093/plphys/kiad506)
Supplement: kiad506_Supplementary_Data [file kiad506_supplementary_data.zip › Suppemental Dataset S1/5445e4f6eaa2385e-AtAXR4/aligs/c2qs9A_.295.alig.txt]

295 c2qs9A_ Probab=99.94   E-value=7.1e-25  Score=157.53  Aligned_columns=171  Identities=19%

Q ss_pred             EEEEECCCCCCHHHHHHHHHHHHH-----CCCEEEEECCCCCCCCCCCCCCCCCCCCCCC
Q ss_conf             799988987888999999998985-----8988999568899999887754443321000
Q AtAXR4___       119 TVVIVHGLGLSSFAFKEMIQSLGS-----KGIHSVAIDLPGNGFSDKSMVVIGGDREIGF  173 (473)
Q Consensus       119 tVvLLHG~~~ss~~Wr~v~~~La~-----~g~rvvA~DlpG~G~S~~p~~~~~~~~~~~~  173 (473)
.||||||++.|...|.+-.+.|+.     .||+|+++|.|+.|.++
T Consensus         4 ~vv~ihG~ggs~~~~~~W~~~l~~~l~~~~g~~vi~~~~~~~~~~~--------------   49 (192)
T c2qs9A_           4 KAVIVPGNGGGDVTTHGWYGWVKKELEKIPGFQCLAKNXPDPITAR--------------   49 (192)
T ss_dssp             EEEEECCSSSSCTTTSTTHHHHHHHHTTSTTCCEEECCCSSTTTCC--------------
T ss_pred             EEEEECCCCCCCCCCCCHHHHHHHHHHHCCCCEEEEECCCCCCCCC--------------
T ss_conf             0999878899835311569999999763689689982588866368--------------


Q ss_pred             CCCCCHHHCCCCCCCCCCCCCCCCCCCCCCCCCCCCCCCCCCCCCCCCCCCHHHHHHHHH
Q ss_conf             000000000012233444444333344444443333344444555544789999999999
Q AtAXR4___       174 VARVKEVYGLIQEKGVFWAFDQMIETGDLPYEEIIKLQNSKRRSFKAIELGSEETARVLG  233 (473)
Q Consensus       174 ~~~~~~~~~~~~~~~~~~~~~~~~~~~~~~~~~~~~~~~~~~~~~~~~~~~~~~~a~~l~  233 (473)
.+..+.
T Consensus        50 ------------------------------------------------------~~~~~~   55 (192)
T c2qs9A_          50 ------------------------------------------------------ESIWLP   55 (192)
T ss_dssp             ------------------------------------------------------HHHHHH
T ss_pred             ------------------------------------------------------HHHHHH
T ss_conf             ------------------------------------------------------899999


Q ss_pred             HHHHHCCC-CCEEEEEECCHHHHHHHHHHHCHHHHCEEEEECCCCCCCCHHHHHHCHHHH
Q ss_conf             99997089-871899985057999999996945631789963888865468886241146
Q AtAXR4___       234 QVIDTLGL-APVHLVLHDSALGLASNWVSENWQSVRSVTLIDSSISPALPLWVLNVPGIR  292 (473)
Q Consensus       234 ~~ld~lgl-~~~~Lvghs~Gg~va~~~A~~~PerV~~Lvlins~~~~~~p~~l~~~~~~~  292 (473)
.+.+.+.. ++++|+||||||.+++.+|.++|  +++++++++................
T Consensus        56 ~~~~~~~~~~~~~lvGhS~G~~~a~~~a~~~~--~~~~vl~~~~~~~~~~~~~~~~~~~-  112 (192)
T c2qs9A_          56 FXETELHCDEKTIIIGHSSGAIAAXRYAETHR--VYAIVLVSAYTSDLGDENERASGYF-  112 (192)
T ss_dssp             HHHHTSCCCTTEEEEEETHHHHHHHHHHHHSC--CSEEEEESCCSSCTTCHHHHHTSTT-
T ss_pred             HHHHHHCCCCCEEEEECCCHHHHHHHHHHHCC--CCEEEEECCCCCCHHHHHHHHHHHH-
T ss_conf             99985257885899964840799999995205--7549996143356267899886321-


Q ss_pred             HHHHHCCHHHHHHHHHHCCCCCCHHHHHHHHHHHHCCCCHHHHHHHHHHCCCCCCCHHHH
Q ss_conf             777422001356765420135899999999998618572146899986401244301256
Q AtAXR4___       293 EILLAFSFGFEKLVSFRCSKEMTLSDIDAHRILLKGRNGREAVVASLNKLNHSFDIAQWG  352 (473)
Q Consensus       293 ~~~~~~~~~~~~~l~~~~~~~~~~e~v~~~~~~~~~~~~~~a~~~~~~~~~~~~~~~~~~  352 (473)
....+.
T Consensus       113 ------------------------------------------------------~~~~~~  118 (192)
T c2qs9A_         113 ------------------------------------------------------TRPWQW  118 (192)
T ss_dssp             ------------------------------------------------------SSCCCH
T ss_pred             ------------------------------------------------------CCCCCH
T ss_conf             ------------------------------------------------------022355


Q ss_pred             HHHCCCCCCEEEEECCCCCCCCHHHHHHHHHHCCCCEEEEECC-CCCCCCCCHHHHHHHH
Q ss_conf             7620258974999648887538899999998669979999756-5680003979999999
Q AtAXR4___       353 NSDGINGIPMQVIWSSEASKEWSDEGQRVAKALPKAKFVTHSG-SRWPQESKSGELADYI  411 (473)
Q Consensus       353 ~~l~~i~vPtLvIwG~~D~~v~~~~ae~la~~lP~Ar~v~l~G-GH~pqee~P~EvA~~I  411 (473)
..+..+.+|+|+|+|++|++++.+.++++++.+ +++++.+++ |||...|.|+++ +.|
T Consensus       119 ~~l~~~~~P~Lii~G~~D~~vp~~~~~~la~~~-~a~~~~i~~aGH~~~~e~pe~~-~~i  176 (192)
T c2qs9A_         119 EKIKANCPYIVQFGSTDDPFLPWKEQQEVADRL-ETKLHKFTDCGHFQNTEFHELI-TVV  176 (192)
T ss_dssp             HHHHHHCSEEEEEEETTCSSSCHHHHHHHHHHH-TCEEEEESSCTTSCSSCCHHHH-HHH
T ss_pred             HHHHHCCCCEEEEECCCCCEECHHHHHHHHHHC-CCEEEEECCCCCCCCHHCHHHH-HHH
T ss_conf             765416998899923899884299999999877-9839998789857200085289-999


Q ss_pred             HHHHH
Q ss_conf             99987
Q AtAXR4___       412 SEFVS  416 (473)
Q Consensus       412 ~eFL~  416 (473)
.+||+
T Consensus       177 ~~~l~  181 (192)
T c2qs9A_         177 KSLLK  181 (192)
T ss_dssp             HHHHT
T ss_pred             HHHHC
T ss_conf             99846
