# Supplementary material for: Mechanistic insight into the role of AUXIN RESISTANCE4 in trafficking of AUXIN1 and LIKE AUX1-2
Source: Plant Physiol. 2023 Sep 30;194(1):422–33. doi: 10.1093/plphys/kiad506 (PMC10756756; doi:10.1093/plphys/kiad506)
Supplement: kiad506_Supplementary_Data [file kiad506_supplementary_data.zip › Suppemental Dataset S1/5445e4f6eaa2385e-AtAXR4/aligs/c2qtbB_.421.alig.txt]

421 c2qtbB_ Probab=99.40   E-value=1.6e-11  Score=84.05  Aligned_columns=206  Identities=13%

Q ss_pred             CEEEEECCCCCC-----HHHHHHHHHHHHHCCCEEEEECCCCCCCCCCCCCCCCCCCCCC
Q ss_conf             779998898788-----8999999998985898899956889999988775444332100
Q AtAXR4___       118 ETVVIVHGLGLS-----SFAFKEMIQSLGSKGIHSVAIDLPGNGFSDKSMVVIGGDREIG  172 (473)
Q Consensus       118 ~tVvLLHG~~~s-----s~~Wr~v~~~La~~g~rvvA~DlpG~G~S~~p~~~~~~~~~~~  172 (473)
|.||.+||-|.+     ++........|+.+||-|+.+|.+|.|...+--..........
T Consensus       503 P~i~~~~gg~~~~~~~~~~~~~~~~~~~~~~g~~v~~~~~rg~~~~g~~~~~~~~~~~~~  562 (728)
T c2qtbB_         503 PLLLDVYAGPCSQKADTVFRLNWATYLASTENIIVASFDGRGSGYQGDKIMHAINRRLGT  562 (728)
T ss_dssp             EEEEEECCCTTCCCCCCCCCCSHHHHHHHTTCCEEEEECCTTCSSSCHHHHGGGTTCTTS
T ss_pred             EEEEEECCCCCCCEECCCCCCCHHHHHHHCCCEEEEEECCCCCCCCCHHHHHHHHCCCCH
T ss_conf             189996588862212454467758889863980999977889875356789888141252


Q ss_pred             CCCCCCHHHCCCCCCCCCCCCCCCCCCCCCCCCCCCCCCCCCCCCCCCCCCCHHHHHHHH
Q ss_conf             000000000001223344444433334444444333334444455554478999999999
Q AtAXR4___       173 FVARVKEVYGLIQEKGVFWAFDQMIETGDLPYEEIIKLQNSKRRSFKAIELGSEETARVL  232 (473)
Q Consensus       173 ~~~~~~~~~~~~~~~~~~~~~~~~~~~~~~~~~~~~~~~~~~~~~~~~~~~~~~~~a~~l  232 (473)
.                                                  ..++..+.+
T Consensus       563 ~--------------------------------------------------~~~d~~~~~  572 (728)
T c2qtbB_         563 F--------------------------------------------------EVEDQIEAA  572 (728)
T ss_dssp             H--------------------------------------------------HHHHHHHHH
T ss_pred             H--------------------------------------------------HHHHHHHHH
T ss_conf             6--------------------------------------------------699999999


Q ss_pred             HHHHHHCCC--CCEEEEEECCHHHHHHHHHHHCHHHHCEEEEECCCCCCCCHHHHHHCHH
Q ss_conf             999997089--8718999850579999999969456317899638888654688862411
Q AtAXR4___       233 GQVIDTLGL--APVHLVLHDSALGLASNWVSENWQSVRSVTLIDSSISPALPLWVLNVPG  290 (473)
Q Consensus       233 ~~~ld~lgl--~~~~Lvghs~Gg~va~~~A~~~PerV~~Lvlins~~~~~~p~~l~~~~~  290 (473)
..+++.--+  +++.+.|+|+||..++..+.++|++.+..|..++..
T Consensus       573 ~~~~~~~~~d~~~i~i~G~S~Gg~~~~~~~~~~~~~f~a~v~~~~~~-------------  619 (728)
T c2qtbB_         573 RQFSKMGFVDNKRIAIWGWSYGGYVTSMVLGSGSGVFKCGIAVAPVS-------------  619 (728)
T ss_dssp             HHHHTTSSEEEEEEEEEEETHHHHHHHHHHTTTCSCCSEEEEESCCC-------------
T ss_pred             HHHHHCCCCCHHHEEEEEECHHHHHHHHHHHHCCCCEEEEEEECCCC-------------
T ss_conf             99998789885239999538899999999971998068999707753-------------


Q ss_pred             HHHHHHHCCHHHHHHHHHHCCCCCCHHHHHHHHHHHHCCCCHHHHHHHHHHCCCCCCCHH
Q ss_conf             467774220013567654201358999999999986185721468999864012443012
Q AtAXR4___       291 IREILLAFSFGFEKLVSFRCSKEMTLSDIDAHRILLKGRNGREAVVASLNKLNHSFDIAQ  350 (473)
Q Consensus       291 ~~~~~~~~~~~~~~~l~~~~~~~~~~e~v~~~~~~~~~~~~~~a~~~~~~~~~~~~~~~~  350 (473)
....................+..+.|..                        ..
T Consensus       620 ------d~~~~~~~~~~~~~~~~~~~~~~~~~~~------------------------~s  649 (728)
T c2qtbB_         620 ------RWEYYDSVYTERYMGLPTPEDNLDHYRN------------------------ST  649 (728)
T ss_dssp             ------CGGGSBHHHHHHHHCCSSTTTTHHHHHH------------------------SC
T ss_pred             ------CHHHCCCCCCHHHHCCCCHHHHHHHHHH------------------------CC
T ss_conf             ------4454263220365079871576888997------------------------39


Q ss_pred             HHHHHCCC-CCCEEEEECCCCCCCCHHHHHHHHHHCCC----CEEEEECC-CCCCCC-CC
Q ss_conf             56762025-89749996488875388999999986699----79999756-568000-39
Q AtAXR4___       351 WGNSDGIN-GIPMQVIWSSEASKEWSDEGQRVAKALPK----AKFVTHSG-SRWPQE-SK  403 (473)
Q Consensus       351 ~~~~l~~i-~vPtLvIwG~~D~~v~~~~ae~la~~lP~----Ar~v~l~G-GH~pqe-e~  403 (473)
.......+ ..|+|+|.|+.|..+++.+..++.++|-.    .+++.+.+ ||.... +.
T Consensus       650 p~~~~~~~~~~p~l~~~g~~D~~v~~~~~~~~~~~l~~~g~~~~~~~~~~~~H~~~~~~~  709 (728)
T c2qtbB_         650 VMSRAENFKQVEYLLIHGTADDNVHFQQSAQISKALVDVGVDFQAMWYTDEDHGIASSTA  709 (728)
T ss_dssp             SGGGGGGGGGSEEEEEEETTCSSSCTHHHHHHHHHHHHTTCCCEEEEETTCCTTCCSHHH
T ss_pred             HHHHHHHCCCCCEEEEECCCCCCCCHHHHHHHHHHHHHCCCCEEEEEECCCCCCCCCCCH
T ss_conf             787787538997899973899706889999999999987996899997689874357640


Q ss_pred             HHHHHHHHHHHHH
Q ss_conf             7999999999987
Q AtAXR4___       404 SGELADYISEFVS  416 (473)
Q Consensus       404 P~EvA~~I~eFL~  416 (473)
-..+-+.|.+|+.
T Consensus       710 ~~~~~~~~~~f~~  722 (728)
T c2qtbB_         710 HQHIYTHMSHFIK  722 (728)
T ss_dssp             HHHHHHHHHHHHH
T ss_pred             HHHHHHHHHHHHH
T ss_conf             8999999999999
