# Supplementary material for: Mechanistic insight into the role of AUXIN RESISTANCE4 in trafficking of AUXIN1 and LIKE AUX1-2
Source: Plant Physiol. 2023 Sep 30;194(1):422–33. doi: 10.1093/plphys/kiad506 (PMC10756756; doi:10.1093/plphys/kiad506)
Supplement: kiad506_Supplementary_Data [file kiad506_supplementary_data.zip › Suppemental Dataset S1/5445e4f6eaa2385e-AtAXR4/aligs/c2qvbA_.19.alig.txt]

19 c2qvbA_ Probab=100.00  E-value=1.3e-35  Score=216.55  Aligned_columns=257  Identities=20%

Q ss_pred             CEEEEEEECCCCCCCEEEEECCCCCCHHHHHHHHHHHHHCCCEEEEECCCCCCCCCCCCC
Q ss_conf             358999854889987799988987888999999998985898899956889999988775
Q AtAXR4___       104 PIEVFVAESGSIHTETVVIVHGLGLSSFAFKEMIQSLGSKGIHSVAIDLPGNGFSDKSMV  163 (473)
Q Consensus       104 ~v~~~~~e~g~~~~~tVvLLHG~~~ss~~Wr~v~~~La~~g~rvvA~DlpG~G~S~~p~~  163 (473)
.++++|++.|+  +||||||||++.++..|+++++.|++. |+||++|+||||.|+++.
T Consensus        16 G~~l~y~~~G~--gp~ivllHG~~~~~~~~~~~~~~L~~~-~~via~D~~G~G~S~~~~-   71 (296)
T c2qvbA_          16 GKRMAYIDEGK--GDAIVFQHGNPTSSYLWRNIMPHLEGL-GRLVACDLIGMGASDKLS-   71 (296)
T ss_dssp             TEEEEEEEESS--SSEEEEECCTTCCGGGGTTTGGGGTTS-SEEEEECCTTSTTSCCCS-
T ss_pred             CEEEEEEEECC--CCEEEEECCCCCCHHHHHHHHHHHHCC-CEEEEECCCCCCCCCCCC-
T ss_conf             97999999618--985999876899888899999988479-889994487888986756-


Q ss_pred             CCCCCCCCCCCCCCCHHHCCCCCCCCCCCCCCCCCCCCCCCCCCCCCCCCCCCCCCCCCC
Q ss_conf             444332100000000000001223344444433334444444333334444455554478
Q AtAXR4___       164 VIGGDREIGFVARVKEVYGLIQEKGVFWAFDQMIETGDLPYEEIIKLQNSKRRSFKAIEL  223 (473)
Q Consensus       164 ~~~~~~~~~~~~~~~~~~~~~~~~~~~~~~~~~~~~~~~~~~~~~~~~~~~~~~~~~~~~  223 (473)
......+
T Consensus        72 -----------------------------------------------------~~~~~~~   78 (296)
T c2qvbA_          72 -----------------------------------------------------PSGPDRY   78 (296)
T ss_dssp             -----------------------------------------------------SCSTTSS
T ss_pred             -----------------------------------------------------CCCCCCC
T ss_conf             -----------------------------------------------------5433445


Q ss_pred             CHHHHHHHHHHHHHHCCC-CCEEEEEECCHHHHHHHHHHHCHHHHCEEEEECCCCCCCC-
Q ss_conf             999999999999997089-8718999850579999999969456317899638888654-
Q AtAXR4___       224 GSEETARVLGQVIDTLGL-APVHLVLHDSALGLASNWVSENWQSVRSVTLIDSSISPAL-  281 (473)
Q Consensus       224 ~~~~~a~~l~~~ld~lgl-~~~~Lvghs~Gg~va~~~A~~~PerV~~Lvlins~~~~~~-  281 (473)
.....+..+...+..... ....++++++|+.+++.++..++.++..++++++......
T Consensus        79 ~~~~~~~~~~~~~~~~~~~~~~~~~~~~~~~~~~~~~~~~~~~~~~~~~~~~~~~~~~~~  138 (296)
T c2qvbA_          79 SYGEQRDFLFALWDALDLGDHVVLVLHDWGSALGFDWANQHRDRVQGIAFMEAIVTPMTW  138 (296)
T ss_dssp             CHHHHHHHHHHHHHHTTCCSCEEEEEEEHHHHHHHHHHHHSGGGEEEEEEEEECCSCBCG
T ss_pred             CHHHHHHHHHHHCCCCCCCCEEECCCCCCHHHHHHHHHHHCCCCCCCEEEECCCCCCCCC
T ss_conf             569999998741013333211210122210257887530012335404661375575541


Q ss_pred             ---------HHHHHHCHHHHHHHHHCCHHHHHHHHHHCCCCCCHHHHHHHHHHHHCCCCH
Q ss_conf             ---------688862411467774220013567654201358999999999986185721
Q AtAXR4___       282 ---------PLWVLNVPGIREILLAFSFGFEKLVSFRCSKEMTLSDIDAHRILLKGRNGR  332 (473)
Q Consensus       282 ---------p~~l~~~~~~~~~~~~~~~~~~~~l~~~~~~~~~~e~v~~~~~~~~~~~~~  332 (473)
...................................+....+...+......
T Consensus       139 ~~~~~~~~~~~~~~~~~~~~~~~~~~~~~~~~~~~~~~~~~~~~~~~~~~~~~~~~~~~~  198 (296)
T c2qvbA_         139 ADWPPAVRGVFQGFRSPQGEPMALEHNIFVERVLPGAILRQLSDEEMNHYRRPFVNGGED  198 (296)
T ss_dssp             GGSCGGGHHHHHHHTSTTHHHHHHTTCHHHHTHHHHTCSSCCCHHHHHHHHGGGCSSSGG
T ss_pred             CHHHHHHHHHHHHHHHCCCCHHHHHHHHHHHHHHHHCCCCCCCHHHHHHHHHHHCCCCHH
T ss_conf             001346666665431001101234457888776421023358989999999751133102


Q ss_pred             HHHHHHHHHCCCCCCCH--------HHHHHHCCCCCCEEEEECCCCCCCCHHHHHHHHHH
Q ss_conf             46899986401244301--------25676202589749996488875388999999986
Q AtAXR4___       333 EAVVASLNKLNHSFDIA--------QWGNSDGINGIPMQVIWSSEASKEWSDEGQRVAKA  384 (473)
Q Consensus       333 ~a~~~~~~~~~~~~~~~--------~~~~~l~~i~vPtLvIwG~~D~~v~~~~ae~la~~  384 (473)
......+..........        .+...+..+++|+|+|+|++|.+++.. .+++++.
T Consensus       199 ~~~~~~~~~~~~~~~~~~~~~~~~~~~~~~~~~~~~p~l~i~g~~D~~~~~~-~~~~~~~  257 (296)
T c2qvbA_         199 RRPTLSWPRNLPIDGEPAEVVALVNEYRSWLEETDMPKLFINAEPGAIITGR-IRDYVRS  257 (296)
T ss_dssp             GHHHHHHHHHSCBTTBSHHHHHHHHHHHHHHHHCCSCEEEEEEEECSSSCHH-HHHHHHT
T ss_pred             HHHHHHHHHHHHHHHHHHHHHHHHHHHHHCCCCCCCCEEEEEECCCCCCCHH-HHHHHHH
T ss_conf             4578888743122222344542100100001357861899985688758689-9999996


Q ss_pred             CCCCEEEEECCCCCCCCCCHHHHHHHHHHHHHHC
Q ss_conf             6997999975656800039799999999998737
Q AtAXR4___       385 LPKAKFVTHSGSRWPQESKSGELADYISEFVSLL  418 (473)
Q Consensus       385 lP~Ar~v~l~GGH~pqee~P~EvA~~I~eFL~~l  418 (473)
+|+++++.++||||+++|+|++|++.|.+||+.+
T Consensus       258 ~p~~~~~~~~~gH~~~~e~p~~~~~~i~~fl~~~  291 (296)
T c2qvbA_         258 WPNQTEITVPGVHFVQEDSPEEIGAAIAQFVRRL  291 (296)
T ss_dssp             SSSEEEEEEEESSCGGGTCHHHHHHHHHHHHHHH
T ss_pred             CCCCEEEEECCCCCHHHHCHHHHHHHHHHHHHHH
T ss_conf             7998999987867845748999999999999987
