# Supplementary material for: Mechanistic insight into the role of AUXIN RESISTANCE4 in trafficking of AUXIN1 and LIKE AUX1-2
Source: Plant Physiol. 2023 Sep 30;194(1):422–33. doi: 10.1093/plphys/kiad506 (PMC10756756; doi:10.1093/plphys/kiad506)
Supplement: kiad506_Supplementary_Data [file kiad506_supplementary_data.zip › Suppemental Dataset S1/5445e4f6eaa2385e-AtAXR4/aligs/c2r11D_.298.alig.txt]

298 c2r11D_ Probab=100.00  E-value=2e-41  Score=248.53  Aligned_columns=249  Identities=13%

Q ss_pred             EEEEEECCCCCCCEEEEECCCCCCHHHHHHHHHHHHHCCCEEEEECCCCCCCCCCCCCCC
Q ss_conf             899985488998779998898788899999999898589889995688999998877544
Q AtAXR4___       106 EVFVAESGSIHTETVVIVHGLGLSSFAFKEMIQSLGSKGIHSVAIDLPGNGFSDKSMVVI  165 (473)
Q Consensus       106 ~~~~~e~g~~~~~tVvLLHG~~~ss~~Wr~v~~~La~~g~rvvA~DlpG~G~S~~p~~~~  165 (473)
+++|+++|++++|+||||||++.++..|+.+++.|+ +||+||++|+||||.|+.+....
T Consensus        38 ~~~~~~~G~~~gp~ivllHG~~~~~~~~~~~~~~L~-~~~~vi~~Dl~G~G~s~~~~~~~   96 (288)
T c2r11D_          38 QTHVIASGPEDAPPLVLLHGALFSSTXWYPNIADWS-SKYRTYAVDIIGDKNKSIPENVS   96 (288)
T ss_dssp             EEEEEEESCTTSCEEEEECCTTTCGGGGTTTHHHHT-TTSEEEEECCTTSSSSCEECSCC
T ss_pred             EEEEEEECCCCCCEEEEECCCCCCHHHHHHHHHHHH-CCCEEEEECCCCCCCCCCCCCCC
T ss_conf             399998468998889998768998789999999862-89889996654479988998867


Q ss_pred             CCCCCCCCCCCCCHHHCCCCCCCCCCCCCCCCCCCCCCCCCCCCCCCCCCCCCCCCCCCH
Q ss_conf             433210000000000000122334444443333444444433333444445555447899
Q AtAXR4___       166 GGDREIGFVARVKEVYGLIQEKGVFWAFDQMIETGDLPYEEIIKLQNSKRRSFKAIELGS  225 (473)
Q Consensus       166 ~~~~~~~~~~~~~~~~~~~~~~~~~~~~~~~~~~~~~~~~~~~~~~~~~~~~~~~~~~~~  225 (473)
++.
T Consensus        97 ---------------------------------------------------------~~~   99 (288)
T c2r11D_          97 ---------------------------------------------------------GTR   99 (288)
T ss_dssp             ---------------------------------------------------------CBH
T ss_pred             ---------------------------------------------------------CCH
T ss_conf             ---------------------------------------------------------889


Q ss_pred             HHHHHHHHHHHHHCCCCCEEEEEECCHHHHHHHHHHHCHHHHCEEEEECCCCCCCCHHHH
Q ss_conf             999999999999708987189998505799999999694563178996388886546888
Q AtAXR4___       226 EETARVLGQVIDTLGLAPVHLVLHDSALGLASNWVSENWQSVRSVTLIDSSISPALPLWV  285 (473)
Q Consensus       226 ~~~a~~l~~~ld~lgl~~~~Lvghs~Gg~va~~~A~~~PerV~~Lvlins~~~~~~p~~l  285 (473)
+++++.+..+++.++..+++++|||+||.+++.++..+|+++.+++++++..........
T Consensus       100 ~~~~~~~~~~~~~~~~~~~~~~G~S~Gg~ia~~~a~~~~~~~~~lvl~~~~~~~~~~~~~  159 (288)
T c2r11D_         100 TDYANWLLDVFDNLGIEKSHXIGLSLGGLHTXNFLLRXPERVKSAAILSPAETFLPFHHD  159 (288)
T ss_dssp             HHHHHHHHHHHHHHTCSSEEEEEETHHHHHHHHHHHHCGGGEEEEEEESCSSBTSCCCHH
T ss_pred             HHHHHHHHHHHCCCCCEEEEEECCCHHHHHHHHHHHHCCCCCCEEEEEECCCCCCCCCHH
T ss_conf             999999998410245506886234537899987753101225639998087665654258


Q ss_pred             HHCHHHHHHHHHCCHHHHHHHHHHCCCCCCHHHHHHHHHHHHCCCCHHHHHHHHHHCCCC
Q ss_conf             624114677742200135676542013589999999999861857214689998640124
Q AtAXR4___       286 LNVPGIREILLAFSFGFEKLVSFRCSKEMTLSDIDAHRILLKGRNGREAVVASLNKLNHS  345 (473)
Q Consensus       286 ~~~~~~~~~~~~~~~~~~~~l~~~~~~~~~~e~v~~~~~~~~~~~~~~a~~~~~~~~~~~  345 (473)
... ..............................+.+.......................
T Consensus       160 ~~~-~~~~~~~~~~~~~~~~~~~~~~~~~~~~~~~~~~~~~~~~~~~~~~~~~~~~~~~~  218 (288)
T c2r11D_         160 FYK-YALGLTASNGVETFLNWXXNDQNVLHPIFVKQFKAGVXWQDGSRNPNPNADGFPYV  218 (288)
T ss_dssp             HHH-HHHTTTSTTHHHHHHHHHTTTCCCSCHHHHHHHHHHHHCCSSSCCCCCCTTBSSCB
T ss_pred             HHH-HHHHHCCHHHHHHHHHHHCCCCCCCCHHHHHHHHHHHCCCCCHHHHHHHHHHHHHC
T ss_conf             899-87520131358999974024312389899999997520333124689999875300


Q ss_pred             CCCHHHHHHHCCCCCCEEEEECCCCCCCCH-HHHHHHHHHCCCCEEEEECC-CCCCCCCC
Q ss_conf             430125676202589749996488875388-99999998669979999756-56800039
Q AtAXR4___       346 FDIAQWGNSDGINGIPMQVIWSSEASKEWS-DEGQRVAKALPKAKFVTHSG-SRWPQESK  403 (473)
Q Consensus       346 ~~~~~~~~~l~~i~vPtLvIwG~~D~~v~~-~~ae~la~~lP~Ar~v~l~G-GH~pqee~  403 (473)
..    ...+..+.+|+++|+|++|.++++ ...+.+.+.+|+++++.+++ ||+++.|+
T Consensus       219 ~~----~~~l~~~~~p~l~i~G~~D~~~~~~~~~~~~~~~~~~~~~~~i~~~gH~~~~e~  274 (288)
T c2r11D_         219 FT----DEELRSARVPILLLLGEHEVIYDPHSALHRASSFVPDIEAEVIKNAGHVLSXEQ  274 (288)
T ss_dssp             CC----HHHHHTCCSCEEEEEETTCCSSCHHHHHHHHHHHSTTCEEEEETTCCTTHHHHS
T ss_pred             CH----HHHHHHCCCCEEEEEECCCCCCCHHHHHHHHHHHCCCCEEEEECCCCCCCHHCC
T ss_conf             02----334431278279999578985488999999999679979999788976810039


Q ss_pred             HHHHHHHHHHHHHH
Q ss_conf             79999999999873
Q AtAXR4___       404 SGELADYISEFVSL  417 (473)
Q Consensus       404 P~EvA~~I~eFL~~  417 (473)
|++|++.|.+||.+
T Consensus       275 p~~v~~~i~~fl~A  288 (288)
T c2r11D_         275 PTYVNERVXRFFNA  288 (288)
T ss_dssp             HHHHHHHHHHHHHC
T ss_pred             HHHHHHHHHHHCCC
T ss_conf             89999999875069
