# Supplementary material for: Mechanistic insight into the role of AUXIN RESISTANCE4 in trafficking of AUXIN1 and LIKE AUX1-2
Source: Plant Physiol. 2023 Sep 30;194(1):422–33. doi: 10.1093/plphys/kiad506 (PMC10756756; doi:10.1093/plphys/kiad506)
Supplement: kiad506_Supplementary_Data [file kiad506_supplementary_data.zip › Suppemental Dataset S1/5445e4f6eaa2385e-AtAXR4/aligs/c2r8bA_.388.alig.txt]

388 c2r8bA_ Probab=99.85   E-value=3.3e-19  Score=126.31  Aligned_columns=191  Identities=15%

Q ss_pred             EEEEECCCCCCCEEEEECCCCCCHHHHHHHHHHHHHCCCEEEEECCCCCCCCCCCCCCCC
Q ss_conf             999854889987799988987888999999998985898899956889999988775444
Q AtAXR4___       107 VFVAESGSIHTETVVIVHGLGLSSFAFKEMIQSLGSKGIHSVAIDLPGNGFSDKSMVVIG  166 (473)
Q Consensus       107 ~~~~e~g~~~~~tVvLLHG~~~ss~~Wr~v~~~La~~g~rvvA~DlpG~G~S~~p~~~~~  166 (473)
+++...|++.+|+||+|||++.++..|..+.+.|... +.+++++.+..|.........
T Consensus         8 ~~~~~~g~~~~P~vv~lHG~G~~~~~~~~~~~~~~~~-~~~~~~~~~~~~~~~~~~~~~-   65 (204)
T c2r8bA_           8 FHKSRAGVAGAPLFVLLHGTGGDENQFFDFGARLLPQ-ATILSPVGDVSEHGAARFFRR-   65 (204)
T ss_dssp             CEEEECCCTTSCEEEEECCTTCCHHHHHHHHHHHSTT-SEEEEECCSEEETTEEESSCB-
T ss_pred             EEEECCCCCCCCEEEEECCCCCCHHHHHHHHHHHHHC-CCEEEECCCCCCCCCCCCCCC-
T ss_conf             8531468999888999889999888999999986420-566530356777743322222-


Q ss_pred             CCCCCCCCCCCCHHHCCCCCCCCCCCCCCCCCCCCCCCCCCCCCCCCCCCCCCCCCCCHH
Q ss_conf             332100000000000001223344444433334444444333334444455554478999
Q AtAXR4___       167 GDREIGFVARVKEVYGLIQEKGVFWAFDQMIETGDLPYEEIIKLQNSKRRSFKAIELGSE  226 (473)
Q Consensus       167 ~~~~~~~~~~~~~~~~~~~~~~~~~~~~~~~~~~~~~~~~~~~~~~~~~~~~~~~~~~~~  226 (473)
............+...
T Consensus        66 --------------------------------------------~~~~~~~~~~~~~~~~   81 (204)
T c2r8bA_          66 --------------------------------------------TGEGVYDXVDLERATG   81 (204)
T ss_dssp             --------------------------------------------CGGGCBCHHHHHHHHH
T ss_pred             --------------------------------------------CCCCCCCCCCHHHHHH
T ss_conf             --------------------------------------------5678656676222188


Q ss_pred             HHHHHHHHHHHHCCCCCEEEEEECCHHHHHHHHHHHCHHHHCEEEEECCCCCCCCHHHHH
Q ss_conf             999999999997089871899985057999999996945631789963888865468886
Q AtAXR4___       227 ETARVLGQVIDTLGLAPVHLVLHDSALGLASNWVSENWQSVRSVTLIDSSISPALPLWVL  286 (473)
Q Consensus       227 ~~a~~l~~~ld~lgl~~~~Lvghs~Gg~va~~~A~~~PerV~~Lvlins~~~~~~p~~l~  286 (473)
.....+.+++..++.+++.|+|||+||.+++.++.++|++++.++++++....
T Consensus        82 ~~~~~i~~~~~~~~~~~i~i~G~S~Gg~~a~~la~~~p~~~~~~~~~~~~~~~-------  134 (204)
T c2r8bA_          82 KXADFIKANREHYQAGPVIGLGFSNGANILANVLIEQPELFDAAVLXHPLIPF-------  134 (204)
T ss_dssp             HHHHHHHHHHHHHTCCSEEEEEETHHHHHHHHHHHHSTTTCSEEEEESCCCCS-------
T ss_pred             HHHHHHHHHHHHCCCCCEEEEEECCHHHHHHHHHHHCCCCCCEEEECCCCCCC-------
T ss_conf             89999999998369553999983703489999998488612267760888876-------


Q ss_pred             HCHHHHHHHHHCCHHHHHHHHHHCCCCCCHHHHHHHHHHHHCCCCHHHHHHHHHHCCCCC
Q ss_conf             241146777422001356765420135899999999998618572146899986401244
Q AtAXR4___       287 NVPGIREILLAFSFGFEKLVSFRCSKEMTLSDIDAHRILLKGRNGREAVVASLNKLNHSF  346 (473)
Q Consensus       287 ~~~~~~~~~~~~~~~~~~~l~~~~~~~~~~e~v~~~~~~~~~~~~~~a~~~~~~~~~~~~  346 (473)

T Consensus       135 ------------------------------------------------------------  134 (204)
T c2r8bA_         135 ------------------------------------------------------------  134 (204)
T ss_dssp             ------------------------------------------------------------
T ss_pred             ------------------------------------------------------------
T ss_conf             ------------------------------------------------------------


Q ss_pred             CCHHHHHHHCCCCCCEEEEECCCCCCCCHHHHHHHHHHC----CCCEEEEECCCCCCCCC
Q ss_conf             301256762025897499964888753889999999866----99799997565680003
Q AtAXR4___       347 DIAQWGNSDGINGIPMQVIWSSEASKEWSDEGQRVAKAL----PKAKFVTHSGSRWPQES  402 (473)
Q Consensus       347 ~~~~~~~~l~~i~vPtLvIwG~~D~~v~~~~ae~la~~l----P~Ar~v~l~GGH~pqee  402 (473)
.-........+|+++++|+.|++++.+..+++.+.+    ...+++.++|||.+.
T Consensus       135 ---~~~~~~~~~~~p~~~~~g~~D~~~p~~~~~~~~~~l~~~g~~~~~~~~~ggH~i~--  189 (204)
T c2r8bA_         135 ---EPKISPAKPTRRVLITAGERDPICPVQLTKALEESLKAQGGTVETVWHPGGHEIR--  189 (204)
T ss_dssp             ---CCCCCCCCTTCEEEEEEETTCTTSCHHHHHHHHHHHHHHSSEEEEEEESSCSSCC--
T ss_pred             ---CCCCCHHHCCCCCCEEEECCCCCCCHHHHHHHHHHHHHCCCCEEEEEECCCCCCC--
T ss_conf             ---4100000001222012213676438999999999999779974999977798888--


Q ss_pred             CHHHHHHHHHHHHHH
Q ss_conf             979999999999873
Q AtAXR4___       403 KSGELADYISEFVSL  417 (473)
Q Consensus       403 ~P~EvA~~I~eFL~~  417 (473)
.|..+.|.+||..
T Consensus       190 --~~~~~~~~~wl~~  202 (204)
T c2r8bA_         190 --SGEIDAVRGFLAA  202 (204)
T ss_dssp             --HHHHHHHHHHHGG
T ss_pred             --HHHHHHHHHHHHH
T ss_conf             --8999999999974
