# Supplementary material for: Mechanistic insight into the role of AUXIN RESISTANCE4 in trafficking of AUXIN1 and LIKE AUX1-2
Source: Plant Physiol. 2023 Sep 30;194(1):422–33. doi: 10.1093/plphys/kiad506 (PMC10756756; doi:10.1093/plphys/kiad506)
Supplement: kiad506_Supplementary_Data [file kiad506_supplementary_data.zip › Suppemental Dataset S1/5445e4f6eaa2385e-AtAXR4/aligs/c2rauA_.332.alig.txt]

332 c2rauA_ Probab=99.96   E-value=3e-27  Score=170.54  Aligned_columns=258  Identities=12%

Q ss_pred             EEEEEEECCCCCCCEEEEECCCCCCHHHH----------------HHHHHHHHHCCCEEE
Q ss_conf             58999854889987799988987888999----------------999998985898899
Q AtAXR4___       105 IEVFVAESGSIHTETVVIVHGLGLSSFAF----------------KEMIQSLGSKGIHSV  148 (473)
Q Consensus       105 v~~~~~e~g~~~~~tVvLLHG~~~ss~~W----------------r~v~~~La~~g~rvv  148 (473)
+.+++....++...+||+|||+..++..|                +.++..|+.+||+|+
T Consensus        36 ~~~~~~~~~~~~~~~vl~~hG~~~~~~~~~~~~~~~~~~~~~~~~~~~~~~l~~~G~~v~   95 (350)
T c2rauA_          36 ISLHKVNLIGGGNDAVLILPGTWSSGEQLVTISWNGVHYTIPDYRKSIVLYLARNGFNVY   95 (350)
T ss_dssp             EEEEEEEETTCCEEEEEEECCTTCCHHHHHHSEETTEECSCCCGGGCHHHHHHHTTEEEE
T ss_pred             EEEEEECCCCCCCCEEEEECCCCCCCCCCCCCCCCCCCCCCHHHHHHHHHHHHHCCCEEE
T ss_conf             589985268877771999758888754221124445554520356669999996898799


Q ss_pred             EECCCCCCCCCCCCCCCCCCCCCCCCCCCCHHHCCCCCCCCCCCCCCCCCCCCCCCCCCC
Q ss_conf             956889999988775444332100000000000001223344444433334444444333
Q AtAXR4___       149 AIDLPGNGFSDKSMVVIGGDREIGFVARVKEVYGLIQEKGVFWAFDQMIETGDLPYEEII  208 (473)
Q Consensus       149 A~DlpG~G~S~~p~~~~~~~~~~~~~~~~~~~~~~~~~~~~~~~~~~~~~~~~~~~~~~~  208 (473)
++|+||+|+|.++.
T Consensus        96 ~~d~rg~g~s~~~~----------------------------------------------  109 (350)
T c2rauA_          96 TIDYRTHYVPPFLK----------------------------------------------  109 (350)
T ss_dssp             EEECGGGGCCTTCC----------------------------------------------
T ss_pred             EECCCCCCCCCCCC----------------------------------------------
T ss_conf             96788999999987----------------------------------------------


Q ss_pred             CCCCCCCCCCCCCCCCHHHHHHHHHHHHHHC----CCCCEEEEEECCHHHHHHHHH-HHC
Q ss_conf             3344444555544789999999999999970----898718999850579999999-969
Q AtAXR4___       209 KLQNSKRRSFKAIELGSEETARVLGQVIDTL----GLAPVHLVLHDSALGLASNWV-SEN  263 (473)
Q Consensus       209 ~~~~~~~~~~~~~~~~~~~~a~~l~~~ld~l----gl~~~~Lvghs~Gg~va~~~A-~~~  263 (473)
.........++.+.++.++.++++.+    +.++++++||||||.+++.++ .++
T Consensus       110 -----~~~~~~~~~~~~~~~~~D~~~~i~~i~~~~~~~~~~~~G~s~Gg~~~~~~~~~~~  164 (350)
T c2rauA_         110 -----DRQLSFTANWGWSTWISDIKEVVSFIKRDSGQERIYLAGESFGGIAALNYSSLYW  164 (350)
T ss_dssp             -----GGGGGGGTTCSHHHHHHHHHHHHHHHHHHHCCSSEEEEEETHHHHHHHHHHHHHH
T ss_pred             -----CCCCCCCCCCCHHHHHHHHHHHHHHHHHHCCCCCEEEEEECCHHHHHHHHHHHCC
T ss_conf             -----6555630128999999999999999998479981899981833899999997028


Q ss_pred             HHHHCEEEEECCCCCCCC------------HHHHHHCHHHHHHHHHCCHHHHHHHHHHCC
Q ss_conf             456317899638888654------------688862411467774220013567654201
Q AtAXR4___       264 WQSVRSVTLIDSSISPAL------------PLWVLNVPGIREILLAFSFGFEKLVSFRCS  311 (473)
Q Consensus       264 PerV~~Lvlins~~~~~~------------p~~l~~~~~~~~~~~~~~~~~~~~l~~~~~  311 (473)
|++|+++|++++++....            ..............................
T Consensus       165 ~~~~~~~v~~~~~~~~~~~~~~~~~~~~~~~~~~~~~~~~~~~~~~~~~~~~~~~~~~~~  224 (350)
T c2rauA_         165 KNDIKGLILLDGGPTKHGIRFYTPEVNSIEEXEAKGIYVIPSRGGPNNPIWSYALANPDX  224 (350)
T ss_dssp             HHHEEEEEEESCSCBCTTCCCCCCSCSSHHHHHHHTCCEEECSSSTTCTHHHHHHHSTTS
T ss_pred             CCCCCEEEEECCCCCCCCCHHHHHHHHHHHHHHHHHHHHHHHCCCCCCHHHHHHHHHHHC
T ss_conf             111268999635335442002345678863123678875320012231035788753310


Q ss_pred             CCCCHHHHHHHHHH--------------HHCCCCHHHHHHHHHHCCCCCCCHHHHHH---
Q ss_conf             35899999999998--------------61857214689998640124430125676---
Q AtAXR4___       312 KEMTLSDIDAHRIL--------------LKGRNGREAVVASLNKLNHSFDIAQWGNS---  354 (473)
Q Consensus       312 ~~~~~e~v~~~~~~--------------~~~~~~~~a~~~~~~~~~~~~~~~~~~~~---  354 (473)
........+.....              +............................
T Consensus       225 ~~~~~~~~~~~~~l~~~~~~~~~~~~~~~~~~~~~~~~~~~~~~~~~~~~~~~~~~~~~~  284 (350)
T c2rauA_         225 PSPDPKYKSISDFLXDSLYVTGSANPYDYPYSKKEDXFPILASFDPYWPYRLSLERDLKF  284 (350)
T ss_dssp             CCSSTTSSSHHHHHHHHHHHTTSCCTTSTTCCCHHHHHHHHHTSCSEEEHHHHHTTTCCC
T ss_pred             CCCCHHHHHHHHHHHHCCCCHHHHHHHHHHHHHHHHHHHHHHHHHHHHHHHHCCCCCCCC
T ss_conf             002656899999863122210123366768988564888741012567765103568445


Q ss_pred             -HCCCCCCEEEEECCCCCCCCHHHHHHHHHHCCCCEEEEECC-CC---CCCCCCHHHHHH
Q ss_conf             -20258974999648887538899999998669979999756-56---800039799999
Q AtAXR4___       355 -DGINGIPMQVIWSSEASKEWSDEGQRVAKALPKAKFVTHSG-SR---WPQESKSGELAD  409 (473)
Q Consensus       355 -l~~i~vPtLvIwG~~D~~v~~~~ae~la~~lP~Ar~v~l~G-GH---~pqee~P~EvA~  409 (473)
+..++||+|+|+|++|.+++...    .....+.+++.+++ ||   +-..+++++|..
T Consensus       285 ~l~~I~~PvL~i~G~~D~i~~~~~----~~~~~~~~~~~i~~~gHld~~~~~~a~~~V~~  340 (350)
T c2rauA_         285 DYEGILVPTIAFVSERFGIQIFDS----KILPSNSEIILLKGYGHLDVYTGENSEKDVNS  340 (350)
T ss_dssp             CCTTCCCCEEEEEETTTHHHHBCG----GGSCTTCEEEEETTCCGGGGTSSTTHHHHTHH
T ss_pred             CHHHCCCCEEEEEECCCCCCCHHH----HHCCCCCEEEEECCCCEEEEECCCHHHHHHHH
T ss_conf             535488578999966897368788----60468977999889974467518505899999


Q ss_pred             HHHHHHHH
Q ss_conf             99999873
Q AtAXR4___       410 YISEFVSL  417 (473)
Q Consensus       410 ~I~eFL~~  417 (473)
.|.+||+.
T Consensus       341 ~Il~wL~~  348 (350)
T c2rauA_         341 VVLKWLSQ  348 (350)
T ss_dssp             HHHHHHHH
T ss_pred             HHHHHHHH
T ss_conf             99999974
