# Supplementary material for: Mechanistic insight into the role of AUXIN RESISTANCE4 in trafficking of AUXIN1 and LIKE AUX1-2
Source: Plant Physiol. 2023 Sep 30;194(1):422–33. doi: 10.1093/plphys/kiad506 (PMC10756756; doi:10.1093/plphys/kiad506)
Supplement: kiad506_Supplementary_Data [file kiad506_supplementary_data.zip › Suppemental Dataset S1/5445e4f6eaa2385e-AtAXR4/aligs/c2ronA_.257.alig.txt]

257 c2ronA_ Probab=100.00  E-value=3.4e-36  Score=219.78  Aligned_columns=242  Identities=14%

Q ss_pred             EEEEEEECCCCCCCEEEEECCCCCCHHHHHHHHHHHHHCCCEEEEECCCCCCCCCCCCCC
Q ss_conf             589998548899877999889878889999999989858988999568899999887754
Q AtAXR4___       105 IEVFVAESGSIHTETVVIVHGLGLSSFAFKEMIQSLGSKGIHSVAIDLPGNGFSDKSMVV  164 (473)
Q Consensus       105 v~~~~~e~g~~~~~tVvLLHG~~~ss~~Wr~v~~~La~~g~rvvA~DlpG~G~S~~p~~~  164 (473)
|+-.|++.+++.+++||||||++.++..|+++++.| +++|+||++|+||||.|+.+.
T Consensus         1 ~~~l~~~~~~~~~~~lv~~hg~gg~~~~~~~l~~~L-~~~~~via~DlpG~G~s~~~~--   57 (242)
T c2ronA_           1 MSQLFKSFDASEKTQLICFPFAGGYSASFRPLHAFL-QGECEMLAAEPPGHGTNQTSA--   57 (242)
T ss_dssp             CCEEEEECSTTCCEEEEESCCCTTHHHHHHHHHHHH-CCSCEEEEEECCCCCCSCCCS--
T ss_pred             CCEEEECCCCCCCCEEEEECCCCCCHHHHHHHHHHC-CCCCEEEEECCCCCCCCCCCC--
T ss_conf             951443578788846999863898888999999844-699789996387998998888--


Q ss_pred             CCCCCCCCCCCCCCHHHCCCCCCCCCCCCCCCCCCCCCCCCCCCCCCCCCCCCCCCCCCC
Q ss_conf             443321000000000000012233444444333344444443333344444555544789
Q AtAXR4___       165 IGGDREIGFVARVKEVYGLIQEKGVFWAFDQMIETGDLPYEEIIKLQNSKRRSFKAIELG  224 (473)
Q Consensus       165 ~~~~~~~~~~~~~~~~~~~~~~~~~~~~~~~~~~~~~~~~~~~~~~~~~~~~~~~~~~~~  224 (473)
.+.
T Consensus        58 ---------------------------------------------------------~~~   60 (242)
T c2ronA_          58 ---------------------------------------------------------IED   60 (242)
T ss_dssp             ---------------------------------------------------------SCH
T ss_pred             ---------------------------------------------------------CCC
T ss_conf             ---------------------------------------------------------889


Q ss_pred             HHHHHHHHHHHHHHCCCCCEEEEEECCHHHHHHHHHHHCHHHHCEEEEECCCCCCCCHHH
Q ss_conf             999999999999970898718999850579999999969456317899638888654688
Q AtAXR4___       225 SEETARVLGQVIDTLGLAPVHLVLHDSALGLASNWVSENWQSVRSVTLIDSSISPALPLW  284 (473)
Q Consensus       225 ~~~~a~~l~~~ld~lgl~~~~Lvghs~Gg~va~~~A~~~PerV~~Lvlins~~~~~~p~~  284 (473)
.++.+..+..+++.++.+++++||||+||.+++.+|.++|+++.++++++..........
T Consensus        61 ~~~~~~~~~~~l~~~~~~~~~lvghs~Gg~ia~~~A~~~p~~~~~~~~l~~~~~~~~~~~  120 (242)
T c2ronA_          61 LEELTDLYKQELNLRPDRPFVLFGHSMGGMITFRLAQKLEREGIFPQAVIISAIQPPHIQ  120 (242)
T ss_dssp             HHHHHHHHHTTCCCCCCSCEEEECCSSCCHHHHHHHHHHHHHHCSSCSEEEECSCCSCCC
T ss_pred             HHHHHHHHHHHHHHHCCCCEEEEEECCCHHHHHHHHHHHHHCCCCEEEEEECCCCCCCCC
T ss_conf             899999999999853179814886346259999999971322881799830356765420


Q ss_pred             HHHCHHHHHHHHHCCHHHHHHHHHHCCCCCCHHHHHHHHHHHHCCCCHHHHHHHHHHCCC
Q ss_conf             862411467774220013567654201358999999999986185721468999864012
Q AtAXR4___       285 VLNVPGIREILLAFSFGFEKLVSFRCSKEMTLSDIDAHRILLKGRNGREAVVASLNKLNH  344 (473)
Q Consensus       285 l~~~~~~~~~~~~~~~~~~~~l~~~~~~~~~~e~v~~~~~~~~~~~~~~a~~~~~~~~~~  344 (473)
....        ................................................
T Consensus       121 ~~~~--------~~~~~~~~~~~~~~~~~~~~~~~~~~~~~~~~~~~~~~~~~~~~~~~~  172 (242)
T c2ronA_         121 RKKV--------SHLPDDQFLDHIIQLGGMPAELVENKEVMSFFLPSFRSDYRALEQFEL  172 (242)
T ss_dssp             SCCC--------SSCTTHHHHHHHCCSSCCCCSSSHHHHHHTTCCSCHHHHHHHHTSCCC
T ss_pred             HHHH--------HHCCHHHHHHHHHHHCCCCHHHHCCHHHHHHHHHHHHHHHHHHHHCCC
T ss_conf             1345--------410035787665431146346617889999866877665554420011


Q ss_pred             CCCCHHHHHHHCCCCCCEEEEECCCCCCCCHHHHHHHHHHCCCCEEEEECCCCCCCCCCH
Q ss_conf             443012567620258974999648887538899999998669979999756568000397
Q AtAXR4___       345 SFDIAQWGNSDGINGIPMQVIWSSEASKEWSDEGQRVAKALPKAKFVTHSGSRWPQESKS  404 (473)
Q Consensus       345 ~~~~~~~~~~l~~i~vPtLvIwG~~D~~v~~~~ae~la~~lP~Ar~v~l~GGH~pqee~P  404 (473)
...        ..+.+|++++++.+|. +.....+++++.+|+++++.++||||+++|+|
T Consensus       173 ~~~--------~~~~~~~l~~~~~~~~-~~~~~~~~~~~~~~~~~~~~i~ggH~~~~e~p  223 (242)
T c2ronA_         173 YDL--------AQIQSPVHVFNGLDDK-KCIRDAEGWKKWAKDITFHQFDGGHMFLLSQT  223 (242)
T ss_dssp             SCC--------CSCCSSEEEEEECCSC-SHHHHHHHHTTTCCCTEEEEEECCCSHHHHHC
T ss_pred             CCC--------CCCCCCEEEEECCCCC-CCHHHHHHHHHHCCCCEEEEECCCCCHHHHCH
T ss_conf             212--------2236212443024577-88179999999779978999828888457299


Q ss_pred             HHHHHHHHHHHHHCCCCCC
Q ss_conf             9999999999873775457
Q AtAXR4___       405 GELADYISEFVSLLPKSIR  423 (473)
Q Consensus       405 ~EvA~~I~eFL~~lp~s~~  423 (473)
++|++.|.+||...|..-+
T Consensus       224 ~~va~~I~~fL~~~p~~~p  242 (242)
T c2ronA_         224 EEVAERIFAILNQHPIIQP  242 (242)
T ss_dssp             HHHHHHHHHHHHHSSSCCC
T ss_pred             HHHHHHHHHHHHHCCCCCC
T ss_conf             9999999999997889998
