# Supplementary material for: Mechanistic insight into the role of AUXIN RESISTANCE4 in trafficking of AUXIN1 and LIKE AUX1-2
Source: Plant Physiol. 2023 Sep 30;194(1):422–33. doi: 10.1093/plphys/kiad506 (PMC10756756; doi:10.1093/plphys/kiad506)
Supplement: kiad506_Supplementary_Data [file kiad506_supplementary_data.zip › Suppemental Dataset S1/5445e4f6eaa2385e-AtAXR4/aligs/c2roqA_.439.alig.txt]

439 c2roqA_ Probab=99.64   E-value=2.6e-15  Score=104.89  Aligned_columns=234  Identities=11%

Q ss_pred             CCCCCEEEEECCCCCCHHHHHHHHHHHHHCCCEEEEECCCCCCCCCCCCCCCCCCCCCCC
Q ss_conf             899877999889878889999999989858988999568899999887754443321000
Q AtAXR4___       114 SIHTETVVIVHGLGLSSFAFKEMIQSLGSKGIHSVAIDLPGNGFSDKSMVVIGGDREIGF  173 (473)
Q Consensus       114 ~~~~~tVvLLHG~~~ss~~Wr~v~~~La~~g~rvvA~DlpG~G~S~~p~~~~~~~~~~~~  173 (473)
.+..++++++||.+.++..|..+...| ..++.+++++++|++.++.+....
T Consensus       104 ~~~~~~~~~~~~~~~~~~~~~~~~~~l-~~~~~v~~~~~~~~~~~~~~~~~~--------  154 (343)
T c2roqA_         104 EGNGPTLFCFHPASGFAWQFSVLSRYL-DPQWSIIGIQSPRPNGPMQTAANL--------  154 (343)
T ss_dssp             CSSSCEEEECCCCSSCSCSCHHHHHHH-CSSCEEEECCCCCSSCSSTTTTHH--------
T ss_pred             CCCCCCCCCCCCCCCCHHHHHHHHHHC-CCCCCEEEEECCCCCCCCCCCCCC--------
T ss_conf             000111113566656778876777614-767616565477888876132553--------


Q ss_pred             CCCCCHHHCCCCCCCCCCCCCCCCCCCCCCCCCCCCCCCCCCCCCCCCCCCHHHHHHHHH
Q ss_conf             000000000012233444444333344444443333344444555544789999999999
Q AtAXR4___       174 VARVKEVYGLIQEKGVFWAFDQMIETGDLPYEEIIKLQNSKRRSFKAIELGSEETARVLG  233 (473)
Q Consensus       174 ~~~~~~~~~~~~~~~~~~~~~~~~~~~~~~~~~~~~~~~~~~~~~~~~~~~~~~~a~~l~  233 (473)
.+.....+.
T Consensus       155 ---------------------------------------------------~~~~~~~~~  163 (343)
T c2roqA_         155 ---------------------------------------------------DEVCEAHLA  163 (343)
T ss_dssp             ---------------------------------------------------HHHHHHHHH
T ss_pred             ---------------------------------------------------HHHHHHHHH
T ss_conf             ---------------------------------------------------799999999


Q ss_pred             HHHHHCCCCCEEEEEECCHHHHHHHHHHHCHHH---HCEEEEECCCCCCCCHHHHHHCHH
Q ss_conf             999970898718999850579999999969456---317899638888654688862411
Q AtAXR4___       234 QVIDTLGLAPVHLVLHDSALGLASNWVSENWQS---VRSVTLIDSSISPALPLWVLNVPG  290 (473)
Q Consensus       234 ~~ld~lgl~~~~Lvghs~Gg~va~~~A~~~Per---V~~Lvlins~~~~~~p~~l~~~~~  290 (473)
.+....+..+++++|||+||.++..++.+.+++   |..++++++...............
T Consensus       164 ~i~~~~~~~~~~l~g~s~Gg~~a~e~a~~L~~~~~~v~~~~l~d~~~~~~~~~~~~~~~~  223 (343)
T c2roqA_         164 TLLEQQPHGPYYLLGYSLGGTLAQGIAARLRARGEQVAFLGLLDTWPPETQNWQEKEANG  223 (343)
T ss_dssp             HHHHHCSSSCCEEEEETTHHHHHHHHHHHHHHHTCCCCEEEEESCCCSSSCCGGGGGGGT
T ss_pred             HHHHHHHCCCCCCCCCCCCHHHHHHHHHHHHHCCCCCCEEEEECCCCCCCCCCHHHHHHC
T ss_conf             998632002334443462057799999999977898518999828886322100234522


Q ss_pred             HHHHHHHCCHHHHHHHHHHCCCCCCHHHHHHHHHHHHCCCCHHHHHHHHHHCCCCCCCHH
Q ss_conf             467774220013567654201358999999999986185721468999864012443012
Q AtAXR4___       291 IREILLAFSFGFEKLVSFRCSKEMTLSDIDAHRILLKGRNGREAVVASLNKLNHSFDIAQ  350 (473)
Q Consensus       291 ~~~~~~~~~~~~~~~l~~~~~~~~~~e~v~~~~~~~~~~~~~~a~~~~~~~~~~~~~~~~  350 (473)
..........................+........+..                 .....
T Consensus       224 ~~~~~~~~~~~~~~~~~~~~~~~~~~~~~~~~~~~~~~-----------------~~~~~  266 (343)
T c2roqA_         224 LDPEVLAEINREREAFLAAQQGSTSTELFTTIEGNYAD-----------------AVRLL  266 (343)
T ss_dssp             CCTTHHHHHHHHHHHHSSTTTCSCSSHHHHHHHHHHHH-----------------HHHHT
T ss_pred             CCHHHHHHHHHHHHHHHHHHCCCCCHHHHHHHHHHHHH-----------------HHHHH
T ss_conf             77899999887333444420356898999999999999-----------------99999


Q ss_pred             HHHHHCCCCCCEEEEECCCCCCCCHHHHHHHHHHCCCCEEEEECCCCCCCCCCH--HHHH
Q ss_conf             567620258974999648887538899999998669979999756568000397--9999
Q AtAXR4___       351 WGNSDGINGIPMQVIWSSEASKEWSDEGQRVAKALPKAKFVTHSGSRWPQESKS--GELA  408 (473)
Q Consensus       351 ~~~~l~~i~vPtLvIwG~~D~~v~~~~ae~la~~lP~Ar~v~l~GGH~pqee~P--~EvA  408 (473)
.......+.+|+++++|.+|........+.+.+.+++.+++.++|+|+-..+.|  ++++
T Consensus       267 ~~~~~~~~~~p~~~~~a~~~~~~~~~~~~~w~~~~~~~~~~~i~gdH~~~l~~~~~~~ia  326 (343)
T c2roqA_         267 TTAHSVPFDGKATLFVAERTLQEGMSPERAWSPWIAELDIYRQDCAHVDIISPGTFEKIG  326 (343)
T ss_dssp             TTSCCCCCSSEEEEEEEGGGCCSCCCCCSCSCCSSSEEEEEEECCCTTSSSSHHHHHHTS
T ss_pred             HCCCCCCCCCCEEEEECCCCCCCCHHHHHHHHHHCCCCEEEEECCCCHHHCCCHHHHHHH
T ss_conf             605647003546999726776789457864787449978999538831442965699999


Q ss_pred             HHHHHHHHHCCCCCCC
Q ss_conf             9999998737754578
Q AtAXR4___       409 DYISEFVSLLPKSIRR  424 (473)
Q Consensus       409 ~~I~eFL~~lp~s~~~  424 (473)
+.|.++|..+.-+-..
T Consensus       327 ~~i~~~L~~~~~~~~~  342 (343)
T c2roqA_         327 PIIRATLNRLEHHHHH  342 (343)
T ss_dssp             THHHHHHHHHHSSSCC
T ss_pred             HHHHHHHHHHHHHHCC
T ss_conf             9999999998765127
