# Supplementary material for: Mechanistic insight into the role of AUXIN RESISTANCE4 in trafficking of AUXIN1 and LIKE AUX1-2
Source: Plant Physiol. 2023 Sep 30;194(1):422–33. doi: 10.1093/plphys/kiad506 (PMC10756756; doi:10.1093/plphys/kiad506)
Supplement: kiad506_Supplementary_Data [file kiad506_supplementary_data.zip › Suppemental Dataset S1/5445e4f6eaa2385e-AtAXR4/aligs/c2uz0B_.458.alig.txt]

458 c2uz0B_ Probab=99.00   E-value=4.9e-07  Score=59.39  Aligned_columns=240  Identities=10%

Q ss_pred             CCCEEEEEECCCCCCCEEEEEEECCCCCCCEEEEECCCCCCHHHHHH---HHHHHHHCCC
Q ss_conf             47705897308888835899985488998779998898788899999---9998985898
Q AtAXR4___        89 SNGRTIKVQVNSNESPIEVFVAESGSIHTETVVIVHGLGLSSFAFKE---MIQSLGSKGI  145 (473)
Q Consensus        89 ~~~~~~~~~~~~~~~~v~~~~~e~g~~~~~tVvLLHG~~~ss~~Wr~---v~~~La~~g~  145 (473)
+....+.+.+...+..+++.|.  .++.-|+|+++||.+.+...|..   +...+...++
T Consensus         5 p~~~~~~~~S~~lg~~~~~~vy--~P~~~Pvl~~lHG~~~~~~~~~~~~~~~~~~~~~~~   62 (252)
T c2uz0B_           5 PAVXKIEYYSQVLDXEWGVNVL--YPDDIPVLYLLHGXSGNHNSWLKRTNVERLLRGTNL   62 (252)
T ss_dssp             CEEEEEEEEETTTTEEEEEEEE--ECCCBCEEEEECCTTCCTTHHHHHSCHHHHTTTCCC
T ss_pred             CCEEEEEEECCCCCCEEEEEEE--ECCCCCEEEEECCCCCCHHHHHHHCCHHHHHHCCCC
T ss_conf             7247999981677875999999--759985999973889980225541547999834894


Q ss_pred             EEEEECCCCCCCCCCCCCCCCCCCCCCCCCCCCHHHCCCCCCCCCCCCCCCCCCCCCCCC
Q ss_conf             899956889999988775444332100000000000001223344444433334444444
Q AtAXR4___       146 HSVAIDLPGNGFSDKSMVVIGGDREIGFVARVKEVYGLIQEKGVFWAFDQMIETGDLPYE  205 (473)
Q Consensus       146 rvvA~DlpG~G~S~~p~~~~~~~~~~~~~~~~~~~~~~~~~~~~~~~~~~~~~~~~~~~~  205 (473)
-++.++..+....+.+.
T Consensus        63 ~~~~~~~~~~~~~~~~~-------------------------------------------   79 (252)
T c2uz0B_          63 IVVXPNTSNGWYTDTQY-------------------------------------------   79 (252)
T ss_dssp             EEEECCCTTSTTSBCTT-------------------------------------------
T ss_pred             EEEEEECCCCCCCCCCC-------------------------------------------
T ss_conf             59973022466768766-------------------------------------------


Q ss_pred             CCCCCCCCCCCCCCCCCCCHHHHHHHHHHHHHHCCCC--CEEEEEECCHHHHHHHHHHHC
Q ss_conf             3333344444555544789999999999999970898--718999850579999999969
Q AtAXR4___       206 EIIKLQNSKRRSFKAIELGSEETARVLGQVIDTLGLA--PVHLVLHDSALGLASNWVSEN  263 (473)
Q Consensus       206 ~~~~~~~~~~~~~~~~~~~~~~~a~~l~~~ld~lgl~--~~~Lvghs~Gg~va~~~A~~~  263 (473)
......+..++....+.......+++  ++.+.|+|+||..++.++..+
T Consensus        80 -----------~~~~~~~~~~dl~~~i~~~~~~~~~d~~~~~i~G~S~GG~~al~~~~~~  128 (252)
T c2uz0B_          80 -----------GFDYYTALAEELPQVLKRFFPNXTSKREKTFIAGLSXGGYGCFKLALTT  128 (252)
T ss_dssp             -----------SCBHHHHHHTHHHHHHHHHCTTBCCCGGGEEEEEETHHHHHHHHHHHHH
T ss_pred             -----------CCHHHHHHHHHHHHHHHHHHCCCCCCHHHEEEECCCHHHHHHHHHHHHC
T ss_conf             -----------2025434599999999974101898954499955832678999875301


Q ss_pred             HHHHCEEEEECCCCCCCCHHHHHHCHHHHHHHHHCCHHHHHHHHHHCCCCCCHHHHHHHH
Q ss_conf             456317899638888654688862411467774220013567654201358999999999
Q AtAXR4___       264 WQSVRSVTLIDSSISPALPLWVLNVPGIREILLAFSFGFEKLVSFRCSKEMTLSDIDAHR  323 (473)
Q Consensus       264 PerV~~Lvlins~~~~~~p~~l~~~~~~~~~~~~~~~~~~~~l~~~~~~~~~~e~v~~~~  323 (473)
+.....+...................................
T Consensus       129 ~~~~~~~~~~~~~~~~~~~~~~~~~~~~~~~~~~~~~~~~~~------------------  170 (252)
T c2uz0B_         129 NRFSHAASFSGALSFQNFSPESQNLGSPAYWRGVFGEIRDWT------------------  170 (252)
T ss_dssp             CCCSEEEEESCCCCSSSCCGGGGTCSCHHHHHHHHCCCSCTT------------------
T ss_pred             CCCCCCCCCCCCCCCCCCCCCCCCCCCHHHHCCCCCCCCHHH------------------
T ss_conf             222210002355666566554211000011002347810000------------------


Q ss_pred             HHHHCCCCHHHHHHHHHHCCCCCCCHHHHHHHCCCCCCEEEEECCCCCCCCH--HHHHHH
Q ss_conf             9861857214689998640124430125676202589749996488875388--999999
Q AtAXR4___       324 ILLKGRNGREAVVASLNKLNHSFDIAQWGNSDGINGIPMQVIWSSEASKEWS--DEGQRV  381 (473)
Q Consensus       324 ~~~~~~~~~~a~~~~~~~~~~~~~~~~~~~~l~~i~vPtLvIwG~~D~~v~~--~~ae~l  381 (473)
.................|+++..|++|..++.  ...++|
T Consensus       171 --------------------~~~~~~~~~~~~~~~~~~~~~~~g~~d~~~~~~~~~~~~L  210 (252)
T c2uz0B_         171 --------------------TSPYSLESLAKKSDKKTKLWAWCGEQDFLYEANNLAVKNL  210 (252)
T ss_dssp             --------------------TSTTSHHHHGGGCCSCSEEEEEEETTSTTHHHHHHHHHHH
T ss_pred             --------------------HCCCCCCHHHHHCCCCCCEEEEECCCCEECHHHHHHHHHH
T ss_conf             --------------------0012442134420358616999578501237899999999


Q ss_pred             HHHCCCCEEEEECCCCCCCCCCHHHHHHHHHHHHHHCCCCCCCCCC
Q ss_conf             9866997999975656800039799999999998737754578774
Q AtAXR4___       382 AKALPKAKFVTHSGSRWPQESKSGELADYISEFVSLLPKSIRRVAE  427 (473)
Q Consensus       382 a~~lP~Ar~v~l~GGH~pqee~P~EvA~~I~eFL~~lp~s~~~~~~  427 (473)
.+.=-..+++.++|||     .-.-..+.|.++|.=++......+.
T Consensus       211 ~~~g~~~~~~~~~GgH-----~w~~w~~~l~~~l~~l~~~~~~~~~  251 (252)
T c2uz0B_         211 KKLGFDVTYSHSAGTH-----EWYYWEKQLEVFLTTLPIDFKLEER  251 (252)
T ss_dssp             HHTTCCEEEEEESCCS-----SHHHHHHHHHHHHTTSTTCCCCCCC
T ss_pred             HHCCCCEEEEEECCCC-----CHHHHHHHHHHHHHHHHHHHCHHHC
T ss_conf             9789958999988789-----8268999999999540142245305
