# Supplementary material for: Mechanistic insight into the role of AUXIN RESISTANCE4 in trafficking of AUXIN1 and LIKE AUX1-2
Source: Plant Physiol. 2023 Sep 30;194(1):422–33. doi: 10.1093/plphys/kiad506 (PMC10756756; doi:10.1093/plphys/kiad506)
Supplement: kiad506_Supplementary_Data [file kiad506_supplementary_data.zip › Suppemental Dataset S1/5445e4f6eaa2385e-AtAXR4/aligs/c2vavL_.161.alig.txt]

161 c2vavL_ Probab=100.00  E-value=1.8e-44  Score=265.27  Aligned_columns=290  Identities=13%

Q ss_pred             CHHHHHHHCCCEEEEEECCCCCCCEEEEEEECCC---CCCCEEEEECCCCCCHHHHHHHH
Q ss_conf             4023343047705897308888835899985488---99877999889878889999999
Q AtAXR4___        81 PPALRQHYSNGRTIKVQVNSNESPIEVFVAESGS---IHTETVVIVHGLGLSSFAFKEMI  137 (473)
Q Consensus        81 ~~~~~~~~~~~~~~~~~~~~~~~~v~~~~~e~g~---~~~~tVvLLHG~~~ss~~Wr~v~  137 (473)
++.-.+++......+++.|.-...++++|.+.|+   ..+|+||||||++.++..|....
T Consensus         5 ~~~~~~~~~~~~~~~l~~g~~~~~~~l~y~~~g~~~~~~~p~vlllHG~~~~~~~~~~~~   64 (339)
T c2vavL_           5 ASLDAQDIARISLFTLESGVILRDVPVAYKSWGRMNVSRDNCVIVCHTLTSSAHVTSWWP   64 (339)
T ss_dssp             HTSCCCEEEEEEEEECTTSCEEEEEEEEEEEESCCCTTSCCEEEEECCTTCCSCGGGTSG
T ss_pred             CCCCCCCEEECCCEECCCCCCCCCEEEEEEECCCCCCCCCCEEEEECCCCCCHHHHHHHH
T ss_conf             665811035327625679858148089999738888657977999997888977876689


Q ss_pred             HH------HHHCCCEEEEECCCCCCCCCCCCCCCCCCCCCCCCCCCCHHHCCCCCCCCCC
Q ss_conf             98------9858988999568899999887754443321000000000000012233444
Q AtAXR4___       138 QS------LGSKGIHSVAIDLPGNGFSDKSMVVIGGDREIGFVARVKEVYGLIQEKGVFW  191 (473)
Q Consensus       138 ~~------La~~g~rvvA~DlpG~G~S~~p~~~~~~~~~~~~~~~~~~~~~~~~~~~~~~  191 (473)
+.      |.++||+||++|+||||+|++|...............
T Consensus        65 ~~~~~~~~~~~~~y~Vi~~D~rG~G~S~~~~~~~~~~~~~~~~~~---------------  109 (339)
T c2vavL_          65 TLFGQGRAFDTSRYFIICLNYLGSPFGSAGPCSPDPDPYGAKFPR---------------  109 (339)
T ss_dssp             GGBSTTSSBCTTTCEEEEECCTTCSSSSSSTTSCCCCCCGGGCCC---------------
T ss_pred             HHHHHHHHHHHCCCEEEEECCCCCCCCCCCCCCCCCCCCCCCCCC---------------
T ss_conf             875311201007968999687899899998777662112256545---------------


Q ss_pred             CCCCCCCCCCCCCCCCCCCCCCCCCCCCCCCCCHHHHHHHHHHHHHHCCCCCEEEEEECC
Q ss_conf             444333344444443333344444555544789999999999999970898718999850
Q AtAXR4___       192 AFDQMIETGDLPYEEIIKLQNSKRRSFKAIELGSEETARVLGQVIDTLGLAPVHLVLHDS  251 (473)
Q Consensus       192 ~~~~~~~~~~~~~~~~~~~~~~~~~~~~~~~~~~~~~a~~l~~~ld~lgl~~~~Lvghs~  251 (473)
|++.++++++.++++++|++++++|||||
T Consensus       110 -------------------------------~~~~d~a~~~~~ll~~lg~~~~~lvGhS~  138 (339)
T c2vavL_         110 -------------------------------TTIRDDVRIHRQVLDRLGVRQIAAVVGAM  138 (339)
T ss_dssp             -------------------------------CCHHHHHHHHHHHHHHHTCCCEEEEEECC
T ss_pred             -------------------------------CCHHHHHHHHHHHHHHCCCCEEEEEECCC
T ss_conf             -------------------------------88999999999999855997899994243


Q ss_pred             HHHHHHHHHHHCHHHHCEEEEECCCCCCCC------------------------------
Q ss_conf             579999999969456317899638888654------------------------------
Q AtAXR4___       252 ALGLASNWVSENWQSVRSVTLIDSSISPAL------------------------------  281 (473)
Q Consensus       252 Gg~va~~~A~~~PerV~~Lvlins~~~~~~------------------------------  281 (473)
||.+++.+|.++|++|+++|++++.+....
T Consensus       139 Gg~ia~~~A~~~P~~v~~lvli~~~~~~~~~~~~~~~~~~~~~~~~~~~~~~~~~~~~~~  198 (339)
T c2vavL_         139 GGMHTLEWAFFGPEYVRKIVPIATSCRQSGWCAAWFETQRQCIYDDPKYLDGEYDVDDQP  198 (339)
T ss_dssp             HHHHHHHHGGGCTTTBCCEEEBSCCSBCCHHHHHHHHHHHHHHHTCTTSGGGTCCTTSCC
T ss_pred             CHHHHHHHHHCCHHHCCEEEEECCCCCCCCCHHHHHHHHHHHHHCCHHHHHHHHCCCCCC
T ss_conf             048999984008255058999758888753102358998876420301100110011120


Q ss_pred             HHHHHHCHHHHHHHHHCCHHHHHHHHHHCCCCCCHHHHHHHHHHHHCCCCHHHHHHHHHH
Q ss_conf             688862411467774220013567654201358999999999986185721468999864
Q AtAXR4___       282 PLWVLNVPGIREILLAFSFGFEKLVSFRCSKEMTLSDIDAHRILLKGRNGREAVVASLNK  341 (473)
Q Consensus       282 p~~l~~~~~~~~~~~~~~~~~~~~l~~~~~~~~~~e~v~~~~~~~~~~~~~~a~~~~~~~  341 (473)
............................................................
T Consensus       199 ~~~~~~~~~~~~~~~~~~~~~~~~~~~~~~~~~~~~~~~~~~~~~~~~~~~~~~~~~~~~  258 (339)
T c2vavL_         199 VRGLETARKIANLTYKSKPAMDERFHMQPIEAVSSYLRYQAQKFAASFDANCYIAMTLKF  258 (339)
T ss_dssp             HHHHHHHHHHHHHHTSCHHHHHHHSBCCBGGGHHHHHHHHHHHHHHTSCHHHHHHHHHHG
T ss_pred             HHHHHHHHHHHHCCCCCHHHHHHHHHHHHHHHHHHHHHHHHHHHHHHCCHHHHHHHHHHH
T ss_conf             136777666420024797898876421002345555688888753101347899876543


Q ss_pred             CCCCCCCH---HHHHHHCCCCCCEEEEECCCCCCCCHHHHHHHHHHCCCCEEEEECC--C
Q ss_conf             01244301---2567620258974999648887538899999998669979999756--5
Q AtAXR4___       342 LNHSFDIA---QWGNSDGINGIPMQVIWSSEASKEWSDEGQRVAKALPKAKFVTHSG--S  396 (473)
Q Consensus       342 ~~~~~~~~---~~~~~l~~i~vPtLvIwG~~D~~v~~~~ae~la~~lP~Ar~v~l~G--G  396 (473)
........   .+...+..+++|+|+|+|++|.+++++..+++++.+|++++++++|  |
T Consensus       259 ~~~~~~~~~~~~~~~~l~~i~~Pvlii~G~~D~~~~~~~~~~l~~~~p~~~~~~i~~~~G  318 (339)
T c2vavL_         259 DTHDISRGRAGSIPEALAMITQPALIICARSDGLYSFDEHVEMGRSIPNSRLCVVDTNEG  318 (339)
T ss_dssp             GGCBTTTTTCSSHHHHHTTCCSCEEEEECTTCSSSCHHHHHHHHHHSTTEEEEECCCSCC
T ss_pred             HHHHCCCCCCCCHHHHHHCCCCCEEEEEECCCCCCCHHHHHHHHHHCCCCEEEEECCCCC
T ss_conf             321001346689578862189978999968896047999999999779988999808988


Q ss_pred             CCCCCCCHHHHHHHHHHHHH
Q ss_conf             68000397999999999987
Q AtAXR4___       397 RWPQESKSGELADYISEFVS  416 (473)
Q Consensus       397 H~pqee~P~EvA~~I~eFL~  416 (473)
||++.|+|++|+++|.+||+
T Consensus       319 H~~~le~p~~~~~~i~~fL~  338 (339)
T c2vavL_         319 HDFFVMEADKVNDAVRGFLD  338 (339)
T ss_dssp             TTHHHHTHHHHHHHHHHHHH
T ss_pred             CCHHHCCHHHHHHHHHHHHC
T ss_conf             52456058999999999860
