# Supplementary material for: Mechanistic insight into the role of AUXIN RESISTANCE4 in trafficking of AUXIN1 and LIKE AUX1-2
Source: Plant Physiol. 2023 Sep 30;194(1):422–33. doi: 10.1093/plphys/kiad506 (PMC10756756; doi:10.1093/plphys/kiad506)
Supplement: kiad506_Supplementary_Data [file kiad506_supplementary_data.zip › Suppemental Dataset S1/5445e4f6eaa2385e-AtAXR4/aligs/c2veoA_.354.alig.txt]

354 c2veoA_ Probab=99.69   E-value=1.4e-14  Score=100.84  Aligned_columns=250  Identities=12%

Q ss_pred             EEEEEECCCCCCCE----EEEEEECCCCCCCEEEEECC----------------------
Q ss_conf             05897308888835----89998548899877999889----------------------
Q AtAXR4___        92 RTIKVQVNSNESPI----EVFVAESGSIHTETVVIVHG----------------------  125 (473)
Q Consensus        92 ~~~~~~~~~~~~~v----~~~~~e~g~~~~~tVvLLHG----------------------  125 (473)
++++.-.+.++.|+    .+++-.......+.|+..||
T Consensus        46 ~i~Y~t~d~~g~p~~a~~~v~~P~~p~~~~plv~~~~gt~g~~~~caPS~~~~~g~~~~~  105 (430)
T c2veoA_          46 QLQYRTTNTQNEAVADVATVWIPAKPASPPKIFSYQVYEDATALDCAPSYSYLTGLDQPN  105 (430)
T ss_dssp             EEEEEEECTTSCEEEEEEEEEECSSCCSSCEEEEEECCCCCSSGGGCHHHHHBSCSCCTT
T ss_pred             EEEEEEECCCCCEEEEEEEEEECCCCCCCCCEEEECCCCCCCCCCCCHHHHHCCCCCCCC
T ss_conf             999984668998789999999637898888259963556656644200232114677665


Q ss_pred             CCCCHHHHHHHHHHHHHCCCEEEEECCCCCCCCCCCCCCCCCCCCCCCCCCCCHHHCCCC
Q ss_conf             878889999999989858988999568899999887754443321000000000000012
Q AtAXR4___       126 LGLSSFAFKEMIQSLGSKGIHSVAIDLPGNGFSDKSMVVIGGDREIGFVARVKEVYGLIQ  185 (473)
Q Consensus       126 ~~~ss~~Wr~v~~~La~~g~rvvA~DlpG~G~S~~p~~~~~~~~~~~~~~~~~~~~~~~~  185 (473)
.......+-.++..|.++||.|+++|++|+|.
T Consensus       106 ~~~~~~~~~~~~~~ll~~Gy~Vv~pDy~G~g~----------------------------  137 (430)
T c2veoA_         106 KVTAVLDTPIIIGWALQQGYYVVSSDHEGFKA----------------------------  137 (430)
T ss_dssp             GGGGTSSHHHHHHHHHHTTCEEEEECTTTTTT----------------------------
T ss_pred             CCCCCCCHHHHHHHHHHCCCEEEEECCCCCCC----------------------------
T ss_conf             42211100457889973798899817788989----------------------------


Q ss_pred             CCCCCCCCCCCCCCCCCCCCCCCCCCCCCCCCCCCCCCCHHHHHHHHHHHHHHCCCCCEE
Q ss_conf             233444444333344444443333344444555544789999999999999970898718
Q AtAXR4___       186 EKGVFWAFDQMIETGDLPYEEIIKLQNSKRRSFKAIELGSEETARVLGQVIDTLGLAPVH  245 (473)
Q Consensus       186 ~~~~~~~~~~~~~~~~~~~~~~~~~~~~~~~~~~~~~~~~~~~a~~l~~~ld~lgl~~~~  245 (473)
.........+..-+.++.+..+.....-.++.
T Consensus       138 ----------------------------~~~~~~~~g~a~lD~iRAa~~~~g~~~~~~v~  169 (430)
T c2veoA_         138 ----------------------------AFIAGYEEGMAILDGIRALKNYQNLPSDSKVA  169 (430)
T ss_dssp             ----------------------------CTTCHHHHHHHHHHHHHHHHHHTTCCTTCEEE
T ss_pred             ----------------------------CCCCCHHHHHHHHHHHHHHHHHCCCCCCCEEE
T ss_conf             ----------------------------77762467999999999999721889888389


Q ss_pred             EEEECCHHHHHHHHHHHCHH-----HHCEEEEECCCCCCCCHHHHHHCHHHHHHHHHCCH
Q ss_conf             99985057999999996945-----63178996388886546888624114677742200
Q AtAXR4___       246 LVLHDSALGLASNWVSENWQ-----SVRSVTLIDSSISPALPLWVLNVPGIREILLAFSF  300 (473)
Q Consensus       246 Lvghs~Gg~va~~~A~~~Pe-----rV~~Lvlins~~~~~~p~~l~~~~~~~~~~~~~~~  300 (473)
++|||+||..++..|..+|+     ++...+...+..................+......
T Consensus       170 l~G~S~GG~aa~~aA~l~p~yApeL~l~g~a~g~~~~~l~~~~~~~~~~~~~g~~~~~~~  229 (430)
T c2veoA_         170 LEGYSGGAHATVWATSLADSYAPELNIVGASHGGTPVSAKDTFTFLNGGPFAGFALAGVS  229 (430)
T ss_dssp             EEEETHHHHHHHHHHHHHHHHCTTSEEEEEEEESCCCBHHHHHHHHTTSTTTHHHHHHHH
T ss_pred             EEEECHHHHHHHHHHHHCCCCCCCCCEEEEEECCCCCCHHHHHHHHCCCCHHHHHHHHHH
T ss_conf             999833799999998413222467610146631344779999876144300247899999


Q ss_pred             HHHHH---HHHHCCCCCCHHHHHHHHHHHHCCCCHHHHHHHHHHCCCCCCCHHHHHHHCC
Q ss_conf             13567---6542013589999999999861857214689998640124430125676202
Q AtAXR4___       301 GFEKL---VSFRCSKEMTLSDIDAHRILLKGRNGREAVVASLNKLNHSFDIAQWGNSDGI  357 (473)
Q Consensus       301 ~~~~~---l~~~~~~~~~~e~v~~~~~~~~~~~~~~a~~~~~~~~~~~~~~~~~~~~l~~  357 (473)
+....   +.......+++.-.......................................
T Consensus       230 gl~~~yp~~~~~l~~~l~~~~~~~~~~~~~~~~c~~~~~~~~~~~~~~~~~~~~~~~~~~  289 (430)
T c2veoA_         230 GLSLAHPDMESFIEARLNAKGQQTLKQIRGRGFCLPQVVLTYPFLNVFSLVNDTNLLNEA  289 (430)
T ss_dssp             HHHHHCHHHHHHHHTTBCHHHHHHHHHHTSTTCCHHHHHHHCTTCCGGGGBSCTTGGGST
T ss_pred             HHHHHCCCHHHHHHHHCCHHHHHHHHHHHCCCCCCCHHHHHHCCCCHHHHHCCCCCCCCH
T ss_conf             988727304567777419767888765310244210123332023277752364333344


Q ss_pred             ----------------------CCCCEEEEECCCCCCCCHHHHHHHHHHCCCC----EEE
Q ss_conf             ----------------------5897499964888753889999999866997----999
Q AtAXR4___       358 ----------------------NGIPMQVIWSSEASKEWSDEGQRVAKALPKA----KFV  391 (473)
Q Consensus       358 ----------------------i~vPtLvIwG~~D~~v~~~~ae~la~~lP~A----r~v  391 (473)
+++|++|++|+.|.++|..+.+++++.+-.+    +++
T Consensus       290 ~~~~~~~~~~~~~~~~~~~~~~p~~Pvli~~G~~D~vVP~~~~~~l~~~~c~~G~~V~~~  349 (430)
T c2veoA_         290 PIAGILKQETVVQAEASYTVSVPKFPRFIWHAIPDEIVPYQPAATYVKEQCAKGANINFS  349 (430)
T ss_dssp             THHHHHHHSBCCTTTCSSCCCCCCSEEEEEEETTCSSSCHHHHHHHHHHHHHTTCEEEEE
T ss_pred             HHHHHHHHHHHHHHHCCCCCCCCCCCEEEEEECCCCCCCHHHHHHHHHHHHHCCCCEEEE
T ss_conf             678787665543210123566776777999846897258579999999999689948999


Q ss_pred             EECC-CC
Q ss_conf             9756-56
Q AtAXR4___       392 THSG-SR  397 (473)
Q Consensus       392 ~l~G-GH  397 (473)
++.| +|
T Consensus       350 ~~~g~~H  356 (430)
T c2veoA_         350 PYPIAEH  356 (430)
T ss_dssp             EESSCCH
T ss_pred             EECCCCH
T ss_conf             8089872
