# Supplementary material for: Mechanistic insight into the role of AUXIN RESISTANCE4 in trafficking of AUXIN1 and LIKE AUX1-2
Source: Plant Physiol. 2023 Sep 30;194(1):422–33. doi: 10.1093/plphys/kiad506 (PMC10756756; doi:10.1093/plphys/kiad506)
Supplement: kiad506_Supplementary_Data [file kiad506_supplementary_data.zip › Suppemental Dataset S1/5445e4f6eaa2385e-AtAXR4/aligs/c2vf2A_.2.alig.txt]

2 c2vf2A_ Probab=100.00  E-value=1.8e-36  Score=221.26  Aligned_columns=266  Identities=24%

Q ss_pred             EEEEEECCCCCCCEEEEEEECCCCCCCEEEEECCCCCCHHHHHHHHHHHH--HCCCEEEE
Q ss_conf             05897308888835899985488998779998898788899999999898--58988999
Q AtAXR4___        92 RTIKVQVNSNESPIEVFVAESGSIHTETVVIVHGLGLSSFAFKEMIQSLG--SKGIHSVA  149 (473)
Q Consensus        92 ~~~~~~~~~~~~~v~~~~~e~g~~~~~tVvLLHG~~~ss~~Wr~v~~~La--~~g~rvvA  149 (473)
+..+|.++.   .++++|++.|++++||||||||++.++..|+.+.+.|+  ++||+||+
T Consensus         8 r~~~v~~~g---g~~l~y~~~G~~~~p~ivllHG~~~~~~~~~~~~~~l~~l~~~~~vi~   64 (284)
T c2vf2A_           8 RFAEVDVDG---PLKLHYHEAGVGNDQTVVLLHGGGPGAASWTNFSRNIAVLARHFHVLA   64 (284)
T ss_dssp             EEEEEESSS---EEEEEEEEECTTCSCEEEEECCCSTTCCHHHHSTTTHHHHHTTSEEEE
T ss_pred             EEEEEEECC---CEEEEEEEECCCCCCEEEEECCCCCCHHHHHHHHHHHHHHHCCCEEEE
T ss_conf             169999089---809999982389987899988789987889999998787518988999


Q ss_pred             ECCCCCCCCCCCCCCCCCCCCCCCCCCCCHHHCCCCCCCCCCCCCCCCCCCCCCCCCCCC
Q ss_conf             568899999887754443321000000000000012233444444333344444443333
Q AtAXR4___       150 IDLPGNGFSDKSMVVIGGDREIGFVARVKEVYGLIQEKGVFWAFDQMIETGDLPYEEIIK  209 (473)
Q Consensus       150 ~DlpG~G~S~~p~~~~~~~~~~~~~~~~~~~~~~~~~~~~~~~~~~~~~~~~~~~~~~~~  209 (473)
+|+||||.|+.+....
T Consensus        65 ~D~~G~G~s~~~~~~~--------------------------------------------   80 (284)
T c2vf2A_          65 VDQPGYGHSDKRAEHG--------------------------------------------   80 (284)
T ss_dssp             ECCTTSTTSCCCSCCS--------------------------------------------
T ss_pred             ECCCCCCCCCCCCCCC--------------------------------------------
T ss_conf             6578887865322346--------------------------------------------


Q ss_pred             CCCCCCCCCCCCCCCHHHHHHHHHHHHHHCCCCCEEEEEECCHHHHHHHHHHHCHHHHCE
Q ss_conf             344444555544789999999999999970898718999850579999999969456317
Q AtAXR4___       210 LQNSKRRSFKAIELGSEETARVLGQVIDTLGLAPVHLVLHDSALGLASNWVSENWQSVRS  269 (473)
Q Consensus       210 ~~~~~~~~~~~~~~~~~~~a~~l~~~ld~lgl~~~~Lvghs~Gg~va~~~A~~~PerV~~  269 (473)
+.....+.....+.........+++++++|+..+..++...+.++..
T Consensus        81 -------------~~~~~~~~~~~~~~~~~~~~~~~~~~~~~~~~~~~~~~~~~~~~~~~  127 (284)
T c2vf2A_          81 -------------QFNRYAAMALKGLFDQLGLGRVPLVGNSLGGGTAVRFALDYPARAGR  127 (284)
T ss_dssp             -------------SHHHHHHHHHHHHHHHHTCCSEEEEEETHHHHHHHHHHHHSGGGEEE
T ss_pred             -------------CCHHHHHHHHHHHHHHCCCCCEEECCCCCCCCHHHHHHHHHCCCCCC
T ss_conf             -------------40467898899986312766201013312210125888840322463


Q ss_pred             EEEECCCCC------CCCHHHHHHCHHHHHHHHHCCHHHHHHHHHHCCCCCCHHHHHHHH
Q ss_conf             899638888------654688862411467774220013567654201358999999999
Q AtAXR4___       270 VTLIDSSIS------PALPLWVLNVPGIREILLAFSFGFEKLVSFRCSKEMTLSDIDAHR  323 (473)
Q Consensus       270 Lvlins~~~------~~~p~~l~~~~~~~~~~~~~~~~~~~~l~~~~~~~~~~e~v~~~~  323 (473)
+++++....      ......................................+..+.+.
T Consensus       128 ~~~~~~~~~~~~~~~~~~~~~~~~~~~~~~~~~~~~~~~~~~~~~~~~~~~~~~~~~~~~  187 (284)
T c2vf2A_         128 LVLMGPGGLSINLFAPDPTEGVKRLSKFSVAPTRENLEAFLRVMVYDKNLITPELVDQRF  187 (284)
T ss_dssp             EEEESCSSSCCCSSSCSSCHHHHHHHHHHHSCCHHHHHHHHHTSCSSGGGCCHHHHHHHH
T ss_pred             EEEECCCCCCCCCCCCHHHHHHHHHHHHCCCCCHHHHHHHHHHHHCCCCCCCHHHHHHHH
T ss_conf             177415667764322003456888763001110134778776552154469989999999


Q ss_pred             HHHHCCCCHHHHHHHHHHCC-CCCCCHHHHHHHCCCCCCEEEEECCCCCCCCHHHHHHHH
Q ss_conf             98618572146899986401-244301256762025897499964888753889999999
Q AtAXR4___       324 ILLKGRNGREAVVASLNKLN-HSFDIAQWGNSDGINGIPMQVIWSSEASKEWSDEGQRVA  382 (473)
Q Consensus       324 ~~~~~~~~~~a~~~~~~~~~-~~~~~~~~~~~l~~i~vPtLvIwG~~D~~v~~~~ae~la  382 (473)
.................... ...........+..+++|+|+|+|++|.+++.+..++++
T Consensus       188 ~~~~~~~~~~~~~~~~~~~~~~~~~~~~~~~~~~~i~~p~lii~G~~D~~~~~~~~~~~~  247 (284)
T c2vf2A_         188 ALASTPESLTATRAMGKSFAGADFEAGMMWREVYRLRQPVLLIWGREDRVNPLDGALVAL  247 (284)
T ss_dssp             HHHTSHHHHHHHHHHHHHTTSTTGGGGCGGGTGGGCCSCEEEEEETTCSSSCGGGGHHHH
T ss_pred             HHHCCCCHHHHHHHHHHHHHHHHCCCCHHHHHHHCCCCCEEEEEECCCCCCCHHHHHHHH
T ss_conf             862163203457888887521100121012455248865189995789836899999999


Q ss_pred             HHCCCCEEEEECC-CCCCCCCCHHHHHHHHHHHHHH
Q ss_conf             8669979999756-5680003979999999999873
Q AtAXR4___       383 KALPKAKFVTHSG-SRWPQESKSGELADYISEFVSL  417 (473)
Q Consensus       383 ~~lP~Ar~v~l~G-GH~pqee~P~EvA~~I~eFL~~  417 (473)
+.+|+++++++++ ||+++.|+|++|++.|.+||+.
T Consensus       248 ~~~~~~~~~~i~~~gH~~~~e~p~~~~~~i~~FL~g  283 (284)
T c2vf2A_         248 KTIPRAQLHVFGQCGHWVQVEKFDEFNKLTIEFLGG  283 (284)
T ss_dssp             HHCTTEEEEEETTCCSCHHHHTHHHHHHHHHHHTTC
T ss_pred             HHCCCCEEEEECCCCCCHHHHCHHHHHHHHHHHHCC
T ss_conf             977997999988996586572799999999998558
