# Supplementary material for: Mechanistic insight into the role of AUXIN RESISTANCE4 in trafficking of AUXIN1 and LIKE AUX1-2
Source: Plant Physiol. 2023 Sep 30;194(1):422–33. doi: 10.1093/plphys/kiad506 (PMC10756756; doi:10.1093/plphys/kiad506)
Supplement: kiad506_Supplementary_Data [file kiad506_supplementary_data.zip › Suppemental Dataset S1/5445e4f6eaa2385e-AtAXR4/aligs/c2vsqA_.92.alig.txt]

92 c2vsqA_ Probab=99.04   E-value=1.1e-08  Score=68.42  Aligned_columns=294  Identities=14%

Q ss_pred             CCCCCCCCCCCCCCCCCCCCCHHHHHCCCCCCCCCCHHHHHHHHHH--------------
Q ss_conf             8898878997558778654314653023220037740488999999--------------
Q AtAXR4___         8 EEDPKTLNPPKNKPKDSDFTKSESTMKNPKPQSQNPFPFWFYFTVV--------------   53 (473)
Q Consensus         8 ~~~~~~~~~~~~~~~~~~~~~~~~~~~~~~~~~~~~~~~~~~~~~~--------------   53 (473)
++-|+|.+=|-.++.-+.-...........|++..-.-.+.-|.-+
T Consensus       939 ~~lP~t~~GKvdr~~l~~~~~~~~~~~~~~~~~~~e~~l~~iw~~vL~~~~i~~~d~Ff~  998 (1274)
T c2vsqA_         939 DELPLTTNGKVNKRLLPKPDQDQLAEEWIGPRNEMEETIAQIWSEVLGRKQIGIHDDFFA  998 (1274)
T ss_dssp             SCCCCCSSCSSCCSCCCCCCGGGGCCCCCCCSSHHHHHHHHHHHHHHTCSCCCTTCCTTT
T ss_pred             HHCCCCCCCCCCHHHHHHHHHHHHHHHHCCCCCCHHHHHHHHHHHHHCCCCCCCCCCHHH
T ss_conf             117678986421222221003433321001243047999999999837877899988468


Q ss_pred             ---HHHHHHHHHHHHHHHCCCCCCCCCCCCCHHHHHHHCCCEEEEEECCCCCCCEEEEEE
Q ss_conf             ---998887764333430246657310024402334304770589730888883589998
Q AtAXR4___        54 ---VSLATIIFISLSLFSSQNDPRSWFLSLPPALRQHYSNGRTIKVQVNSNESPIEVFVA  110 (473)
Q Consensus        54 ---~~~~~~~~~~~~~~~~~~~~~~~~~~~~~~~~~~~~~~~~~~~~~~~~~~~v~~~~~  110 (473)
-|+.++.++..-.-.-+.+..+..+=..|-+++-..     .+..+.....-.+...
T Consensus       999 lGGdSL~ai~l~~~l~~~~g~~l~~~~lf~~pTi~~La~-----~l~~~~~~~~~~v~~~ 1053 (1274)
T c2vsqA_         999 LGGHALKAMTAASRIKKELGIDLPVKLLFEAPTIAGISA-----YLKNGGSDGLQDVTIM 1053 (1274)
T ss_dssp             TTCCHHHHHHHHHHSSSTTSCCCCSSCTTTCCSHHHHHH-----HHHHTTSSSTTTSEEE
T ss_pred             HCCCHHHHHHHHHHHHHHHCCCCCHHHHHCCCCHHHHHH-----HHHCCCCCCCCCCCCC
T ss_conf             198668999999999998288568999981999899999-----9861487545542102


Q ss_pred             ECCCCCCCEEEEECCCCCCHHHHHHHHHHHHHCCCEEEEECCCCCCCCCCCCCCCCCCCC
Q ss_conf             548899877999889878889999999989858988999568899999887754443321
Q AtAXR4___       111 ESGSIHTETVVIVHGLGLSSFAFKEMIQSLGSKGIHSVAIDLPGNGFSDKSMVVIGGDRE  170 (473)
Q Consensus       111 e~g~~~~~tVvLLHG~~~ss~~Wr~v~~~La~~g~rvvA~DlpG~G~S~~p~~~~~~~~~  170 (473)
..|+  ++++.|+|+.+.....|..+++.|     .++++--+|+.
T Consensus      1054 ~~~~--~~pl~~~h~~~g~~~~y~~L~~~l-----~~y~l~~~~~~-------------- 1092 (1274)
T c2vsqA_        1054 NQDQ--EQIIFAFPPVLGYGLMYQNLSSRL-----PSYKLCAFDFI-------------- 1092 (1274)
T ss_dssp             CTTS--CCEEECCCCTTCBGGGGHHHHTTC-----CSCEEEECBCC--------------
T ss_pred             CCCC--CCCEEEECCCCCHHHHHHHHHHHC-----CEEEEECCCCC--------------
T ss_conf             6888--774899888220247888578757-----90367138888--------------


Q ss_pred             CCCCCCCCHHHCCCCCCCCCCCCCCCCCCCCCCCCCCCCCCCCCCCCCCCCCCCHHHHHH
Q ss_conf             000000000000012233444444333344444443333344444555544789999999
Q AtAXR4___       171 IGFVARVKEVYGLIQEKGVFWAFDQMIETGDLPYEEIIKLQNSKRRSFKAIELGSEETAR  230 (473)
Q Consensus       171 ~~~~~~~~~~~~~~~~~~~~~~~~~~~~~~~~~~~~~~~~~~~~~~~~~~~~~~~~~~a~  230 (473)
..++.++
T Consensus      1093 -----------------------------------------------------~~e~~a~ 1099 (1274)
T c2vsqA_        1093 -----------------------------------------------------EEEDRLD 1099 (1274)
T ss_dssp             -----------------------------------------------------CSTTHHH
T ss_pred             -----------------------------------------------------CHHHHHH
T ss_conf             -----------------------------------------------------9789999


Q ss_pred             HHHHHHHHCCC-CCEEEEEECCHHHHHHHHHHHCHHH---HCEEEEECCCCCCCCHHHHH
Q ss_conf             99999997089-8718999850579999999969456---31789963888865468886
Q AtAXR4___       231 VLGQVIDTLGL-APVHLVLHDSALGLASNWVSENWQS---VRSVTLIDSSISPALPLWVL  286 (473)
Q Consensus       231 ~l~~~ld~lgl-~~~~Lvghs~Gg~va~~~A~~~Per---V~~Lvlins~~~~~~p~~l~  286 (473)
.-.+.+..... +|++|.|+|+||.||.++|.+--++   |..|+++|+.+.
T Consensus      1100 ~y~~~i~~~~p~gp~~l~G~S~Gg~iA~e~A~~L~~~G~~v~~l~l~D~~~~-------- 1151 (1274)
T c2vsqA_        1100 RYADLIQKLQPEGPLTLFGYSAGCSLAFEAAKKLEEQGRIVQRIIMVDSYKK-------- 1151 (1274)
T ss_dssp             HHHHHHHHHCCSSCEEEEEETTHHHHHHHHHHHHHHSSCCEEEEEEESCCEE--------
T ss_pred             HHHHHHHHHCCCCCEEEEEECHHHHHHHHHHHHHHHCCCCCCEEEEEECCCC--------
T ss_conf             9999999978899889992462889999999999988898779999808898--------


Q ss_pred             HCHHHHHHHHHCCHHHHHHHHHHCCCCCCHHHHHHHHHHHHCCCCHHHHHHHHHHCCCCC
Q ss_conf             241146777422001356765420135899999999998618572146899986401244
Q AtAXR4___       287 NVPGIREILLAFSFGFEKLVSFRCSKEMTLSDIDAHRILLKGRNGREAVVASLNKLNHSF  346 (473)
Q Consensus       287 ~~~~~~~~~~~~~~~~~~~l~~~~~~~~~~e~v~~~~~~~~~~~~~~a~~~~~~~~~~~~  346 (473)
......+........................+...
T Consensus      1152 ------------------------~~~~~~~~~~~~~~~~~~~~~~~~~~~~~~~~~~~- 1186 (1274)
T c2vsqA_        1152 ------------------------QGVSTVESDVEALMNVNREAVKHGLKQKTHAFYSY- 1186 (1274)
T ss_dssp             ------------------------CSCCCHHHHHHHHHTTCCCTTTGGGHHHHHHHHHH-
T ss_pred             ------------------------CCCCCCCCCHHHHHHCCHHHHHHHHHHHHHHHHCC-
T ss_conf             ------------------------86765635468875146899999999999998604-


Q ss_pred             CCHHHHHHHCCCCCCEEEEECCCCCCCCHHHHHHHHHHCC-CCEEEEECCCCCCCCCCHH
Q ss_conf             3012567620258974999648887538899999998669-9799997565680003979
Q AtAXR4___       347 DIAQWGNSDGINGIPMQVIWSSEASKEWSDEGQRVAKALP-KAKFVTHSGSRWPQESKSG  405 (473)
Q Consensus       347 ~~~~~~~~l~~i~vPtLvIwG~~D~~v~~~~ae~la~~lP-~Ar~v~l~GGH~pqee~P~  405 (473)
.-..+..|++++...++...... ...+.+... +-+++.++|.|+-+...|-
T Consensus      1187 -------~~~~~~~~~~~~~~~~~~~~~~~-~~~W~~~~~~~~~~~~~~g~H~~ml~~~~ 1238 (1274)
T c2vsqA_        1187 -------YVNQVKADIDLLTSGADFDIPEW-LASWEEATTGVYRMKRGFGTHAEMLQGET 1238 (1274)
T ss_dssp             -------HHCCBSSEEEEEECSSCCCCCSS-EECSSTTBSSCCCEEECSSCTTGGGSHHH
T ss_pred             -------CCCCCCCCEEEEEECCCCCCCCC-HHHHHHHCCCCEEEEECCCCHHHHCCCCH
T ss_conf             -------87641554699984687655552-11036432798189982798678728701


Q ss_pred             --HHHHHHHHHHHHCCCC
Q ss_conf             --9999999998737754
Q AtAXR4___       406 --ELADYISEFVSLLPKS  421 (473)
Q Consensus       406 --EvA~~I~eFL~~lp~s  421 (473)
++++.|.++|.....+
T Consensus      1239 v~~~a~~i~~~l~~~~~~ 1256 (1274)
T c2vsqA_        1239 LDRNAEILLEFLNTQTVT 1256 (1274)
T ss_dssp             HHHHHHHHHHHHHCCCCC
T ss_pred             HHHHHHHHHHHHCCCCHH
T ss_conf             899999999984102124
