# Supplementary material for: Mechanistic insight into the role of AUXIN RESISTANCE4 in trafficking of AUXIN1 and LIKE AUX1-2
Source: Plant Physiol. 2023 Sep 30;194(1):422–33. doi: 10.1093/plphys/kiad506 (PMC10756756; doi:10.1093/plphys/kiad506)
Supplement: kiad506_Supplementary_Data [file kiad506_supplementary_data.zip › Suppemental Dataset S1/5445e4f6eaa2385e-AtAXR4/aligs/c2vtvA_.468.alig.txt]

468 c2vtvA_ Probab=99.06   E-value=2.8e-09  Score=71.78  Aligned_columns=103  Identities=22%

Q ss_pred             CCCCCEEEEECCCCCCHHHHH--------------HHHHHHHHCCCE---EEEECCCC--
Q ss_conf             899877999889878889999--------------999989858988---99956889--
Q AtAXR4___       114 SIHTETVVIVHGLGLSSFAFK--------------EMIQSLGSKGIH---SVAIDLPG--  154 (473)
Q Consensus       114 ~~~~~tVvLLHG~~~ss~~Wr--------------~v~~~La~~g~r---vvA~DlpG--  154 (473)
.+++.|||||||+..+...|.              .+++.|.++||.   ++++++-.
T Consensus        37 tatKtPVVFVHGnsdsA~~W~~~~~~~~~y~~g~~~~i~yF~~~GYt~aELYatTyGs~~   96 (340)
T c2vtvA_          37 TATKTPVIFIHGNGDNAISFDMPPGNVSGYGTPARSVYAELKARGYNDCEIFGVTYLSSS   96 (340)
T ss_dssp             CCCSCCEEEECCTTCCGGGGGCCCCCBTTTBCCSSCHHHHHHHTTCCTTSEEEECCSCHH
T ss_pred             CCCCCCEEEECCCCCCHHHCCCCCCCCCCCCCCHHHHHHHHHHCCCCCCEEEEECCCCCC
T ss_conf             477887799648676401102345554444553677999999769961014552158866


Q ss_pred             -------CCCCCCCCCCCCCCCCCCCCCCCCHHHCCCCCCCCCCCCCCCCCCCCCCCCCC
Q ss_conf             -------99998877544433210000000000000122334444443333444444433
Q AtAXR4___       155 -------NGFSDKSMVVIGGDREIGFVARVKEVYGLIQEKGVFWAFDQMIETGDLPYEEI  207 (473)
Q Consensus       155 -------~G~S~~p~~~~~~~~~~~~~~~~~~~~~~~~~~~~~~~~~~~~~~~~~~~~~~  207 (473)
.+.+.+
T Consensus        97 ~~~s~~~~~hs~~-----------------------------------------------  109 (340)
T c2vtvA_          97 EQGSAQYNYHSST-----------------------------------------------  109 (340)
T ss_dssp             HHHCGGGCCBCHH-----------------------------------------------
T ss_pred             CCCCCCCCCCCHH-----------------------------------------------
T ss_conf             4542100111067-----------------------------------------------


Q ss_pred             CCCCCCCCCCCCCCCCCHHHHHHHHHHHHHHCCCCCEEEEEECCHHHHHHHHHHHC--HH
Q ss_conf             33344444555544789999999999999970898718999850579999999969--45
Q AtAXR4___       208 IKLQNSKRRSFKAIELGSEETARVLGQVIDTLGLAPVHLVLHDSALGLASNWVSEN--WQ  265 (473)
Q Consensus       208 ~~~~~~~~~~~~~~~~~~~~~a~~l~~~ld~lgl~~~~Lvghs~Gg~va~~~A~~~--Pe  265 (473)
........++.+++..|.+++.|||||||+.++..+...+  -.
T Consensus       110 ----------------~~~~Ir~FIEaVLayTGAsKVDIVGHSMGvtLAr~aI~~y~~~~  153 (340)
T c2vtvA_         110 ----------------KYAIIKTFIDKVKAYTGKSQVDIVAHSMGVSMSLATLQYYNNWT  153 (340)
T ss_dssp             ----------------HHHHHHHHHHHHHHHHTCSCEEEEEETHHHHHHHHHHHHHTCGG
T ss_pred             ----------------HHHHHHHHHHHHHHHCCCCCEEEEEECCCHHHHHHHHHHCCCCC
T ss_conf             ----------------79999999999998609884369874352289999986158763


Q ss_pred             HHCEEEEECCCCCC
Q ss_conf             63178996388886
Q AtAXR4___       266 SVRSVTLIDSSISP  279 (473)
Q Consensus       266 rV~~Lvlins~~~~  279 (473)
+|+.+|-+..+.+.
T Consensus       154 kV~~fIglAgan~G  167 (340)
T c2vtvA_         154 SVRKFINLAGGIRG  167 (340)
T ss_dssp             GEEEEEEESCCTTC
T ss_pred             CHHHEEECCCCCCC
T ss_conf             21210201112356
