# Supplementary material for: Mechanistic insight into the role of AUXIN RESISTANCE4 in trafficking of AUXIN1 and LIKE AUX1-2
Source: Plant Physiol. 2023 Sep 30;194(1):422–33. doi: 10.1093/plphys/kiad506 (PMC10756756; doi:10.1093/plphys/kiad506)
Supplement: kiad506_Supplementary_Data [file kiad506_supplementary_data.zip › Suppemental Dataset S1/5445e4f6eaa2385e-AtAXR4/aligs/c2wirB_.28.alig.txt]

28 c2wirB_ Probab=98.83   E-value=4.2e-06  Score=54.29  Aligned_columns=246  Identities=20%

Q ss_pred             CEEEEEECCCCCCCEEEEEEE-CCCCCCCEEEEECC---CCCCHHHHHHHHHHHHHC-CC
Q ss_conf             705897308888835899985-48899877999889---878889999999989858-98
Q AtAXR4___        91 GRTIKVQVNSNESPIEVFVAE-SGSIHTETVVIVHG---LGLSSFAFKEMIQSLGSK-GI  145 (473)
Q Consensus        91 ~~~~~~~~~~~~~~v~~~~~e-~g~~~~~tVvLLHG---~~~ss~~Wr~v~~~La~~-g~  145 (473)
.++..+.+..++.+|.+.+.. .|+...|.||++||   ...+...++.++..|+.+ |+
T Consensus        40 ~~v~~~~v~~~~~~i~~~vy~P~~~~~~P~ii~iHGGg~~~~~~~~~~~~~~~la~~~g~   99 (304)
T c2wirB_          40 HRVEDITIPGRGGPIRARVYRPRDGERLPAVVYYHGGGFVLGSVETHDHVCRRLANLSGA   99 (304)
T ss_dssp             SEEEEEEEEETTEEEEEEEEECSCCSSEEEEEEECCSTTTSCCTTTTHHHHHHHHHHHTC
T ss_pred             CEEEEEEEECCCCEEEEEEEECCCCCCCEEEEEEECCCCCCCCCCCCHHHHHHHHHHCCC
T ss_conf             137999996699639999997688988659999837854478744407999999984791


Q ss_pred             EEEEECCCCCCCCCCCCCCCCCCCCCCCCCCCCHHHCCCCCCCCCCCCCCCCCCCCCCCC
Q ss_conf             899956889999988775444332100000000000001223344444433334444444
Q AtAXR4___       146 HSVAIDLPGNGFSDKSMVVIGGDREIGFVARVKEVYGLIQEKGVFWAFDQMIETGDLPYE  205 (473)
Q Consensus       146 rvvA~DlpG~G~S~~p~~~~~~~~~~~~~~~~~~~~~~~~~~~~~~~~~~~~~~~~~~~~  205 (473)
.|+++|.++......+....
T Consensus       100 ~v~~~~yr~~~~~~~~~~~~----------------------------------------  119 (304)
T c2wirB_         100 VVVSVDYRLAPEHKFPAAVE----------------------------------------  119 (304)
T ss_dssp             EEEEEECCCTTTSCTTHHHH----------------------------------------
T ss_pred             EEEEECCCCCCCCCCCHHHH----------------------------------------
T ss_conf             99980356443343622578----------------------------------------


Q ss_pred             CCCCCCCCCCCCCCCCCCCHHHHHHHHHHHHHHCCCCCEEEEEECCHHHHH------HHH
Q ss_conf             333334444455554478999999999999997089871899985057999------999
Q AtAXR4___       206 EIIKLQNSKRRSFKAIELGSEETARVLGQVIDTLGLAPVHLVLHDSALGLA------SNW  259 (473)
Q Consensus       206 ~~~~~~~~~~~~~~~~~~~~~~~a~~l~~~ld~lgl~~~~Lvghs~Gg~va------~~~  259 (473)
........+...................++..+      +..
T Consensus       120 ------------------~~~~~~~~~~~~~~~~~~~~~~~~~~~~~~~~~~~~~~~~~~  161 (304)
T c2wirB_         120 ------------------DAYDAAKWVADNYDKLGVDNGKIAVAGDSAGGNLAAVTAIMA  161 (304)
T ss_dssp             ------------------HHHHHHHHHHTTHHHHTEEEEEEEEEEETHHHHHHHHHHHHH
T ss_pred             ------------------HHHHHHHHHHHHHHHHCCCCCCCCCCCCCCCCCHHHHHHHHH
T ss_conf             ------------------999999754310676301222221222211111012455543


Q ss_pred             HHHCHHHHCEEEEECCCCCCCCHHHHHHCHHHHHHHHHCCHHHHHHHHHHCCCCCCHHHH
Q ss_conf             996945631789963888865468886241146777422001356765420135899999
Q AtAXR4___       260 VSENWQSVRSVTLIDSSISPALPLWVLNVPGIREILLAFSFGFEKLVSFRCSKEMTLSDI  319 (473)
Q Consensus       260 A~~~PerV~~Lvlins~~~~~~p~~l~~~~~~~~~~~~~~~~~~~~l~~~~~~~~~~e~v  319 (473)
.......+..++...+.....                ....................+..
T Consensus       162 ~~~~~~~~~~~~~~~~~~~~~----------------~~~~~~~~~~~~~~~~~~~~~~~  205 (304)
T c2wirB_         162 RDRGESFVKYQVLIYPAVNLT----------------GSPTVSRVEYSGPEYVILTADLM  205 (304)
T ss_dssp             HHTTCCCCCEEEEESCCCCCS----------------SCCCHHHHHSCSGGGCTTCHHHH
T ss_pred             HCCCCCCCCCCCCCCCCCCCC----------------CCCCCHHHHHCCCCCCCCCHHHH
T ss_conf             013754333210126766776----------------67741022201345556798899


Q ss_pred             HHHHHHHHCCCCHHHHHHHHHHCCCCCCCHHHHHHHCCCCCCEEEEECCCCCCCC--HHH
Q ss_conf             9999986185721468999864012443012567620258974999648887538--899
Q AtAXR4___       320 DAHRILLKGRNGREAVVASLNKLNHSFDIAQWGNSDGINGIPMQVIWSSEASKEW--SDE  377 (473)
Q Consensus       320 ~~~~~~~~~~~~~~a~~~~~~~~~~~~~~~~~~~~l~~i~vPtLvIwG~~D~~v~--~~~  377 (473)
..+...+........           .....-.........|++++.|+.|..++  ...
T Consensus       206 ~~~~~~~~~~~~~~~-----------~~~~sp~~~~~~~~pp~li~~g~~D~~~~~~~~~  254 (304)
T c2wirB_         206 AWFGRQYFSKPQDAL-----------SPYASPIFADLSNLPPALVITAEYDPLRDEGELY  254 (304)
T ss_dssp             HHHHHHHCSSGGGGG-----------STTTCGGGSCCTTCCCEEEEEEEECTTHHHHHHH
T ss_pred             HHHHHHCCCCCCCCC-----------CCCCCCCCHHHCCCCEEEEEECCCCCCCHHHHHH
T ss_conf             999860267755444-----------3114801001038841599983876333489999


Q ss_pred             HHHHHHHCCCCEEEEECC-CC-CCC----CCCHHHHHHHHHHHHHHCCCC
Q ss_conf             999998669979999756-56-800----039799999999998737754
Q AtAXR4___       378 GQRVAKALPKAKFVTHSG-SR-WPQ----ESKSGELADYISEFVSLLPKS  421 (473)
Q Consensus       378 ae~la~~lP~Ar~v~l~G-GH-~pq----ee~P~EvA~~I~eFL~~lp~s  421 (473)
.++|.+.=-..+++.++| +| |..    .+...+..+.|.+||+..-.+
T Consensus       255 ~~~L~~~Gv~v~~~~~~g~~H~f~~~~~~~~~a~~~~~~~~~flr~~~~~  304 (304)
T c2wirB_         255 AHLLKTRGVRAVAVRYNGVIHGFVNFYPILEEGREAVSQIAASIKSMAVA  304 (304)
T ss_dssp             HHHHHHTTCCEEEEEEEEEETTGGGGTTTCHHHHHHHHHHHHHHHTTTTC
T ss_pred             HHHHHHCCCCEEEEEECCCCCCCCCCCCCCHHHHHHHHHHHHHHHHHHCC
T ss_conf             99999769978999987896101124557989999999999999987479
