# Supplementary material for: Mechanistic insight into the role of AUXIN RESISTANCE4 in trafficking of AUXIN1 and LIKE AUX1-2
Source: Plant Physiol. 2023 Sep 30;194(1):422–33. doi: 10.1093/plphys/kiad506 (PMC10756756; doi:10.1093/plphys/kiad506)
Supplement: kiad506_Supplementary_Data [file kiad506_supplementary_data.zip › Suppemental Dataset S1/5445e4f6eaa2385e-AtAXR4/aligs/c2wj4B_.204.alig.txt]

204 c2wj4B_ Probab=100.00  E-value=2.8e-38  Score=231.21  Aligned_columns=256  Identities=14%

Q ss_pred             CCEEEEEEECC-CCCCCEEEEECCCCCCHHHHHHHHHHHHHCCCEEEEECCCCCCCCCCC
Q ss_conf             83589998548-899877999889878889999999989858988999568899999887
Q AtAXR4___       103 SPIEVFVAESG-SIHTETVVIVHGLGLSSFAFKEMIQSLGSKGIHSVAIDLPGNGFSDKS  161 (473)
Q Consensus       103 ~~v~~~~~e~g-~~~~~tVvLLHG~~~ss~~Wr~v~~~La~~g~rvvA~DlpG~G~S~~p  161 (473)
...++.|.+.| ++++||||||||++.++..|+.+++.|+ ++|+||++|+||||.|+++
T Consensus        10 ~d~~l~y~~~~~~~~gp~ivllHG~~~~~~~~~~~~~~L~-~~~~vi~~D~~G~G~S~~~   68 (273)
T c2wj4B_          10 FDNKLSYIDNQRDTDGPAILLLPGWCHDHRVYKYLIQELD-ADFRVIVPNWRGHGLSPSE   68 (273)
T ss_dssp             TTEEEEEEECCCCCCSCEEEEECCTTCCGGGGHHHHHHHT-TTSCEEEECCTTCSSSCCC
T ss_pred             CCCEEEEEEECCCCCCCEEEEECCCCCCHHHHHHHHHHHC-CCCEEEEECCCCCCCCCCC
T ss_conf             1968999993168998779998658998889999998621-8987999767989887776


Q ss_pred             CCCCCCCCCCCCCCCCCHHHCCCCCCCCCCCCCCCCCCCCCCCCCCCCCCCCCCCCCCCC
Q ss_conf             754443321000000000000012233444444333344444443333344444555544
Q AtAXR4___       162 MVVIGGDREIGFVARVKEVYGLIQEKGVFWAFDQMIETGDLPYEEIIKLQNSKRRSFKAI  221 (473)
Q Consensus       162 ~~~~~~~~~~~~~~~~~~~~~~~~~~~~~~~~~~~~~~~~~~~~~~~~~~~~~~~~~~~~  221 (473)
....
T Consensus        69 ~~~~--------------------------------------------------------   72 (273)
T c2wj4B_          69 VPDF--------------------------------------------------------   72 (273)
T ss_dssp             CCCC--------------------------------------------------------
T ss_pred             CCCC--------------------------------------------------------
T ss_conf             4221--------------------------------------------------------


Q ss_pred             CCCHHHHHHHHHHHHHHCCCCCEEEEEECCHHHHHHHHH-HHCHHHHCEEEEECCCCCCC
Q ss_conf             789999999999999970898718999850579999999-96945631789963888865
Q AtAXR4___       222 ELGSEETARVLGQVIDTLGLAPVHLVLHDSALGLASNWV-SENWQSVRSVTLIDSSISPA  280 (473)
Q Consensus       222 ~~~~~~~a~~l~~~ld~lgl~~~~Lvghs~Gg~va~~~A-~~~PerV~~Lvlins~~~~~  280 (473)
.....+.....++...+..+.+++++++||.+++.++ ..+|++|+++|++++.....
T Consensus        73 --~~~~~~~~~~~~~~~~~~~~~~~~~~~~gg~~~~~~a~~~~~~~v~~lvl~~~~~~~~  130 (273)
T c2wj4B_          73 --GYQEQVKDALEILDQLGVETFLPVSHSHGGWVLVELLEQAGPERAPRGIIMDWLMWAP  130 (273)
T ss_dssp             --CHHHHHHHHHHHHHHHTCCSEEEEEEGGGHHHHHHHHHHHHHHHCCCEEEESCCCSSC
T ss_pred             --CCCCCCCCCCCCCCCCCCCCEEECCCCCCHHHHHHHHHHCCCCCCCEEEEECCCCCCC
T ss_conf             --1112222222222233222001002222104899999960544345899973877877


Q ss_pred             CHHHHHHCHHHHHHHHHCCHHHHHHHHHHCCCCCCHHHHHHHHHHHHCCCCHHHH--HHH
Q ss_conf             4688862411467774220013567654201358999999999986185721468--999
Q AtAXR4___       281 LPLWVLNVPGIREILLAFSFGFEKLVSFRCSKEMTLSDIDAHRILLKGRNGREAV--VAS  338 (473)
Q Consensus       281 ~p~~l~~~~~~~~~~~~~~~~~~~~l~~~~~~~~~~e~v~~~~~~~~~~~~~~a~--~~~  338 (473)
.+...... ................+.............+...............  ...
T Consensus       131 ~~~~~~~~-~~~~~~~~~~~~~~~~~~~~~~~~~~~~~~~~~~~~~~~~~~~~~~~~~~~  189 (273)
T c2wj4B_         131 KPDFAKSL-TLLKDPERWREGTHGLFDVWLDGHDEKRVRHHLLEEMADYGYDCWGRSGRV  189 (273)
T ss_dssp             CHHHHHHH-HHHHCTTTHHHHHHHHHHHHHTTCCCHHHHHHHHTTTTTCCHHHHHHHHHH
T ss_pred             CHHHHHHH-HHHCCHHHHHHHHHHHHHHHHCCCCCHHHHHHHHHHHHHHHHHHHHCCHHH
T ss_conf             85578887-752022254334899999873136724678999999886346553022799


Q ss_pred             HHHCCCCCCCHHHHHHHCCCCCCEEEEECCCCCCCCHHHHHHHHHHCCCCEEEEECC-CC
Q ss_conf             864012443012567620258974999648887538899999998669979999756-56
Q AtAXR4___       339 LNKLNHSFDIAQWGNSDGINGIPMQVIWSSEASKEWSDEGQRVAKALPKAKFVTHSG-SR  397 (473)
Q Consensus       339 ~~~~~~~~~~~~~~~~l~~i~vPtLvIwG~~D~~v~~~~ae~la~~lP~Ar~v~l~G-GH  397 (473)
................+..+++|+++|+|++|..++....+++++.+|+++++.+++ ||
T Consensus       190 ~~~~~~~~~~~~~~~~~~~~~~p~l~i~g~~d~~~~~~~~~~~~~~~p~~~~~~i~~~gH  249 (273)
T c2wj4B_         190 IEDAYGRNGSPMQMMANLTKTRPIRHIFSQPTEPEYEKINSDFAEQHPWFSYAKLGGPTH  249 (273)
T ss_dssp             HHHHHHHHCSHHHHHHTCSSCCCEEEEECCSCSHHHHHHHHHHHHHCTTEEEEECCCSSS
T ss_pred             HHHHHHHCCCCCCHHHHHCCCCCEEEEEECCCCCCCHHHHHHHHHHCCCCEEEEECCCCC
T ss_conf             999875126743326662179817999815887777999999999679979999888966


Q ss_pred             CCCCCCHHHHHHHHHHHHHHC
Q ss_conf             800039799999999998737
Q AtAXR4___       398 WPQESKSGELADYISEFVSLL  418 (473)
Q Consensus       398 ~pqee~P~EvA~~I~eFL~~l  418 (473)
+++.|+|++|++.|.+||+++
T Consensus       250 ~~~~e~P~~~a~~i~~Fl~~~  270 (273)
T c2wj4B_         250 FPAIDVPDRAAVHIREFATAI  270 (273)
T ss_dssp             CHHHHSHHHHHHHHHHHHHHH
T ss_pred             CHHHHCHHHHHHHHHHHHHHH
T ss_conf             855718899999999999875
