# Supplementary material for: Mechanistic insight into the role of AUXIN RESISTANCE4 in trafficking of AUXIN1 and LIKE AUX1-2
Source: Plant Physiol. 2023 Sep 30;194(1):422–33. doi: 10.1093/plphys/kiad506 (PMC10756756; doi:10.1093/plphys/kiad506)
Supplement: kiad506_Supplementary_Data [file kiad506_supplementary_data.zip › Suppemental Dataset S1/5445e4f6eaa2385e-AtAXR4/aligs/c2wtmC_.383.alig.txt]

383 c2wtmC_ Probab=99.95   E-value=3.8e-26  Score=164.50  Aligned_columns=242  Identities=12%

Q ss_pred             EEEEECCCCCCCEEEEEEECCCCCCCEEEEECCCCCCH--HHHHHHHHHHHHCCCEEEEE
Q ss_conf             58973088888358999854889987799988987888--99999999898589889995
Q AtAXR4___        93 TIKVQVNSNESPIEVFVAESGSIHTETVVIVHGLGLSS--FAFKEMIQSLGSKGIHSVAI  150 (473)
Q Consensus        93 ~~~~~~~~~~~~v~~~~~e~g~~~~~tVvLLHG~~~ss--~~Wr~v~~~La~~g~rvvA~  150 (473)
.+.+..+...-...++.-+..+...|+||++||++.++  ..|+.+++.|+++||+|+++
T Consensus         3 ~~y~~~DG~~l~~~~~~P~~~~~~~P~vv~~HG~~~~~~~~~~~~~~~~l~~~G~~v~~~   62 (250)
T c2wtmC_           3 AMYIDCDGIKLNAYLDMPKNNPEKCPLCIIIHGFTGHSEERHIVAVQETLNEIGVATLRA   62 (250)
T ss_dssp             EEEEEETTEEEEEEEECCTTCCSSEEEEEEECCTTCCTTSHHHHHHHHHHHHTTCEEEEE
T ss_pred             CEEEEECCEEEEEEEEECCCCCCCCEEEEEECCCCCCCCCCHHHHHHHHHHHCCCEEEEE
T ss_conf             268731984999999965898878508999885888877612899999999879899998


Q ss_pred             CCCCCCCCCCCCCCCCCCCCCCCCCCCCHHHCCCCCCCCCCCCCCCCCCCCCCCCCCCCC
Q ss_conf             688999998877544433210000000000000122334444443333444444433333
Q AtAXR4___       151 DLPGNGFSDKSMVVIGGDREIGFVARVKEVYGLIQEKGVFWAFDQMIETGDLPYEEIIKL  210 (473)
Q Consensus       151 DlpG~G~S~~p~~~~~~~~~~~~~~~~~~~~~~~~~~~~~~~~~~~~~~~~~~~~~~~~~  210 (473)
|+||+|.|..+........
T Consensus        63 d~rg~g~~~~~~~~~~~~~-----------------------------------------   81 (250)
T c2wtmC_          63 DMYGHGKSDGKFEDHTLFK-----------------------------------------   81 (250)
T ss_dssp             CCTTSTTSSSCGGGCCHHH-----------------------------------------
T ss_pred             CCCCCCCCCCCCCCCCHHH-----------------------------------------
T ss_conf             3655532223345589899-----------------------------------------


Q ss_pred             CCCCCCCCCCCCCCHHHHHHHHHHHHHHCCCCCEEEEEECCHHHHHHHHHHHCHHHHCEE
Q ss_conf             444445555447899999999999999708987189998505799999999694563178
Q AtAXR4___       211 QNSKRRSFKAIELGSEETARVLGQVIDTLGLAPVHLVLHDSALGLASNWVSENWQSVRSV  270 (473)
Q Consensus       211 ~~~~~~~~~~~~~~~~~~a~~l~~~ld~lgl~~~~Lvghs~Gg~va~~~A~~~PerV~~L  270 (473)
...+....+.............++|+++|+.+.+.++..+|++++++
T Consensus        82 -------------~~~~~~~~~~~~~~~~~~~~~~~~~~~~~~~~~~~~~~~~~~~i~~~  128 (250)
T c2wtmC_          82 -------------WLTNILAVVDYAKKLDFVTDIYMAGHSQGGLSVMLAAAMERDIIKAL  128 (250)
T ss_dssp             -------------HHHHHHHHHHHHTTCTTEEEEEEEEETHHHHHHHHHHHHTTTTEEEE
T ss_pred             -------------HHHHHHHHHHHHHHHCCCCCEEEEEEECCCCCCCCCHHHCCCCCCEE
T ss_conf             -------------99976321000122103432047763023332110011102445308


Q ss_pred             EEECCCCCCCCHHHHHHCHHHHHHHHHCCHHHHHHHHHHCCCCCCHHHHHHHHHHHHCCC
Q ss_conf             996388886546888624114677742200135676542013589999999999861857
Q AtAXR4___       271 TLIDSSISPALPLWVLNVPGIREILLAFSFGFEKLVSFRCSKEMTLSDIDAHRILLKGRN  330 (473)
Q Consensus       271 vlins~~~~~~p~~l~~~~~~~~~~~~~~~~~~~~l~~~~~~~~~~e~v~~~~~~~~~~~  330 (473)
+++++.......................+.............
T Consensus       129 v~~~~~~~~~~~~~~~~~~~~~~~~~~~~~~~~~~~~~~~~~------------------  170 (250)
T c2wtmC_         129 IPLSPAAMIPEIARTGELLGLKFDPENIPDELDAWDGRKLKG------------------  170 (250)
T ss_dssp             EEESCCTTHHHHHHHTEETTEECCSSSCCSEEEETTTEEEET------------------
T ss_pred             EEECCCCCHHHHHHHHHHHHCCCCHHHHHHHHHHHCCCCCCH------------------
T ss_conf             883566687888867788511258656378776401231102------------------


Q ss_pred             CHHHHHHHHHHCCCCCCCHHHHHHHCCCCCCEEEEECCCCCCCCHHHHHHHHHHCCCCEE
Q ss_conf             214689998640124430125676202589749996488875388999999986699799
Q AtAXR4___       331 GREAVVASLNKLNHSFDIAQWGNSDGINGIPMQVIWSSEASKEWSDEGQRVAKALPKAKF  390 (473)
Q Consensus       331 ~~~a~~~~~~~~~~~~~~~~~~~~l~~i~vPtLvIwG~~D~~v~~~~ae~la~~lP~Ar~  390 (473)
..............+..+++|+|+|+|++|.+++....+++.+.++++++
T Consensus       171 ----------~~~~~~~~~~~~~~~~~~~~P~lii~g~~D~~vp~~~~~~l~~~~~~~~~  220 (250)
T c2wtmC_         171 ----------NYVRVAQTIRVEDFVDKYTKPVLIVHGDQDEAVPYEASVAFSKQYKNCKL  220 (250)
T ss_dssp             ----------HHHHHHTTCCHHHHHHHCCSCEEEEEETTCSSSCHHHHHHHHHHSTTEEE
T ss_pred             ----------HHHHHHHHCCCCCCCCCCCCCCCCEECCCCCCCCHHHHHHHHHHCCCCEE
T ss_conf             ----------56776641032000123454323021258973589999999995899789


Q ss_pred             EEECC-CCCCCCCCHHHHHHHHHHHHHH
Q ss_conf             99756-5680003979999999999873
Q AtAXR4___       391 VTHSG-SRWPQESKSGELADYISEFVSL  417 (473)
Q Consensus       391 v~l~G-GH~pqee~P~EvA~~I~eFL~~  417 (473)
+++++ ||+ ....++++.+.|.+||..
T Consensus       221 ~~~~~~~H~-~~~~~~~~~~~i~~fl~~  247 (250)
T c2wtmC_         221 VTIPGDTHC-YDHHLELVTEAVKEFMLE  247 (250)
T ss_dssp             EEETTCCTT-CTTTHHHHHHHHHHHHHH
T ss_pred             EEECCCCCC-CCCCHHHHHHHHHHHHHH
T ss_conf             998848988-612889999999999997
