# Supplementary material for: Mechanistic insight into the role of AUXIN RESISTANCE4 in trafficking of AUXIN1 and LIKE AUX1-2
Source: Plant Physiol. 2023 Sep 30;194(1):422–33. doi: 10.1093/plphys/kiad506 (PMC10756756; doi:10.1093/plphys/kiad506)
Supplement: kiad506_Supplementary_Data [file kiad506_supplementary_data.zip › Suppemental Dataset S1/5445e4f6eaa2385e-AtAXR4/aligs/c2xe4A_.431.alig.txt]

431 c2xe4A_ Probab=99.32   E-value=2.2e-09  Score=72.29  Aligned_columns=238  Identities=11%

Q ss_pred             CCCCCEEEEEEE----CCCCCCCEEEEECCCCCCH--HHHHHHHHHHHHCCCEEEEECCC
Q ss_conf             888835899985----4889987799988987888--99999999898589889995688
Q AtAXR4___       100 SNESPIEVFVAE----SGSIHTETVVIVHGLGLSS--FAFKEMIQSLGSKGIHSVAIDLP  153 (473)
Q Consensus       100 ~~~~~v~~~~~e----~g~~~~~tVvLLHG~~~ss--~~Wr~v~~~La~~g~rvvA~Dlp  153 (473)
+||-.|.+++..    .-+...|+||.+||-+.++  ..|......|+++||-|+.++.|
T Consensus       459 ~DG~~Ip~~lv~p~~~~~~~~~P~il~~yGGp~~~~~p~f~~~~~~l~~rG~vv~~~n~R  518 (721)
T c2xe4A_         459 PDQTKIPLSVVYHKDLDMSQPQPCMLYGYGSYGLSMDPQFSIQHLPYCDRGMIFAIAHIR  518 (721)
T ss_dssp             TTCCEEEEEEEEETTSCTTSCCCEEEECCCCTTCCCCCCCCGGGHHHHTTTCEEEEECCT
T ss_pred             CCCCEEEEEEEECCCCCCCCCCEEEEEECCCCCCCCCCCCCHHHHHHHHCCCEEEEECCC
T ss_conf             998299999996688988787308999308777505766478898999889499996278


Q ss_pred             CCCCCCCCCCCCCCCCCCCCCCCCCHHHCCCCCCCCCCCCCCCCCCCCCCCCCCCCCCCC
Q ss_conf             999998877544433210000000000000122334444443333444444433333444
Q AtAXR4___       154 GNGFSDKSMVVIGGDREIGFVARVKEVYGLIQEKGVFWAFDQMIETGDLPYEEIIKLQNS  213 (473)
Q Consensus       154 G~G~S~~p~~~~~~~~~~~~~~~~~~~~~~~~~~~~~~~~~~~~~~~~~~~~~~~~~~~~  213 (473)
|-|                                                 +....+..
T Consensus       519 Gs~-------------------------------------------------g~G~~w~~  529 (721)
T c2xe4A_         519 GGS-------------------------------------------------ELGRAWYE  529 (721)
T ss_dssp             TSC-------------------------------------------------TTCTHHHH
T ss_pred             CCC-------------------------------------------------CCCHHHHH
T ss_conf             887-------------------------------------------------45588898


Q ss_pred             CCCCCCCCCCCHHHHHHHHHHHHHHCCC---CCEEEEEECCHHHHHHHHHHHCHHHHCEE
Q ss_conf             4455554478999999999999997089---87189998505799999999694563178
Q AtAXR4___       214 KRRSFKAIELGSEETARVLGQVIDTLGL---APVHLVLHDSALGLASNWVSENWQSVRSV  270 (473)
Q Consensus       214 ~~~~~~~~~~~~~~~a~~l~~~ld~lgl---~~~~Lvghs~Gg~va~~~A~~~PerV~~L  270 (473)
...........++++.+.+..+++. |+   +++.+.|.|.||........++|++.+..
T Consensus       530 ag~k~~~k~~~~~D~ia~~~~Li~~-g~~d~~ri~i~G~S~GG~lv~a~l~~~PdlF~aa  588 (721)
T c2xe4A_         530 IGAKYLTKRNTFSDFIAAAEFLVNA-KLTTPSQLACEGRSAGGLLMGAVLNMRPDLFKVA  588 (721)
T ss_dssp             TTSSGGGTHHHHHHHHHHHHHHHHT-TSCCGGGEEEEEETHHHHHHHHHHHHCGGGCSEE
T ss_pred             HHHCCCCCCCHHHHHHHHHHHHHHC-CCCCHHHEEEEEECHHHHHHHHHHHCCCCCEEEE
T ss_conf             6431348864588899999999988-9988623999865799999999987595323689


Q ss_pred             EEECCCCCCCCHHHHHHCHHHHHHHHHCCHHHHHHHHHHCCCCCCHHHHHHHHHHHHCCC
Q ss_conf             996388886546888624114677742200135676542013589999999999861857
Q AtAXR4___       271 TLIDSSISPALPLWVLNVPGIREILLAFSFGFEKLVSFRCSKEMTLSDIDAHRILLKGRN  330 (473)
Q Consensus       271 vlins~~~~~~p~~l~~~~~~~~~~~~~~~~~~~~l~~~~~~~~~~e~v~~~~~~~~~~~  330 (473)
|...+..            ..-.............-..-.+..-.++..+.+...
T Consensus       589 v~~vpv~------------D~~~~~~~~~~~~~~~~~~e~G~P~~~e~~~~l~~~-----  631 (721)
T c2xe4A_         589 LAGVPFV------------DVMTTMCDPSIPLTTGEWEEWGNPNEYKYYDYMLSY-----  631 (721)
T ss_dssp             EEESCCC------------CHHHHHTCTTSTTHHHHTTTTCCTTSHHHHHHHHHH-----
T ss_pred             EEECCCH------------HHHHHCCCCCCCCCHHHHHHCCCCCCHHHHHHHHHC-----
T ss_conf             9508810------------235531487633253558881888899999898861-----


Q ss_pred             CHHHHHHHHHHCCCCCCCHHHHHHHCCCCCC-EEEEECCCCCCCCHHHHHHHHHHC----
Q ss_conf             2146899986401244301256762025897-499964888753889999999866----
Q AtAXR4___       331 GREAVVASLNKLNHSFDIAQWGNSDGINGIP-MQVIWSSEASKEWSDEGQRVAKAL----  385 (473)
Q Consensus       331 ~~~a~~~~~~~~~~~~~~~~~~~~l~~i~vP-tLvIwG~~D~~v~~~~ae~la~~l----  385 (473)
.-...+..+..| +||+.|..|.-+++.++.+++.+|
T Consensus       632 -------------------SP~~nv~~~~~P~lLi~~g~~D~RV~~~~a~k~~a~Lr~~~  672 (721)
T c2xe4A_         632 -------------------SPMDNVRAQEYPNIMVQCGLHDPRVAYWEPAKWVSKLRECK  672 (721)
T ss_dssp             -------------------CTGGGCCSSCCCEEEEEEETTCSSSCTHHHHHHHHHHHHHC
T ss_pred             -------------------CHHHHHHCCCCCCEEEEEECCCCCCCHHHHHHHHHHHHHCC
T ss_conf             -------------------92765403589818999317798778688999999999839


Q ss_pred             CCCEEEEE----CCCCCC---CCCCHHHHHHHHHHHHHHCCCCCC
Q ss_conf             99799997----565680---003979999999999873775457
Q AtAXR4___       386 PKAKFVTH----SGSRWP---QESKSGELADYISEFVSLLPKSIR  423 (473)
Q Consensus       386 P~Ar~v~l----~GGH~p---qee~P~EvA~~I~eFL~~lp~s~~  423 (473)
-+.+.+.+    ++||.-   ...+-+|.|..+.=+++.|..+.+
T Consensus       673 ~~~~pvll~~~~~~GHg~~~~~~~~~~~~a~~~aFl~~~l~~~~~  717 (721)
T c2xe4A_         673 TDNNEILLNIDMESGHFSAKDRYKFWKESAIQQAFVCKHLKSTVR  717 (721)
T ss_dssp             CSCCCEEEEEETTCCSSCCSSHHHHHHHHHHHHHHHHHHTTCCSC
T ss_pred             CCCCEEEEEEECCCCCCCCCCHHHHHHHHHHHHHHHHHHCCCCEE
T ss_conf             998159999827888867789999999999999999986598003
