# Supplementary material for: Mechanistic insight into the role of AUXIN RESISTANCE4 in trafficking of AUXIN1 and LIKE AUX1-2
Source: Plant Physiol. 2023 Sep 30;194(1):422–33. doi: 10.1093/plphys/kiad506 (PMC10756756; doi:10.1093/plphys/kiad506)
Supplement: kiad506_Supplementary_Data [file kiad506_supplementary_data.zip › Suppemental Dataset S1/5445e4f6eaa2385e-AtAXR4/aligs/c2xmzA_.234.alig.txt]

234 c2xmzA_ Probab=100.00  E-value=2.5e-34  Score=209.51  Aligned_columns=249  Identities=14%

Q ss_pred             EEECCCCCCCEEEEECCCCCCHHHHHHHHHHHHHCCCEEEEECCCCCCCCCCCCCCCCCC
Q ss_conf             985488998779998898788899999999898589889995688999998877544433
Q AtAXR4___       109 VAESGSIHTETVVIVHGLGLSSFAFKEMIQSLGSKGIHSVAIDLPGNGFSDKSMVVIGGD  168 (473)
Q Consensus       109 ~~e~g~~~~~tVvLLHG~~~ss~~Wr~v~~~La~~g~rvvA~DlpG~G~S~~p~~~~~~~  168 (473)
|.+.|...+|+||||||++.++..|+.+++.|++ +|+||++|+||||.|+.+....
T Consensus         6 ~~~~~~~~~p~ivllHG~~~~~~~~~~~~~~L~~-~~~vi~~D~~G~G~S~~~~~~~---   61 (266)
T c2xmzA_           6 FYEANVETNQVLVFLHGFLSDSRTYHNHIEKFTD-NYHVITIDLPGHGEDQSSMDET---   61 (266)
T ss_dssp             EECCSSCCSEEEEEECCTTCCGGGGTTTHHHHHT-TSEEEEECCTTSTTCCCCTTSC---
T ss_pred             EEECCCCCCCEEEEECCCCCCHHHHHHHHHHHHC-CCEEEEECCCCCCCCCCCCCCC---
T ss_conf             9851589986899987589988899999998848-9889994687898974535544---


Q ss_pred             CCCCCCCCCCHHHCCCCCCCCCCCCCCCCCCCCCCCCCCCCCCCCCCCCCCCCCCCHHHH
Q ss_conf             210000000000000122334444443333444444433333444445555447899999
Q AtAXR4___       169 REIGFVARVKEVYGLIQEKGVFWAFDQMIETGDLPYEEIIKLQNSKRRSFKAIELGSEET  228 (473)
Q Consensus       169 ~~~~~~~~~~~~~~~~~~~~~~~~~~~~~~~~~~~~~~~~~~~~~~~~~~~~~~~~~~~~  228 (473)
+.....
T Consensus        62 ------------------------------------------------------~~~~~~   67 (266)
T c2xmzA_          62 ------------------------------------------------------WNFDYI   67 (266)
T ss_dssp             ------------------------------------------------------CCHHHH
T ss_pred             ------------------------------------------------------CCHHHH
T ss_conf             ------------------------------------------------------302478


Q ss_pred             HHHHHHHHHHCCCCCEEEEEECCHHHHHHHHHHHCHHHHCEEEEECCCCCCCCHHHHHHC
Q ss_conf             999999999708987189998505799999999694563178996388886546888624
Q AtAXR4___       229 ARVLGQVIDTLGLAPVHLVLHDSALGLASNWVSENWQSVRSVTLIDSSISPALPLWVLNV  288 (473)
Q Consensus       229 a~~l~~~ld~lgl~~~~Lvghs~Gg~va~~~A~~~PerV~~Lvlins~~~~~~p~~l~~~  288 (473)
...+..++.........++++++|+.++..++..+++++.+++++++.+...........
T Consensus        68 ~~~~~~~~~~~~~~~~~~~~~~~~~~~~~~~~~~~~~~~~~l~l~~~~~~~~~~~~~~~~  127 (266)
T c2xmzA_          68 TTLLDRILDKYKDKSITLFGYSMGGRVALYYAINGHIPISNLILESTSPGIKEEANQLER  127 (266)
T ss_dssp             HHHHHHHHGGGTTSEEEEEEETHHHHHHHHHHHHCSSCCSEEEEESCCSCCSSHHHHHHH
T ss_pred             HHHHHHHHHCCCCCCCCCCCCCCCCCCCCCCCCCCCCCCCEEEEECCCCCCCCCHHHHHH
T ss_conf             999987420022222222222222100122223431001303562377776530367888


Q ss_pred             HHHHHHHHHC--------CHHHHHHHHHHCCCCCCHHHHHHHHHHHHCCCCHHHHHHHHH
Q ss_conf             1146777422--------001356765420135899999999998618572146899986
Q AtAXR4___       289 PGIREILLAF--------SFGFEKLVSFRCSKEMTLSDIDAHRILLKGRNGREAVVASLN  340 (473)
Q Consensus       289 ~~~~~~~~~~--------~~~~~~~l~~~~~~~~~~e~v~~~~~~~~~~~~~~a~~~~~~  340 (473)
..........        ..........................................
T Consensus       128 ~~~~~~~~~~~~~~~~~~~~~~~~~~~~~~~~~~~~~~~~~~~~~~~~~~~~~~~~~~~~  187 (266)
T c2xmzA_         128 RLVDDARAKVLDIAGIELFVNDWEKLPLFQSQLELPVEIQHQIRQQRLSQSPHKMAKALR  187 (266)
T ss_dssp             HHHHHHHHHHHHHHCHHHHHHHHTTSGGGGGGGGSCHHHHHHHHHHHHTSCHHHHHHHHH
T ss_pred             HHHHHHHHHHHHHHHHHHHHHHHHHHHCCCCCCCCCHHHHHHHHHHHHCCCHHHHHHHHH
T ss_conf             751236666520000456777664211013333698889988654320258778888887


Q ss_pred             HCCCCCCCHHHHHHHCCCCCCEEEEECCCCCCCCHHHHHHHHHHCCCCEEEEECC-CCCC
Q ss_conf             4012443012567620258974999648887538899999998669979999756-5680
Q AtAXR4___       341 KLNHSFDIAQWGNSDGINGIPMQVIWSSEASKEWSDEGQRVAKALPKAKFVTHSG-SRWP  399 (473)
Q Consensus       341 ~~~~~~~~~~~~~~l~~i~vPtLvIwG~~D~~v~~~~ae~la~~lP~Ar~v~l~G-GH~p  399 (473)
....... ......+..+++|+++|+|++|++++ +.++++++.+|+++++.+++ ||++
T Consensus       188 ~~~~~~~-~~~~~~~~~i~~p~l~i~g~~D~~~~-~~~~~~~~~~~~~~~~~i~~~gH~~  245 (266)
T c2xmzA_         188 DYGTGQM-PNLWPRLKEIKVPTLILAGEYDEKFV-QIAKKMANLIPNSKCKLISATGHTI  245 (266)
T ss_dssp             HHSTTTS-CCCGGGGGGCCSCEEEEEETTCHHHH-HHHHHHHHHSTTEEEEEETTCCSCH
T ss_pred             HHHHHCC-CCCCCCHHCCCCCEEEEEECCCCCCC-HHHHHHHHHCCCCEEEEECCCCCCH
T ss_conf             5421001-20000010058651899977888571-7999999977997999978996586


Q ss_pred             CCCCHHHHHHHHHHHHHH
Q ss_conf             003979999999999873
Q AtAXR4___       400 QESKSGELADYISEFVSL  417 (473)
Q Consensus       400 qee~P~EvA~~I~eFL~~  417 (473)
+.|+|++|++.|.+||+.
T Consensus       246 ~~e~p~~~~~~i~~fL~~  263 (266)
T c2xmzA_         246 HVEDSDEFDTMILGFLKE  263 (266)
T ss_dssp             HHHSHHHHHHHHHHHHHH
T ss_pred             HHHCHHHHHHHHHHHHHH
T ss_conf             572899999999999986
