# Supplementary material for: Mechanistic insight into the role of AUXIN RESISTANCE4 in trafficking of AUXIN1 and LIKE AUX1-2
Source: Plant Physiol. 2023 Sep 30;194(1):422–33. doi: 10.1093/plphys/kiad506 (PMC10756756; doi:10.1093/plphys/kiad506)
Supplement: kiad506_Supplementary_Data [file kiad506_supplementary_data.zip › Suppemental Dataset S1/5445e4f6eaa2385e-AtAXR4/aligs/c2xt0A_.35.alig.txt]

35 c2xt0A_ Probab=100.00  E-value=8.9e-40  Score=239.46  Aligned_columns=265  Identities=18%

Q ss_pred             EEECCCCCCCEEEEEEECCCCCC-CEEEEECCCCCCHHHHHHHHHHHHHCCCEEEEECCC
Q ss_conf             97308888835899985488998-779998898788899999999898589889995688
Q AtAXR4___        95 KVQVNSNESPIEVFVAESGSIHT-ETVVIVHGLGLSSFAFKEMIQSLGSKGIHSVAIDLP  153 (473)
Q Consensus        95 ~~~~~~~~~~v~~~~~e~g~~~~-~tVvLLHG~~~ss~~Wr~v~~~La~~g~rvvA~Dlp  153 (473)
.++.-.+.-.++++|.+.|+.++ +|||||||+++++..|+++++.|+++||+|+++|+|
T Consensus        23 ~~~~~~~~dG~~l~y~~~G~~~~~p~vvllHG~~~~~~~~~~~~~~L~~~g~~v~~~D~~   82 (297)
T c2xt0A_          23 YLEGLPGFEGLRMHYVDEGPRDAEHTFLCLHGEPSWSFLYRKMLPVFTAAGGRVVAPDLF   82 (297)
T ss_dssp             EECCCTTCTTCCEEEEEESCTTCSCEEEEECCTTCCGGGGTTTHHHHHHTTCEEEEECCT
T ss_pred             EEEECCCCCCEEEEEEEECCCCCCCEEEEECCCCCCHHHHHHHHHHHHHCCCEEEEECCC
T ss_conf             677114678528999981488998559998888898788999999998679789871568


Q ss_pred             CCCCCCCCCCCCCCCCCCCCCCCCCHHHCCCCCCCCCCCCCCCCCCCCCCCCCCCCCCCC
Q ss_conf             999998877544433210000000000000122334444443333444444433333444
Q AtAXR4___       154 GNGFSDKSMVVIGGDREIGFVARVKEVYGLIQEKGVFWAFDQMIETGDLPYEEIIKLQNS  213 (473)
Q Consensus       154 G~G~S~~p~~~~~~~~~~~~~~~~~~~~~~~~~~~~~~~~~~~~~~~~~~~~~~~~~~~~  213 (473)
|||.|+.+....
T Consensus        83 G~G~s~~~~~~~------------------------------------------------   94 (297)
T c2xt0A_          83 GFGRSDKPTDDA------------------------------------------------   94 (297)
T ss_dssp             TSTTSCEESCGG------------------------------------------------
T ss_pred             CCCCCCCCCCCC------------------------------------------------
T ss_conf             876877877765------------------------------------------------


Q ss_pred             CCCCCCCCCCCHHHHHHHHHHHHHHCCCCCEEEEEECCHHHHHHHHHHHCHHHHCEEEEE
Q ss_conf             445555447899999999999999708987189998505799999999694563178996
Q AtAXR4___       214 KRRSFKAIELGSEETARVLGQVIDTLGLAPVHLVLHDSALGLASNWVSENWQSVRSVTLI  273 (473)
Q Consensus       214 ~~~~~~~~~~~~~~~a~~l~~~ld~lgl~~~~Lvghs~Gg~va~~~A~~~PerV~~Lvli  273 (473)
.+......+.+..++.......+.+++|++|+.++..++..+++++.+++++
T Consensus        95 --------~~~~~~~~~~~~~~~~~~~~~~~~~~~~~~g~~~~~~~~~~~~~~~~~l~~~  146 (297)
T c2xt0A_          95 --------VYTFGFHRRSLLAFLDALQLERVTLVCQDWGGILGLTLPVDRPQLVDRLIVM  146 (297)
T ss_dssp             --------GCCHHHHHHHHHHHHHHHTCCSEEEEECHHHHHHHTTHHHHCTTSEEEEEEE
T ss_pred             --------CCCHHHHHHHHHHHHHCCCCCCEEEEECCCCCCCCHHHHHHHCCCCCEEEEE
T ss_conf             --------5555899999875531023332045412323321002356410116649997


Q ss_pred             CCCCCCCCHHHHHHCHHHHHHHHHCCHHHHHHHHHHCCCCCCHHHHHHHHHHHHCCCCHH
Q ss_conf             388886546888624114677742200135676542013589999999999861857214
Q AtAXR4___       274 DSSISPALPLWVLNVPGIREILLAFSFGFEKLVSFRCSKEMTLSDIDAHRILLKGRNGRE  333 (473)
Q Consensus       274 ns~~~~~~p~~l~~~~~~~~~~~~~~~~~~~~l~~~~~~~~~~e~v~~~~~~~~~~~~~~  333 (473)
++............. ................................+...........
T Consensus       147 ~~~~~~~~~~~~~~~-~~~~~~~~~~~~~~~~~~~~~~~~~~~~~~~~~~~~~~~~~~~~  205 (297)
T c2xt0A_         147 NTALAVGLSPGKGFE-SWRDFVANSPDLDVGKLMQRAIPGITDAEVAAYDAPFPGPEFKA  205 (297)
T ss_dssp             SCCCCSSSCSCHHHH-HHHHHHHTCTTCCHHHHHHHHSTTCCHHHHHHHHTTCSSGGGCH
T ss_pred             CCCCCCCCCCHHHHH-HHHHHHHHHHHHHHHHHHHHHHCCCCHHHHHHHHHHHHHHHHHH
T ss_conf             286786664157899-99998754000135777654201333345665333431144566


Q ss_pred             HHHHHHHHCCCCCCCH-------HHHHHHCCCCCCEEEEECCCCCCCCHHHHHHHHHHCC
Q ss_conf             6899986401244301-------2567620258974999648887538899999998669
Q AtAXR4___       334 AVVASLNKLNHSFDIA-------QWGNSDGINGIPMQVIWSSEASKEWSDEGQRVAKALP  386 (473)
Q Consensus       334 a~~~~~~~~~~~~~~~-------~~~~~l~~i~vPtLvIwG~~D~~v~~~~ae~la~~lP  386 (473)
................       .....+..+++|+|+|||++|.+++++..+++++.+|
T Consensus       206 ~~~~~~~~~~~~~~~~~~~~~~~~~~~~~~~~~~Pvl~i~G~~D~~~~~~~~~~~~~~~~  265 (297)
T c2xt0A_         206 GVRRFPAIVPITPDMEGAEIGRQAMSFWSTQWSGPTFMAVGAQDPVLGPEVMGMLRQAIR  265 (297)
T ss_dssp             HHHHGGGGSCCSTTSTTHHHHHHHHHHHHHTCCSCEEEEEETTCSSSSHHHHHHHHHHST
T ss_pred             HHHHHHHHHHHHHHHHHHHHHHHHHHHHHHCCCCCEEEEEECCCCCCCHHHHHHHHHHCC
T ss_conf             788877643444334566520013444432179978999837888559999999999789


Q ss_pred             CC-EEEEECC-CCCCCCCCHHHHHHHHHHHHH
Q ss_conf             97-9999756-568000397999999999987
Q AtAXR4___       387 KA-KFVTHSG-SRWPQESKSGELADYISEFVS  416 (473)
Q Consensus       387 ~A-r~v~l~G-GH~pqee~P~EvA~~I~eFL~  416 (473)
++ +++.+++ |||+++|+|++|+++|.+|++
T Consensus       266 ~~~~~~~~~~~gH~~~~e~P~~~~~~i~~F~e  297 (297)
T c2xt0A_         266 GCPEPMIVEAGGHFVQEHGEPIARAALAAFGQ  297 (297)
T ss_dssp             TCCCCEEETTCCSSGGGGCHHHHHHHHHHTTC
T ss_pred             CCCEEEEECCCCCCHHHHCHHHHHHHHHHHCC
T ss_conf             98489997798438557088999999987529
