# Supplementary material for: Mechanistic insight into the role of AUXIN RESISTANCE4 in trafficking of AUXIN1 and LIKE AUX1-2
Source: Plant Physiol. 2023 Sep 30;194(1):422–33. doi: 10.1093/plphys/kiad506 (PMC10756756; doi:10.1093/plphys/kiad506)
Supplement: kiad506_Supplementary_Data [file kiad506_supplementary_data.zip › Suppemental Dataset S1/5445e4f6eaa2385e-AtAXR4/aligs/c2xuaH_.228.alig.txt]

228 c2xuaH_ Probab=100.00  E-value=3.9e-39  Score=235.91  Aligned_columns=251  Identities=14%

Q ss_pred             CEEEEEEECCCC--CCCEEEEECCCCCCHHHHHHHHHHHHHCCCEEEEECCCCCCCCCCC
Q ss_conf             358999854889--9877999889878889999999989858988999568899999887
Q AtAXR4___       104 PIEVFVAESGSI--HTETVVIVHGLGLSSFAFKEMIQSLGSKGIHSVAIDLPGNGFSDKS  161 (473)
Q Consensus       104 ~v~~~~~e~g~~--~~~tVvLLHG~~~ss~~Wr~v~~~La~~g~rvvA~DlpG~G~S~~p  161 (473)
.++++|++.|++  ++|+||||||++.++..|+.+++.|++ +|+||++|+||+|.|+.+
T Consensus         8 G~~l~y~~~g~~~~~~p~vvliHG~~~~~~~~~~~~~~L~~-~~~vi~~d~~G~g~s~~~   66 (261)
T c2xuaH_           8 GTELHYRIDGERHGNAPWIVLSNSLGTDLSXWAPQVAALSK-HFRVLRYDTRGHGHSEAP   66 (261)
T ss_dssp             TEEEEEEEESCTTSCSCEEEEECCTTCCGGGGHHHHHHHHH-HSEEEEECCTTSTTSCCC
T ss_pred             CEEEEEEEECCCCCCCCEEEEECCCCCCHHHHHHHHHHHHC-CCEEEEECCCCCCCCCCC
T ss_conf             98999998158889977799987589887899999998627-988999728998344554


Q ss_pred             CCCCCCCCCCCCCCCCCHHHCCCCCCCCCCCCCCCCCCCCCCCCCCCCCCCCCCCCCCCC
Q ss_conf             754443321000000000000012233444444333344444443333344444555544
Q AtAXR4___       162 MVVIGGDREIGFVARVKEVYGLIQEKGVFWAFDQMIETGDLPYEEIIKLQNSKRRSFKAI  221 (473)
Q Consensus       162 ~~~~~~~~~~~~~~~~~~~~~~~~~~~~~~~~~~~~~~~~~~~~~~~~~~~~~~~~~~~~  221 (473)
....
T Consensus        67 ~~~~--------------------------------------------------------   70 (261)
T c2xuaH_          67 KGPY--------------------------------------------------------   70 (261)
T ss_dssp             SSCC--------------------------------------------------------
T ss_pred             CCCC--------------------------------------------------------
T ss_conf             2220--------------------------------------------------------


Q ss_pred             CCCHHHHHHHHHHHHHHCCCCCEEEEEECCHHHHHHHHHHHCHHHHCEEEEECCCCCCCC
Q ss_conf             789999999999999970898718999850579999999969456317899638888654
Q AtAXR4___       222 ELGSEETARVLGQVIDTLGLAPVHLVLHDSALGLASNWVSENWQSVRSVTLIDSSISPAL  281 (473)
Q Consensus       222 ~~~~~~~a~~l~~~ld~lgl~~~~Lvghs~Gg~va~~~A~~~PerV~~Lvlins~~~~~~  281 (473)
.....+..+..+++.++..+++++|||+||.+++.++..+|++|++++++++......
T Consensus        71 --~~~~~~~~~~~~~~~~~~~~~~~~g~s~g~~~a~~~~~~~~~~v~~lvl~~~~~~~~~  128 (261)
T c2xuaH_          71 --TIEQLTGDVLGLXDTLKIARANFCGLSXGGLTGVALAARHADRIERVALCNTAARIGS  128 (261)
T ss_dssp             --CHHHHHHHHHHHHHHTTCCCEEEEEETHHHHHHHHHHHHCGGGEEEEEEESCCSSCSC
T ss_pred             --HHHHHHHHHHHHHHCCCCEEEEEECCCHHHHHHHHHHHHHHHHHCEEEEECCCCCCCC
T ss_conf             --2589999999852025861687624311467899999864312105788147788888


Q ss_pred             HHHHHHCHHHHHHHHHCCHHHHHHHHHHCCCCCCH-HHHHHHHHHHHCCCCHHHHHHHHH
Q ss_conf             68886241146777422001356765420135899-999999998618572146899986
Q AtAXR4___       282 PLWVLNVPGIREILLAFSFGFEKLVSFRCSKEMTL-SDIDAHRILLKGRNGREAVVASLN  340 (473)
Q Consensus       282 p~~l~~~~~~~~~~~~~~~~~~~~l~~~~~~~~~~-e~v~~~~~~~~~~~~~~a~~~~~~  340 (473)
+.................................. ........................
T Consensus       129 ~~~~~~~~~~~~~~~~~~~~~~~~~~~~~~~~~~~~~~~~~~~~~~~~~~~~~~~~~~~~  188 (261)
T c2xuaH_         129 PEVWVPRAVKARTEGXHALADAVLPRWFTADYXEREPVVLAXIRDVFVHTDKEGYASNCE  188 (261)
T ss_dssp             HHHHHHHHHHHHHHCHHHHHHHHGGGTSCHHHHHHCHHHHHHHHHHHHTSCHHHHHHHHH
T ss_pred             HHHHHHHHHHHHHCCCHHHHHHHHHHHHCCCCCCCCHHHHHHHHHHHCCCCHHHHHHHHH
T ss_conf             456567788642025268899999764033446788889999998521379899999998


Q ss_pred             HCCCCCCCHHHHHHHCCCCCCEEEEECCCCCCCCHHHHHHHHHHCCCCEEEEECCCCCCC
Q ss_conf             401244301256762025897499964888753889999999866997999975656800
Q AtAXR4___       341 KLNHSFDIAQWGNSDGINGIPMQVIWSSEASKEWSDEGQRVAKALPKAKFVTHSGSRWPQ  400 (473)
Q Consensus       341 ~~~~~~~~~~~~~~l~~i~vPtLvIwG~~D~~v~~~~ae~la~~lP~Ar~v~l~GGH~pq  400 (473)
.......    ...+..+++|+|+|+|++|.+++.+..+++++.+|+++++.++|||+++
T Consensus       189 ~~~~~~~----~~~~~~~~~p~l~i~g~~D~~~~~~~~~~~~~~~~~~~~~~~~~gH~~~  244 (261)
T c2xuaH_         189 AIDAADL----RPEAPGIKVPALVISGTHDLAATPAQGRELAQAIAGARYVELDASHISN  244 (261)
T ss_dssp             HHHHCCC----TTTGGGCCSCEEEEEETTCSSSCHHHHHHHHHHSTTCEEEEESSCSCHH
T ss_pred             HHHCCCC----HHCCCCCCCCEEEEEECCCCCCCHHHHHHHHHHCCCCEEEEECCCCCHH
T ss_conf             6300220----0001102533146731688735899999999968997899988854666


Q ss_pred             CCCHHHHHHHHHHHHHH
Q ss_conf             03979999999999873
Q AtAXR4___       401 ESKSGELADYISEFVSL  417 (473)
Q Consensus       401 ee~P~EvA~~I~eFL~~  417 (473)
.|+|++|++.|.+||+.
T Consensus       245 ~e~p~~~~~~i~~fL~e  261 (261)
T c2xuaH_         245 IERADAFTKTVVDFLTE  261 (261)
T ss_dssp             HHTHHHHHHHHHHHHHC
T ss_pred             HHHHHHHHHHHHHHHCC
T ss_conf             84599999999998519
