# Supplementary material for: Mechanistic insight into the role of AUXIN RESISTANCE4 in trafficking of AUXIN1 and LIKE AUX1-2
Source: Plant Physiol. 2023 Sep 30;194(1):422–33. doi: 10.1093/plphys/kiad506 (PMC10756756; doi:10.1093/plphys/kiad506)
Supplement: kiad506_Supplementary_Data [file kiad506_supplementary_data.zip › Suppemental Dataset S1/5445e4f6eaa2385e-AtAXR4/aligs/c2y6vB_.73.alig.txt]

73 c2y6vB_ Probab=100.00  E-value=2.8e-45  Score=269.24  Aligned_columns=282  Identities=15%

Q ss_pred             EEEEEEE--------CCCCCCCEEEEECCCCCCHHHHHHHHHHHHHCCC-------EEEE
Q ss_conf             5899985--------4889987799988987888999999998985898-------8999
Q AtAXR4___       105 IEVFVAE--------SGSIHTETVVIVHGLGLSSFAFKEMIQSLGSKGI-------HSVA  149 (473)
Q Consensus       105 v~~~~~e--------~g~~~~~tVvLLHG~~~ss~~Wr~v~~~La~~g~-------rvvA  149 (473)
++++|.+        ++++.+.|||||||++.++..|+.+++.|+.+++       |||+
T Consensus        27 ~~l~y~~y~~~~~~~~~~~~~~~ivflHG~~~s~~~w~~~i~~L~~~~~~~~~~~~~Vi~   86 (358)
T c2y6vB_          27 LELTYDVYTSAERRRSRTATRLNLVFLHGSGMSKVVWEYYLPRLVAADAEGNYAIDKVLL   86 (358)
T ss_dssp             CCCEEEEEEESCCCCCTTCEEEEEEEECCTTCCGGGGGGGGGGSCCCCTTTCEEEEEEEE
T ss_pred             EEEEEEEEECCCCCCCCCCCCCEEEEECCCCCCHHHHHHHHHHHHHCCCCCCCCCCEEEE
T ss_conf             599987762267888777677729997698789888999999998510000245625999


Q ss_pred             ECCCCCCCCCCCCCCCCCCCCCCCCCCCCHHHCCCCCCCCCCCCCCCCCCCCCCCCCCCC
Q ss_conf             568899999887754443321000000000000012233444444333344444443333
Q AtAXR4___       150 IDLPGNGFSDKSMVVIGGDREIGFVARVKEVYGLIQEKGVFWAFDQMIETGDLPYEEIIK  209 (473)
Q Consensus       150 ~DlpG~G~S~~p~~~~~~~~~~~~~~~~~~~~~~~~~~~~~~~~~~~~~~~~~~~~~~~~  209 (473)
+|+||||.|+++..
T Consensus        87 ~Dl~G~G~S~~~~~----------------------------------------------  100 (358)
T c2y6vB_          87 IDQVNHGDSAVRNR----------------------------------------------  100 (358)
T ss_dssp             EECTTSHHHHHHTT----------------------------------------------
T ss_pred             ECCCCCCCCCCCCC----------------------------------------------
T ss_conf             61788989988765----------------------------------------------


Q ss_pred             CCCCCCCCCCCCCCCHHHHHHHHHHHHHHCCCC-----CEEEEEECCHHHHHHHHHHHCH
Q ss_conf             344444555544789999999999999970898-----7189998505799999999694
Q AtAXR4___       210 LQNSKRRSFKAIELGSEETARVLGQVIDTLGLA-----PVHLVLHDSALGLASNWVSENW  264 (473)
Q Consensus       210 ~~~~~~~~~~~~~~~~~~~a~~l~~~ld~lgl~-----~~~Lvghs~Gg~va~~~A~~~P  264 (473)
......|+..++++++.++++++++.     +++||||||||.+++.+|.++|
T Consensus       101 -------~~~~~~~~~~~~a~di~~~i~~l~~~~~~~~~~iLvGhS~Gg~ia~~~a~~~P  153 (358)
T c2y6vB_         101 -------GRLGTNFNWIDGARDVLKIATELGSIDSHPALNVVIGHSMGGFQALACDVLQP  153 (358)
T ss_dssp             -------TTBCSCCCHHHHHHHHHHHHCCCCCGGGCSEEEEEEEETHHHHHHHHHHHHCT
T ss_pred             -------CCCCCCCCHHHHHHHHHHHHHHHCCCCCCCCCEEEEEECCHHHHHHHHHHHCH
T ss_conf             -------55777789999999999999982833146687799983654689999999783


Q ss_pred             HHHCEEEEECCCCCCCCHHHHHHCHHHHHHHHHC----------CHHHHHHHHHHCCCCC
Q ss_conf             5631789963888865468886241146777422----------0013567654201358
Q AtAXR4___       265 QSVRSVTLIDSSISPALPLWVLNVPGIREILLAF----------SFGFEKLVSFRCSKEM  314 (473)
Q Consensus       265 erV~~Lvlins~~~~~~p~~l~~~~~~~~~~~~~----------~~~~~~~l~~~~~~~~  314 (473)
++|.++|++++.+................+....          ................
T Consensus       154 ~~v~~lvli~p~~~~~~~~~~~~~~~~~~~~~~~~~~~~~~~~~~~~~~~~~~~~~~~~~  213 (358)
T c2y6vB_         154 NLFHLLILIEPVVITRKAIPPDSPQIPENLYNSLRLKTDHFANESEYVKYMRNGSFFTNA  213 (358)
T ss_dssp             TSCSEEEEESCCCSCCCCCCTTCCCCCHHHHHHHHHTCCEESSHHHHHHHHHHTSSCTTS
T ss_pred             HHCCCCEEECCCCCCCCCCCHHHHHHHHHHHHHHHHCCCCCCCHHHHHHHHHHCCCCCCC
T ss_conf             110341674364467764311344447889988753013445789999987520122468


Q ss_pred             CHHHHHHHHHHHHCCCCH----HHHHHHHHHCCCCCCCHHHHHHHCCCCCCEEEEECCCC
Q ss_conf             999999999986185721----46899986401244301256762025897499964888
Q AtAXR4___       315 TLSDIDAHRILLKGRNGR----EAVVASLNKLNHSFDIAQWGNSDGINGIPMQVIWSSEA  370 (473)
Q Consensus       315 ~~e~v~~~~~~~~~~~~~----~a~~~~~~~~~~~~~~~~~~~~l~~i~vPtLvIwG~~D  370 (473)
.++....+..........    .........+............+..+++|+|+|||++|
T Consensus       214 ~~~~~~~~~~~~~~~~~~~~~~~~~~~~~~~~~~~~~~~~~~~~l~~i~~Pvlii~G~~D  273 (358)
T c2y6vB_         214 HSQILQNIIDFERTKGPVRTKMEQAQNLLCYMNMQTFAPFLISNVKFVRKRTIHIVGARS  273 (358)
T ss_dssp             CHHHHHHHHHHHEECCCEEESSCHHHHHHTTSCGGGTHHHHHTTGGGCCSEEEEEEETTC
T ss_pred             CHHHHHHHHHHHHHHHHHHHCCCHHHHHHHHHHHCCCCCHHHHHHHCCCCCEEEEEECCC
T ss_conf             999999877653212366521000699999864124440026652107998899984888


Q ss_pred             CCCCHHHHHHHHHHCCCCEEEEECC-CCCCCCCCHHHHHHHHHHHHHH--CCCCCCCCCC
Q ss_conf             7538899999998669979999756-5680003979999999999873--7754578774
Q AtAXR4___       371 SKEWSDEGQRVAKALPKAKFVTHSG-SRWPQESKSGELADYISEFVSL--LPKSIRRVAE  427 (473)
Q Consensus       371 ~~v~~~~ae~la~~lP~Ar~v~l~G-GH~pqee~P~EvA~~I~eFL~~--lp~s~~~~~~  427 (473)
.+++ ...+.+++.+|+++++.+++ |||+++|+|++|+++|.+||+.  +....+....
T Consensus       274 ~~~p-~~~~~l~~~~pn~~~~~i~~aGH~~~~E~Pd~v~~~I~~fi~~~~~~~p~~~~~~  332 (358)
T c2y6vB_         274 NWPP-QNQLFLQKTLQNYHLDVIPGGSHLVNVEAPDLVIERINHHIHEFVLTSPLQSSHI  332 (358)
T ss_dssp             CCCH-HHHHHHHHHCSSEEEEEETTCCTTHHHHSHHHHHHHHHHHHHHHHHHCCCCCCCC
T ss_pred             CCCH-HHHHHHHHHCCCCEEEEECCCCCCCHHCCHHHHHHHHHHHHHHHHCCCCCCCCCC
T ss_conf             8886-8999999967997999988885680111379999999999987512575442333


Q ss_pred             CCCCHHHHHCCCC
Q ss_conf             4574222102333
Q AtAXR4___       428 EPIPEEVQKVLEE  440 (473)
Q Consensus       428 ~p~~~~~~~~~~~  440 (473)
+..+-..++.+-|
T Consensus       333 ~~~~~~~~~~~~~  345 (358)
T c2y6vB_         333 PQLTLEERAVMFD  345 (358)
T ss_dssp             CCCCHHHHHHHHH
T ss_pred             CCCCHHHHHHHHH
T ss_conf             2248898877778
