# Supplementary material for: Mechanistic insight into the role of AUXIN RESISTANCE4 in trafficking of AUXIN1 and LIKE AUX1-2
Source: Plant Physiol. 2023 Sep 30;194(1):422–33. doi: 10.1093/plphys/kiad506 (PMC10756756; doi:10.1093/plphys/kiad506)
Supplement: kiad506_Supplementary_Data [file kiad506_supplementary_data.zip › Suppemental Dataset S1/5445e4f6eaa2385e-AtAXR4/aligs/c2yysA_.147.alig.txt]

147 c2yysA_ Probab=100.00  E-value=5.7e-38  Score=229.54  Aligned_columns=273  Identities=14%

Q ss_pred             EEEEEECCCCCCCEEEEEEECCCCCCCEEEEECCCCCCHHHHHHHHHHHHHCCCEEEEEC
Q ss_conf             058973088888358999854889987799988987888999999998985898899956
Q AtAXR4___        92 RTIKVQVNSNESPIEVFVAESGSIHTETVVIVHGLGLSSFAFKEMIQSLGSKGIHSVAID  151 (473)
Q Consensus        92 ~~~~~~~~~~~~~v~~~~~e~g~~~~~tVvLLHG~~~ss~~Wr~v~~~La~~g~rvvA~D  151 (473)
.+-.|.+|.-    +++|++.|++++|+||||||++.++..|...+..+.++||+||++|
T Consensus         4 ~~~~v~~~g~----~l~y~~~G~~~~p~vvllHG~~~~~~~~~~~~~~~l~~g~~vi~~D   59 (284)
T c2yysA_           4 EIGYVPVGEA----ELYVEDVGPVEGPALFVLHGGPGGNAYVLREGLQDYLEGFRVVYFD   59 (284)
T ss_dssp             EEEEEECSSC----EEEEEEESCTTSCEEEEECCTTTCCSHHHHHHHGGGCTTSEEEEEC
T ss_pred             EEEEEEECCE----EEEEEEECCCCCCEEEEECCCCCCCHHHHHHHHHHHHCCCEEEEEC
T ss_conf             5999985997----9999984589987899988689983788999999973898799977


Q ss_pred             CCCCCCCCCCCCCCCCCCCCCCCCCCCHHHCCCCCCCCCCCCCCCCCCCCCCCCCCCCCC
Q ss_conf             889999988775444332100000000000001223344444433334444444333334
Q AtAXR4___       152 LPGNGFSDKSMVVIGGDREIGFVARVKEVYGLIQEKGVFWAFDQMIETGDLPYEEIIKLQ  211 (473)
Q Consensus       152 lpG~G~S~~p~~~~~~~~~~~~~~~~~~~~~~~~~~~~~~~~~~~~~~~~~~~~~~~~~~  211 (473)
+||||.|+.+....
T Consensus        60 ~~G~G~S~~~~~~~----------------------------------------------   73 (284)
T c2yysA_          60 QRGSGRSLELPQDP----------------------------------------------   73 (284)
T ss_dssp             CTTSTTSCCCCSCG----------------------------------------------
T ss_pred             CCCCCCCCCCCCCC----------------------------------------------
T ss_conf             89998756767666----------------------------------------------


Q ss_pred             CCCCCCCCCCCCCHHHHHHHHHHHHHHCCCCCEEEEEECCHHHHHHHHHHHCHHHHCEEE
Q ss_conf             444455554478999999999999997089871899985057999999996945631789
Q AtAXR4___       212 NSKRRSFKAIELGSEETARVLGQVIDTLGLAPVHLVLHDSALGLASNWVSENWQSVRSVT  271 (473)
Q Consensus       212 ~~~~~~~~~~~~~~~~~a~~l~~~ld~lgl~~~~Lvghs~Gg~va~~~A~~~PerV~~Lv  271 (473)
..+..++++..+..+++..+..+++++|||+||.+++.+|.++|+++.+++
T Consensus        74 ---------~~~~~~~~~~~~~~~~~~~~~~~~~~~g~s~g~~~~~~~a~~~p~~v~~lv  124 (284)
T c2yysA_          74 ---------RLFTVDALVEDTLLLAEALGVERFGLLAHGFGAVVALEVLRRFPQAEGAIL  124 (284)
T ss_dssp             ---------GGCCHHHHHHHHHHHHHHTTCCSEEEEEETTHHHHHHHHHHHCTTEEEEEE
T ss_pred             ---------CCCCHHHHHHHHHHHHCCCCCCCCEECCCCCHHHHHHHHHHHCCCCCCEEE
T ss_conf             ---------567999999999862013444431110454203468889884832053599


Q ss_pred             EECCCCCCCCHHHHHHCHHHHHHHHHCCHHHHHHHHHHCCC------CCCHHHHHHHHHH
Q ss_conf             96388886546888624114677742200135676542013------5899999999998
Q AtAXR4___       272 LIDSSISPALPLWVLNVPGIREILLAFSFGFEKLVSFRCSK------EMTLSDIDAHRIL  325 (473)
Q Consensus       272 lins~~~~~~p~~l~~~~~~~~~~~~~~~~~~~~l~~~~~~------~~~~e~v~~~~~~  325 (473)
++++...+.................................      .............
T Consensus       125 l~~~~~~~~~~~~~~~~~~~~~~~~~~~~~~~~~~~~~~~~~~~~~~~~~~~~~~~~~~~  184 (284)
T c2yysA_         125 LAPWVNFPWLAARLAEAAGLAPLPDPEENLKEALKREEPKALFDRLMFPTPRGRMAYEWL  184 (284)
T ss_dssp             ESCCCBHHHHHHHHHHHTTCCCCSCHHHHHHHHHHHSCHHHHHHHHHCSSHHHHHHHHHH
T ss_pred             EECCCCCCCCCHHHHHHHHHHHHHHHHHHHHHHHHHHHHHHHHHHHHCCCCCHHHHHHHH
T ss_conf             953867754202345555444433467888987632246888875403441025777776


Q ss_pred             HHCCCCHHHHHHHHHHCCCCCCCHHHHHHHCCCCCCEEEEECCCCCCCCHHHHHHHHHHC
Q ss_conf             618572146899986401244301256762025897499964888753889999999866
Q AtAXR4___       326 LKGRNGREAVVASLNKLNHSFDIAQWGNSDGINGIPMQVIWSSEASKEWSDEGQRVAKAL  385 (473)
Q Consensus       326 ~~~~~~~~a~~~~~~~~~~~~~~~~~~~~l~~i~vPtLvIwG~~D~~v~~~~ae~la~~l  385 (473)
.............................+..+++|+|+|+|++|.+++....+.+..
T Consensus       185 ~~~~~~~~~~~~~~~~~~~~~~~~~~~~~~~~~~~Pvl~i~G~~D~~~~~~~~~~~~~--  242 (284)
T c2yysA_         185 AEGAGILGSDAPGLAFLRNGLWRLDYTPYLTPERRPLYVLVGERDGTSYPYAEEVASR--  242 (284)
T ss_dssp             HHHTTCCCCSHHHHHHHHTTGGGCBCGGGCCCCSSCEEEEEETTCTTTTTTHHHHHHH--
T ss_pred             HHHHHHCCCCHHHHHHHHHHHHCCCCHHHHHCCCCCEEEEEECCCCCCCHHHHHHHHC--
T ss_conf             6544420232024677776420022102321038974999978898784899999860--


Q ss_pred             CCCEEEEECC-CCCCCCCCHHHHHHHHHHHHHHCCCCCCCC
Q ss_conf             9979999756-568000397999999999987377545787
Q AtAXR4___       386 PKAKFVTHSG-SRWPQESKSGELADYISEFVSLLPKSIRRV  425 (473)
Q Consensus       386 P~Ar~v~l~G-GH~pqee~P~EvA~~I~eFL~~lp~s~~~~  425 (473)
|+++++++++ ||+++.|+|++|++.|.+||+++.|+.+.+
T Consensus       243 ~~~~~~~i~~~gH~~~~e~p~~~~~~i~~fL~~~~~~~~gp  283 (284)
T c2yysA_         243 LRAPIRVLPEAGHYLWIDAPEAFEEAFKEALAALVPALRGP  283 (284)
T ss_dssp             HTCCEEEETTCCSSHHHHCHHHHHHHHHHHHHTTCHHHHCC
T ss_pred             CCCCEEEECCCCCCHHHHCHHHHHHHHHHHHHHHHHHHCCC
T ss_conf             89809998899747768379999999999998510552589
