# Supplementary material for: Mechanistic insight into the role of AUXIN RESISTANCE4 in trafficking of AUXIN1 and LIKE AUX1-2
Source: Plant Physiol. 2023 Sep 30;194(1):422–33. doi: 10.1093/plphys/kiad506 (PMC10756756; doi:10.1093/plphys/kiad506)
Supplement: kiad506_Supplementary_Data [file kiad506_supplementary_data.zip › Suppemental Dataset S1/5445e4f6eaa2385e-AtAXR4/aligs/c2zshA_.170.alig.txt]

170 c2zshA_ Probab=99.46   E-value=6.5e-10  Score=75.22  Aligned_columns=285  Identities=13%

Q ss_pred             HHHHHHHHHHHHHHHHHHHHHHCCCCCCCCCCCCCHHHHHHHCCCEEEE--EECCCCCCC
Q ss_conf             8999999998887764333430246657310024402334304770589--730888883
Q AtAXR4___        47 WFYFTVVVSLATIIFISLSLFSSQNDPRSWFLSLPPALRQHYSNGRTIK--VQVNSNESP  104 (473)
Q Consensus        47 ~~~~~~~~~~~~~~~~~~~~~~~~~~~~~~~~~~~~~~~~~~~~~~~~~--~~~~~~~~~  104 (473)
|..|+.+.......-+....--+.+-.-..+.+...+-...-.+|-..+  +......-.
T Consensus        13 ~~~~~~~~~~~~~~~~~~~~d~t~~r~~~~~~~~~~p~~~~p~~~v~~~d~~~~~~~~l~   72 (338)
T c2zshA_          13 LNTWVLISNFKVAYNILRRPDGTFNRHLAEYLDRKVTANANPVDGVFSFDVLIDRRINLL   72 (338)
T ss_dssp             HHHHHHHHHHHHHHHHHBCTTSCBCHHHHHHHSCBCCCCSSCBTTEEEEEEEEETTTTEE
T ss_pred             CHHHHHHHHHHHCCCCCCCCCCCCHHHHHHHHCCCCCCCCCCCCCCEEEEEEECCCCCEE
T ss_conf             124466653101011000578842144788634678898774335101005515889768


Q ss_pred             EEEEEEECCCCCC----------------CEEEEECC-----CCCCHHHHHHHHHHHHHC
Q ss_conf             5899985488998----------------77999889-----878889999999989858
Q AtAXR4___       105 IEVFVAESGSIHT----------------ETVVIVHG-----LGLSSFAFKEMIQSLGSK  143 (473)
Q Consensus       105 v~~~~~e~g~~~~----------------~tVvLLHG-----~~~ss~~Wr~v~~~La~~  143 (473)
+++|.-...+...                |.||++||     ....+..++.++..|+.+
T Consensus        73 ~riy~P~~~~~~~~~~~~~~~~~~~~~~lPvii~~HGGgf~~gs~~~~~~~~~~~~la~~  132 (338)
T c2zshA_          73 SRVYRPAYADQEQPPSILDLEKPVDGDIVPVILFFHGGSFAHSSANSAIYDTLCRRLVGL  132 (338)
T ss_dssp             EEEEEECCTTCSSCCCTTSTTCCCCSSSCEEEEEECCSTTTSCCTTBHHHHHHHHHHHHH
T ss_pred             EEEEECCCCCCCCCCCCCCCCCCCCCCCCEEEEEEECCEEECCCCCCCHHHHHHHHHHHH
T ss_conf             999826887766565544456788877642999974791114785532079999999998


Q ss_pred             -CCEEEEECCCCCCCCCCCCCCCCCCCCCCCCCCCCHHHCCCCCCCCCCCCCCCCCCCCC
Q ss_conf             -98899956889999988775444332100000000000001223344444433334444
Q AtAXR4___       144 -GIHSVAIDLPGNGFSDKSMVVIGGDREIGFVARVKEVYGLIQEKGVFWAFDQMIETGDL  202 (473)
Q Consensus       144 -g~rvvA~DlpG~G~S~~p~~~~~~~~~~~~~~~~~~~~~~~~~~~~~~~~~~~~~~~~~  202 (473)
|+.|+.+|.+..-...-|.
T Consensus       133 ~g~~VvsvdYRlaPe~~~P~----------------------------------------  152 (338)
T c2zshA_         133 CKCVVVSVNYRRAPENPYPC----------------------------------------  152 (338)
T ss_dssp             HTSEEEEECCCCTTTSCTTH----------------------------------------
T ss_pred             CCCEEEEEECCCCCCCCCCH----------------------------------------
T ss_conf             69789997166432167741----------------------------------------


Q ss_pred             CCCCCCCCCCCCCCCCCCCCCCHHHHHHHHHHHHHH-------CCCCCEEEEEECCHHHH
Q ss_conf             444333334444455554478999999999999997-------08987189998505799
Q AtAXR4___       203 PYEEIIKLQNSKRRSFKAIELGSEETARVLGQVIDT-------LGLAPVHLVLHDSALGL  255 (473)
Q Consensus       203 ~~~~~~~~~~~~~~~~~~~~~~~~~~a~~l~~~ld~-------lgl~~~~Lvghs~Gg~v  255 (473)
..++..+.+..+.+.       ...+++.|.|+|.||.+
T Consensus       153 ---------------------~~~D~~~a~~wl~~~~~~~~~~~d~~ri~l~GdSAGg~l  191 (338)
T c2zshA_         153 ---------------------AYDDGWIALNWVNSRSWLKSKKDSKVHIFLAGDSSGGNI  191 (338)
T ss_dssp             ---------------------HHHHHHHHHHHHHTCGGGCCTTTSSCEEEEEEETHHHHH
T ss_pred             ---------------------HHHHHHHHHHHHHHCCHHHHCCCCHHEEEEEECCHHHHH
T ss_conf             ---------------------489999999999842214314988331999843457999


Q ss_pred             HHHHHHHCHHH---HCEEEEECCCCCCCCHHHHHHCHHHHHHHHHCCHHHHHHHHHHCCC
Q ss_conf             99999969456---3178996388886546888624114677742200135676542013
Q AtAXR4___       256 ASNWVSENWQS---VRSVTLIDSSISPALPLWVLNVPGIREILLAFSFGFEKLVSFRCSK  312 (473)
Q Consensus       256 a~~~A~~~Per---V~~Lvlins~~~~~~p~~l~~~~~~~~~~~~~~~~~~~~l~~~~~~  312 (473)
++..+.+..+.   ++.++++++.........                   ...+.....
T Consensus       192 a~~~a~~~~~~~~~~~~~vl~~P~~~~~~~~~-------------------s~~~~~~~~  232 (338)
T c2zshA_         192 AHNVALRAGESGIDVLGNILLNPMFGGNERTE-------------------SEKSLDGKY  232 (338)
T ss_dssp             HHHHHHHHHTTTCCCCEEEEESCCCCCSSCCH-------------------HHHHHTTTS
T ss_pred             HHHHHHHHCCCCCCCCEEEEECCCCCCCCCCH-------------------HHHHHCCCC
T ss_conf             99999861256897465988767348876775-------------------676306887


Q ss_pred             CCCHHHHHHHHHHHHCCCCHHHHHHHHHHCCCCCCCHHHHHHHCCCCCCEEEEECCCCCC
Q ss_conf             589999999999861857214689998640124430125676202589749996488875
Q AtAXR4___       313 EMTLSDIDAHRILLKGRNGREAVVASLNKLNHSFDIAQWGNSDGINGIPMQVIWSSEASK  372 (473)
Q Consensus       313 ~~~~e~v~~~~~~~~~~~~~~a~~~~~~~~~~~~~~~~~~~~l~~i~vPtLvIwG~~D~~  372 (473)
.+..+..+.+...+...+....      ....++............-.|++|+.|+.|..
T Consensus       233 ~l~~~~~~~~~~~~~~~~~~~~------~p~~~p~~~~~~~~~~~~~PP~li~~g~~D~l  286 (338)
T c2zshA_         233 FVTVRDRDWYWKAFLPEGEDRE------HPACNPFSPRGKSLEGVSFPKSLVVVAGLDLI  286 (338)
T ss_dssp             SCCHHHHHHHHHHHSCTTCCTT------STTTCTTSTTSCCCTTCCCCEEEEEEETTSTT
T ss_pred             CCCHHHHHHHHHHHCCCCCCCC------CCCCCCCCCCCHHHCCCCCCCEEEEECCCCCC
T ss_conf             5899999999998577998865------80305234770211004889589997498520


Q ss_pred             CC--HHHHHHHHHHCCCCEEEEECC-CC----CCCCCCHHHHHHHHHHHHHH
Q ss_conf             38--899999998669979999756-56----80003979999999999873
Q AtAXR4___       373 EW--SDEGQRVAKALPKAKFVTHSG-SR----WPQESKSGELADYISEFVSL  417 (473)
Q Consensus       373 v~--~~~ae~la~~lP~Ar~v~l~G-GH----~pqee~P~EvA~~I~eFL~~  417 (473)
..  ..+.++|.+.=-..+++.++| .|    +++.+...++-+.|.+||.+
T Consensus       287 ~d~~~~~~~~L~~~G~~v~l~~~~g~~HgF~~~p~~~~s~~~~~~i~~Fi~~  338 (338)
T c2zshA_         287 RDWQLAYAEGLKKAGQEVKLMHLEKATVGFYLLPNNNHFHNVMDEISAFVNA  338 (338)
T ss_dssp             HHHHHHHHHHHHHTTCCEEEEEETTCCTTTTSSSCSHHHHHHHHHHHHHHHC
T ss_pred             CHHHHHHHHHHHHCCCCEEEEEECCCCEECCCCCCCHHHHHHHHHHHHHHCC
T ss_conf             1589999999997799679999878843001268998899999999988619
