# Supplementary material for: Mechanistic insight into the role of AUXIN RESISTANCE4 in trafficking of AUXIN1 and LIKE AUX1-2
Source: Plant Physiol. 2023 Sep 30;194(1):422–33. doi: 10.1093/plphys/kiad506 (PMC10756756; doi:10.1093/plphys/kiad506)
Supplement: kiad506_Supplementary_Data [file kiad506_supplementary_data.zip › Suppemental Dataset S1/5445e4f6eaa2385e-AtAXR4/aligs/c2zyiB_.67.alig.txt]

67 c2zyiB_ Probab=99.85   E-value=5.8e-21  Score=135.99  Aligned_columns=226  Identities=19%

Q ss_pred             CCCEEEEECCCCCCHHHHHHHHHHHHHCCC---EEEEECCCCCCCCCCCCCCCCCCCCCC
Q ss_conf             987799988987888999999998985898---899956889999988775444332100
Q AtAXR4___       116 HTETVVIVHGLGLSSFAFKEMIQSLGSKGI---HSVAIDLPGNGFSDKSMVVIGGDREIG  172 (473)
Q Consensus       116 ~~~tVvLLHG~~~ss~~Wr~v~~~La~~g~---rvvA~DlpG~G~S~~p~~~~~~~~~~~  172 (473)
+..|||||||+.+|+..|..+++.|+++||   .+.++|++++|.|..+...........
T Consensus         2 D~RPVVFVHGlgGSa~sF~sla~~LAa~Gy~v~~V~A~D~ggsg~S~~~~~~~~~~~~~~   61 (450)
T c2zyiB_           2 DFRPVVFVHGLAGSAGQFESQGMRFAANGYPAEYVKTFEYDTISWALVVETDMLFSGLGS   61 (450)
T ss_dssp             CCCCEEEECCTTCCGGGGHHHHHHHHHTTCCGGGEEEECCCHHHHHHHTCHHHHTTTSSC
T ss_pred             CCCCEEEECCCCCCHHHHHHHHHHHHHCCCCCEEEEECCCCCCCCCCCCCCCCCCCCCCC
T ss_conf             888789937834587879988999987398211576137786653222344445445654


Q ss_pred             CCCCCCHHHCCCCCCCCCCCCCCCCCCCCCCCCCCCCCCCCCCCCCCCCCCCHHHHHHHH
Q ss_conf             000000000001223344444433334444444333334444455554478999999999
Q AtAXR4___       173 FVARVKEVYGLIQEKGVFWAFDQMIETGDLPYEEIIKLQNSKRRSFKAIELGSEETARVL  232 (473)
Q Consensus       173 ~~~~~~~~~~~~~~~~~~~~~~~~~~~~~~~~~~~~~~~~~~~~~~~~~~~~~~~~a~~l  232 (473)
.......................-....                      ...+++...+
T Consensus        62 ~~g~~~~~~~~~~~~v~~~~~~n~s~ie----------------------~aadDLaavI   99 (450)
T c2zyiB_          62 EFGLNISQIIDPETLDKILSKSRERLID----------------------ETFSRLDRVI   99 (450)
T ss_dssp             TTGGGHHHHSCHHHHHHHHHSCHHHHHH----------------------HHHHHHHHHH
T ss_pred             CCCCCCCCCCCCCCCCCCCCCCCCCHHH----------------------HHHHHHHHHH
T ss_conf             3344445554454443322334431288----------------------8999999999


Q ss_pred             HHHHHHCCCCCEEEEEECCHHHHHHHHHHHCHHH---HCEEEEECCCCCCCCHHHHHHCH
Q ss_conf             9999970898718999850579999999969456---31789963888865468886241
Q AtAXR4___       233 GQVIDTLGLAPVHLVLHDSALGLASNWVSENWQS---VRSVTLIDSSISPALPLWVLNVP  289 (473)
Q Consensus       233 ~~~ld~lgl~~~~Lvghs~Gg~va~~~A~~~Per---V~~Lvlins~~~~~~p~~l~~~~  289 (473)
+.+++..|.++++||||||||.++..|+.++|++   |+.||+++++...
T Consensus       100 D~ILa~TGidKV~LVGHSMGGlIAraYL~~~PERAaKVA~LVlLgg~~~G----------  149 (450)
T c2zyiB_         100 DEALAESGADKVDLVGHSMGTFFLVRYVNSSPERAAKVAHLILLDGVWGV----------  149 (450)
T ss_dssp             HHHHHHHTCSCEEEEEETHHHHHHHHHHHTCHHHHHTEEEEEEESSCCSE----------
T ss_pred             HHHHHHCCCCCEEEEEECHHHHHHHHHHHHCCCHHHHEEEEEEECCCCCC----------
T ss_conf             99999718996899998668999999999788700111078985177888----------


Q ss_pred             HHHHHHHHCCHHHHHHHHHHCCCCCCHHHHHHHHHHHHCCCCHHHHHHHHHHCCCCCCCH
Q ss_conf             146777422001356765420135899999999998618572146899986401244301
Q AtAXR4___       290 GIREILLAFSFGFEKLVSFRCSKEMTLSDIDAHRILLKGRNGREAVVASLNKLNHSFDIA  349 (473)
Q Consensus       290 ~~~~~~~~~~~~~~~~l~~~~~~~~~~e~v~~~~~~~~~~~~~~a~~~~~~~~~~~~~~~  349 (473)

T Consensus       150 ------------------------------------------------------------  149 (450)
T c2zyiB_         150 ------------------------------------------------------------  149 (450)
T ss_dssp             ------------------------------------------------------------
T ss_pred             ------------------------------------------------------------
T ss_conf             ------------------------------------------------------------


Q ss_pred             HHHHHHCCCCCCEEEEECCCCCCCCHHHHHHHHHHCCCCEEEEECC-CCCCCCCCHHHHH
Q ss_conf             2567620258974999648887538899999998669979999756-5680003979999
Q AtAXR4___       350 QWGNSDGINGIPMQVIWSSEASKEWSDEGQRVAKALPKAKFVTHSG-SRWPQESKSGELA  408 (473)
Q Consensus       350 ~~~~~l~~i~vPtLvIwG~~D~~v~~~~ae~la~~lP~Ar~v~l~G-GH~pqee~P~EvA  408 (473)
..--.+|.|-+|++-|-.-..        .+-+|.-+.+.+ .|.....+|+.|+
T Consensus       150 -----~pP~Gip~l~~~~~~~~~~~~--------~~~gA~nv~~~~~~h~~~~~~p~~f~  196 (450)
T c2zyiB_         150 -----DAPEGIPTLAVFGNPKALEEK--------VVYNATNVYFNNMTHVQLCTSPETFA  196 (450)
T ss_dssp             -----ECCTTSCEEEEECCTTCCCCC--------CEETSEEEECTTCCHHHHHHCHHHHH
T ss_pred             -----CCCCCCCCCEECCCCCCCCHH--------HHCCCCEEEECCEEEEHHHHCHHHHH
T ss_conf             -----886576220211355677602--------10465305667843210132889999


Q ss_pred             HHHHHHHHHCCCCCCCCCCC--CCCHHHHHCCCCCCCCCCC
Q ss_conf             99999987377545787744--5742221023335789973
Q AtAXR4___       409 DYISEFVSLLPKSIRRVAEE--PIPEEVQKVLEEAKAGDDH  447 (473)
Q Consensus       409 ~~I~eFL~~lp~s~~~~~~~--p~~~~~~~~~~~~~~g~~~  447 (473)
+ +-+|+....|++.....+  +.=+-.+.++....||.+.
T Consensus       197 ~-~y~~~~~~~p~~~~~~~~~~~~~~~~g~~~~~~~~~~~~  236 (450)
T c2zyiB_         197 V-MFEFINGYKPATTDIVPQDGDYVKVKGKFLAFATNGDVS  236 (450)
T ss_dssp             H-HHHHHHSSCCSCCSCCCCSSSEEEEEEEEEETTTCCBCE
T ss_pred             H-HHHHHCCCCCCCEEECCCCCCEEEEECCEEECCCCCCCC
T ss_conf             9-898524788861011336762599833043103577887
