# Supplementary material for: Mechanistic insight into the role of AUXIN RESISTANCE4 in trafficking of AUXIN1 and LIKE AUX1-2
Source: Plant Physiol. 2023 Sep 30;194(1):422–33. doi: 10.1093/plphys/kiad506 (PMC10756756; doi:10.1093/plphys/kiad506)
Supplement: kiad506_Supplementary_Data [file kiad506_supplementary_data.zip › Suppemental Dataset S1/5445e4f6eaa2385e-AtAXR4/aligs/c3a2nF_.12.alig.txt]

12 c3a2nF_ Probab=100.00  E-value=4.5e-39  Score=235.59  Aligned_columns=267  Identities=20%

Q ss_pred             EEEEEECCCCCCCEEEEEEECCCCCCCEEEEECCCCCCHHHHHHHHHHHHHCCCEEEEEC
Q ss_conf             058973088888358999854889987799988987888999999998985898899956
Q AtAXR4___        92 RTIKVQVNSNESPIEVFVAESGSIHTETVVIVHGLGLSSFAFKEMIQSLGSKGIHSVAID  151 (473)
Q Consensus        92 ~~~~~~~~~~~~~v~~~~~e~g~~~~~tVvLLHG~~~ss~~Wr~v~~~La~~g~rvvA~D  151 (473)
|.+.|      -.++++|++.|++++|+||||||+++++..|+.+++.| +++|+||++|
T Consensus         2 r~v~v------~G~~l~y~~~G~~~~p~vvllHG~~~~~~~~~~~~~~L-~~~~~vi~~D   54 (299)
T c3a2nF_           2 RRAPV------LGSSMAYRETGAQDAPVVLFLHGNPTSSHIWRNILPLV-SPVAHCIAPD   54 (299)
T ss_dssp             EEEEE------TTEEEEEEEESCTTSCEEEEECCTTCCGGGGTTTHHHH-TTTSEEEEEC
T ss_pred             EEEEE------CCEEEEEEEECCCCCCEEEEECCCCCCHHHHHHHHHHH-HCCCEEEEEC
T ss_conf             08867------89899999834899878999886899888899999988-3798799955


Q ss_pred             CCCCCCCCCCCCCCCCCCCCCCCCCCCHHHCCCCCCCCCCCCCCCCCCCCCCCCCCCCCC
Q ss_conf             889999988775444332100000000000001223344444433334444444333334
Q AtAXR4___       152 LPGNGFSDKSMVVIGGDREIGFVARVKEVYGLIQEKGVFWAFDQMIETGDLPYEEIIKLQ  211 (473)
Q Consensus       152 lpG~G~S~~p~~~~~~~~~~~~~~~~~~~~~~~~~~~~~~~~~~~~~~~~~~~~~~~~~~  211 (473)
+||||.|+++.
T Consensus        55 ~~G~G~S~~~~-------------------------------------------------   65 (299)
T c3a2nF_          55 LIGFGQSGKPD-------------------------------------------------   65 (299)
T ss_dssp             CTTSTTSCCCS-------------------------------------------------
T ss_pred             CCCCCCCCCCC-------------------------------------------------
T ss_conf             87888998877-------------------------------------------------


Q ss_pred             CCCCCCCCCCCCCHHHHHHHHHHHHHHCCCCCEEEEEECCHHHHHHHHHHHCHHHHCEEE
Q ss_conf             444455554478999999999999997089871899985057999999996945631789
Q AtAXR4___       212 NSKRRSFKAIELGSEETARVLGQVIDTLGLAPVHLVLHDSALGLASNWVSENWQSVRSVT  271 (473)
Q Consensus       212 ~~~~~~~~~~~~~~~~~a~~l~~~ld~lgl~~~~Lvghs~Gg~va~~~A~~~PerV~~Lv  271 (473)
..++.......+...+..+......++++++|+.++..++..++..+..++
T Consensus        66 ---------~~~~~~~~~~~~~~~~~~~~~~~~~~~~~~~~~~~~~~~a~~~~~~~~~lv  116 (299)
T c3a2nF_          66 ---------IAYRFFDHVRYLDAFIEQRGVTSAYLVAQDWGTALAFHLAARRPDFVRGLA  116 (299)
T ss_dssp             ---------SCCCHHHHHHHHHHHHHHHTCCSEEEEEEEHHHHHHHHHHHHCTTTEEEEE
T ss_pred             ---------CCCCHHHHHHHHHHHHHHHCCCCCCCCCCCCCCCHHHHHHHHCCCCCCEEE
T ss_conf             ---------656788989988875432001122322222222102457640721231367


Q ss_pred             EECCCCCCCCHHHHHHCHHHH----------------------HHHHHCCHHHHHHHHHH
Q ss_conf             963888865468886241146----------------------77742200135676542
Q AtAXR4___       272 LIDSSISPALPLWVLNVPGIR----------------------EILLAFSFGFEKLVSFR  309 (473)
Q Consensus       272 lins~~~~~~p~~l~~~~~~~----------------------~~~~~~~~~~~~~l~~~  309 (473)
+.+..................                      .............+...
T Consensus       117 ~~~~~~~~~~~~~~~~~~~~~~~~~~~~~~~~~~~~~~~~~~~~~~~~~~~~~~~~~~~~  176 (299)
T c3a2nF_         117 FMEFIRPMPTWQDFHHTEVAEEQDHAEAARAVFRKFRTPGEGEAMILEANAFVERVLPGG  176 (299)
T ss_dssp             EEEECCCBSSGGGTTCCCCGGGHHHHHHHHHHHHHHTSTTHHHHHHTTTCHHHHTHHHHT
T ss_pred             EECCCCCCCCCCCCHHHHHHHHCCCCHHHHHHHHHHCCCCCHHHHHHHHHHHHHHHHHCC
T ss_conf             305766866542100012221001210134677763011110233200135677764102


Q ss_pred             CCCCCCHHHHHHHHHHHHCCCCHHHHHHHHHHCCCCCCCH-------HHHHHHCCCCCCE
Q ss_conf             0135899999999998618572146899986401244301-------2567620258974
Q AtAXR4___       310 CSKEMTLSDIDAHRILLKGRNGREAVVASLNKLNHSFDIA-------QWGNSDGINGIPM  362 (473)
Q Consensus       310 ~~~~~~~e~v~~~~~~~~~~~~~~a~~~~~~~~~~~~~~~-------~~~~~l~~i~vPt  362 (473)
..........+.+...+.............+.........       .+...+..+++|+
T Consensus       177 ~~~~~~~~~~~~~~~~~~~~~~~~~~~~~~~~~~~~~~~~~~~~~~~~~~~~~~~i~~P~  236 (299)
T c3a2nF_         177 IVRKLGDEEMAPYRTPFPTPESRRPVLAFPRELPIAGEPADVYEALQSAHAALAASSYPK  236 (299)
T ss_dssp             CSSCCCHHHHHHHHTTCCSTGGGHHHHHHHHHSCBTTBSHHHHHHHHHHHHHHHHCCSCE
T ss_pred             CCCCCCHHHHHHHHHHHCCHHHHHHHHHHHHHHHHHHHHHHHHHHHHHHHHHHCCCCCCC
T ss_conf             234587788998886303711357799987531100000122110000024420268970


Q ss_pred             EEEECCCCCCCCHHHHHHHHHHCCCCEEEEECC-CCCCCCCCHHHHHHHHHHHHHHCCCC
Q ss_conf             999648887538899999998669979999756-56800039799999999998737754
Q AtAXR4___       363 QVIWSSEASKEWSDEGQRVAKALPKAKFVTHSG-SRWPQESKSGELADYISEFVSLLPKS  421 (473)
Q Consensus       363 LvIwG~~D~~v~~~~ae~la~~lP~Ar~v~l~G-GH~pqee~P~EvA~~I~eFL~~lp~s  421 (473)
|+|+|++|.+++....+++++.+|+++++.+++ |||+++|+|++|++.|.+||+.++.+
T Consensus       237 l~i~G~~D~~~~~~~~~~~~~~~~~~~~~~i~~~gH~~~~e~p~~~~~~i~~fl~~~~a~  296 (299)
T c3a2nF_         237 LLFTGEPGALVSPEFAERFAASLTRCALIRLGAGLHYLQEDHADAIGRSVAGWIAGIEAV  296 (299)
T ss_dssp             EEEEEEECSSSCHHHHHHHHHTSSSEEEEEEEEECSCHHHHHHHHHHHHHHHHHHHHHHH
T ss_pred             EEEEECCCCCCCHHHHHHHHHHCCCCEEEEECCCCCCHHHHCHHHHHHHHHHHHHCCCCC
T ss_conf             899847887368999999999779979999789854866838999999999997305899


Q ss_pred             CC
Q ss_conf             57
Q AtAXR4___       422 IR  423 (473)
Q Consensus       422 ~~  423 (473)
.+
T Consensus       297 ~P  298 (299)
T c3a2nF_         297 RP  298 (299)
T ss_dssp             SC
T ss_pred             CC
T ss_conf             98
