# Supplementary material for: Mechanistic insight into the role of AUXIN RESISTANCE4 in trafficking of AUXIN1 and LIKE AUX1-2
Source: Plant Physiol. 2023 Sep 30;194(1):422–33. doi: 10.1093/plphys/kiad506 (PMC10756756; doi:10.1093/plphys/kiad506)
Supplement: kiad506_Supplementary_Data [file kiad506_supplementary_data.zip › Suppemental Dataset S1/5445e4f6eaa2385e-AtAXR4/aligs/c3azqA_.390.alig.txt]

390 c3azqA_ Probab=99.68   E-value=1.1e-14  Score=101.42  Aligned_columns=220  Identities=13%

Q ss_pred             EEECCCCCCCEEEEECCCCCCHHH--HHHHHHHHHHCCCEEEEECCCCCCCCCCCCCCCC
Q ss_conf             985488998779998898788899--9999998985898899956889999988775444
Q AtAXR4___       109 VAESGSIHTETVVIVHGLGLSSFA--FKEMIQSLGSKGIHSVAIDLPGNGFSDKSMVVIG  166 (473)
Q Consensus       109 ~~e~g~~~~~tVvLLHG~~~ss~~--Wr~v~~~La~~g~rvvA~DlpG~G~S~~p~~~~~  166 (473)
+....+...|+||.+||-|.+...  |...+..|+++||-|+++|.+|.+...+--....
T Consensus       415 ~~~~~~~~~P~i~~~hGgp~~~~~~~~~~~~~~~~~~G~~v~~~~~rg~~g~g~~~~~~~  474 (661)
T c3azqA_         415 FTGPADELPPYVVMAHGGPTSRVPAVLDLDVAYFTSRGIGVADVNYGGSTGYGRAYRERL  474 (661)
T ss_dssp             EECCTTCCCCEEEEECSSSSCCCCCSCCHHHHHHHTTTCEEEEEECTTCSSSCHHHHHTT
T ss_pred             CCCCCCCCCCEEEEECCCCCCCCCCCCCHHHHHHHHCCCEEEEECCCCCCCCCHHHHHHH
T ss_conf             567888876189995688877677767988989996891999964898988587888865


Q ss_pred             CCCCCCCCCCCCHHHCCCCCCCCCCCCCCCCCCCCCCCCCCCCCCCCCCCCCCCCCCCHH
Q ss_conf             332100000000000001223344444433334444444333334444455554478999
Q AtAXR4___       167 GDREIGFVARVKEVYGLIQEKGVFWAFDQMIETGDLPYEEIIKLQNSKRRSFKAIELGSE  226 (473)
Q Consensus       167 ~~~~~~~~~~~~~~~~~~~~~~~~~~~~~~~~~~~~~~~~~~~~~~~~~~~~~~~~~~~~  226 (473)
.......                                                  ...
T Consensus       475 ~~~~~~~--------------------------------------------------~~~  484 (661)
T c3azqA_         475 RGRWGVV--------------------------------------------------DVE  484 (661)
T ss_dssp             TTCTTTH--------------------------------------------------HHH
T ss_pred             CCCCCHH--------------------------------------------------HHH
T ss_conf             1412723--------------------------------------------------388


Q ss_pred             HHHHHHHHHHHHCCC--CCEEEEEECCHHHHHHHHHHHCHHHHCEEEEECCCCCCCCHHH
Q ss_conf             999999999997089--8718999850579999999969456317899638888654688
Q AtAXR4___       227 ETARVLGQVIDTLGL--APVHLVLHDSALGLASNWVSENWQSVRSVTLIDSSISPALPLW  284 (473)
Q Consensus       227 ~~a~~l~~~ld~lgl--~~~~Lvghs~Gg~va~~~A~~~PerV~~Lvlins~~~~~~p~~  284 (473)
+....+..+++.-.+  +++.++|+|+||..++ ++..++++++..|..++...
T Consensus       485 d~~~~~~~~~~~~~~d~~r~~i~G~S~Gg~~~~-~~~~~~~~f~a~v~~~~~~d------  537 (661)
T c3azqA_         485 DCAAVATALAEEGTADRARLAVRGGAAGGWTAA-SSLVSTDVYACGTVLYPVLD------  537 (661)
T ss_dssp             HHHHHHHHHHHHTSSCTTSEEEEEETHHHHHHH-HHHHSCCCCSEEEEESCCCC------
T ss_pred             HHHHHHHHHHHCCCCCHHHEEEEEECHHHHHHH-HHHHCCCCCEEEEEECCCCC------
T ss_conf             899999999987897863499986086799999-99829863239998277568------


Q ss_pred             HHHCHHHHHHHHHCCHHHHHHHHHHCCCCCCHHHHHHHHHHHHCCCCHHHHHHHHHHCCC
Q ss_conf             862411467774220013567654201358999999999986185721468999864012
Q AtAXR4___       285 VLNVPGIREILLAFSFGFEKLVSFRCSKEMTLSDIDAHRILLKGRNGREAVVASLNKLNH  344 (473)
Q Consensus       285 l~~~~~~~~~~~~~~~~~~~~l~~~~~~~~~~e~v~~~~~~~~~~~~~~a~~~~~~~~~~  344 (473)
+..........-........+..+......+.....+.
T Consensus       538 ---------------------~~~~~~~~~~~~~~~~~~~~~~~~~~~~~~~~~~sp~~-  575 (661)
T c3azqA_         538 ---------------------LLGWADGGTHDFESRYLDFLIGSFEEFPERYRDRAPLT-  575 (661)
T ss_dssp             ---------------------HHHHHTTCSCGGGTTTHHHHTCCTTTCTTHHHHSCTGG-
T ss_pred             ---------------------HHHHCCCCCCCHHHHHHHHHCCCCHHHHHHHHHCCHHH-
T ss_conf             ---------------------78740366420256788752588567588898729575-


Q ss_pred             CCCCHHHHHHHCCCCCCEEEEECCCCCCCCHHHHHHHHHHCCCC----EEEEECC-CCCC
Q ss_conf             44301256762025897499964888753889999999866997----9999756-5680
Q AtAXR4___       345 SFDIAQWGNSDGINGIPMQVIWSSEASKEWSDEGQRVAKALPKA----KFVTHSG-SRWP  399 (473)
Q Consensus       345 ~~~~~~~~~~l~~i~vPtLvIwG~~D~~v~~~~ae~la~~lP~A----r~v~l~G-GH~p  399 (473)
...+++.|+|+|+|++|..+++.+++++.++|-.+    +++++.+ ||+.
T Consensus       576 ---------~~~~~~~p~l~~~g~~D~~v~~~~~~~~~~~l~~~g~~~~~~~~p~~~H~~  626 (661)
T c3azqA_         576 ---------RADRVRVPFLLLQGLEDPVCPPEQCDRFLEAVAGCGVPHAYLSFEGEGHGF  626 (661)
T ss_dssp             ---------GGGGCCSCEEEEEETTCSSSCTHHHHHHHHHHTTSCCCEEEEEETTCCSSC
T ss_pred             ---------HHHCCCCCEEEEECCCCCCCCHHHHHHHHHHHHHCCCCEEEEEECCCCCCC
T ss_conf             ---------441079978999717897078899999999999779967999987898764


Q ss_pred             C-CCCHHHHHHHHHHHHH
Q ss_conf             0-0397999999999987
Q AtAXR4___       400 Q-ESKSGELADYISEFVS  416 (473)
Q Consensus       400 q-ee~P~EvA~~I~eFL~  416 (473)
. .++....-+.+.+|++
T Consensus       627 ~~~~~~~~~~~~~~~~~~  644 (661)
T c3azqA_         627 RRKETMVRALEAELSLYA  644 (661)
T ss_dssp             CSHHHHHHHHHHHHHHHH
T ss_pred             CCHHHHHHHHHHHHHHHH
T ss_conf             798999999999999999
