# Supplementary material for: Mechanistic insight into the role of AUXIN RESISTANCE4 in trafficking of AUXIN1 and LIKE AUX1-2
Source: Plant Physiol. 2023 Sep 30;194(1):422–33. doi: 10.1093/plphys/kiad506 (PMC10756756; doi:10.1093/plphys/kiad506)
Supplement: kiad506_Supplementary_Data [file kiad506_supplementary_data.zip › Suppemental Dataset S1/5445e4f6eaa2385e-AtAXR4/aligs/c3bdiA_.246.alig.txt]

246 c3bdiA_ Probab=100.00  E-value=4.5e-32  Score=197.11  Aligned_columns=191  Identities=18%

Q ss_pred             CEEEEEEE-CCCCCCCEEEEECCCCCCHHHHHH--HHHHHHHCCCEEEEECCCCCCCCCC
Q ss_conf             35899985-488998779998898788899999--9998985898899956889999988
Q AtAXR4___       104 PIEVFVAE-SGSIHTETVVIVHGLGLSSFAFKE--MIQSLGSKGIHSVAIDLPGNGFSDK  160 (473)
Q Consensus       104 ~v~~~~~e-~g~~~~~tVvLLHG~~~ss~~Wr~--v~~~La~~g~rvvA~DlpG~G~S~~  160 (473)
.+++||++ .++++++|||||||++.++..|+.  ++..|...||+|+++|++|+|.|+.
T Consensus        13 G~~l~y~~~~~~~~g~~vvllHG~~~s~~~~~~~~~~~~l~~~g~~v~~~d~~g~g~s~~   72 (207)
T c3bdiA_          13 GTRVFQRKXVTDSNRRSIALFHGYSFTSXDWDKADLFNNYSKIGYNVYAPDYPGFGRSAS   72 (207)
T ss_dssp             TEEEEEEEECCTTCCEEEEEECCTTCCGGGGGGGTHHHHHHTTTEEEEEECCTTSTTSCC
T ss_pred             CEEEEEEECCCCCCCCEEEEECCCCCCCCCHHHHHHHHHHHHCCCCEEEECCCCCCCCCC
T ss_conf             979999982888898669998888887311126899999987498012402645477788


Q ss_pred             CCCCCCCCCCCCCCCCCCHHHCCCCCCCCCCCCCCCCCCCCCCCCCCCCCCCCCCCCCCC
Q ss_conf             775444332100000000000001223344444433334444444333334444455554
Q AtAXR4___       161 SMVVIGGDREIGFVARVKEVYGLIQEKGVFWAFDQMIETGDLPYEEIIKLQNSKRRSFKA  220 (473)
Q Consensus       161 p~~~~~~~~~~~~~~~~~~~~~~~~~~~~~~~~~~~~~~~~~~~~~~~~~~~~~~~~~~~  220 (473)
.....                                                      .
T Consensus        73 ~~~~~------------------------------------------------------~   78 (207)
T c3bdiA_          73 SEKYG------------------------------------------------------I   78 (207)
T ss_dssp             CTTTC------------------------------------------------------C
T ss_pred             CCCCC------------------------------------------------------C
T ss_conf             77533------------------------------------------------------1


Q ss_pred             CCCCHHHHHHHHHHHHHHCCCCCEEEEEECCHHHHHHHHHHHCHHHHCEEEEECCCCCCC
Q ss_conf             478999999999999997089871899985057999999996945631789963888865
Q AtAXR4___       221 IELGSEETARVLGQVIDTLGLAPVHLVLHDSALGLASNWVSENWQSVRSVTLIDSSISPA  280 (473)
Q Consensus       221 ~~~~~~~~a~~l~~~ld~lgl~~~~Lvghs~Gg~va~~~A~~~PerV~~Lvlins~~~~~  280 (473)
..+..+..++.+..++..+......+++++.|+.+++.+|.++|+++.+.+..++
T Consensus        79 ~~~~~~~~~~~~~~~~~~~~~~~~~~~~~~~~~~~~~~~a~~~p~~~~~~~~~~~-----  133 (207)
T c3bdiA_          79 DRGDLKHAAEFIRDYLKANGVARSVIXGASXGGGXVIXTTLQYPDIVDGIIAVAP-----  133 (207)
T ss_dssp             TTCCHHHHHHHHHHHHHHTTCSSEEEEEETHHHHHHHHHHHHCGGGEEEEEEESC-----
T ss_pred             CHHHHHHHHHHHHHHHCCCCCCCCCCCCCCHHHHHHHHHHHHCCCCEEEEEEECC-----
T ss_conf             0133999998776300122433232211000135677888868551225222085-----


Q ss_pred             CHHHHHHCHHHHHHHHHCCHHHHHHHHHHCCCCCCHHHHHHHHHHHHCCCCHHHHHHHHH
Q ss_conf             468886241146777422001356765420135899999999998618572146899986
Q AtAXR4___       281 LPLWVLNVPGIREILLAFSFGFEKLVSFRCSKEMTLSDIDAHRILLKGRNGREAVVASLN  340 (473)
Q Consensus       281 ~p~~l~~~~~~~~~~~~~~~~~~~~l~~~~~~~~~~e~v~~~~~~~~~~~~~~a~~~~~~  340 (473)

T Consensus       134 ------------------------------------------------------------  133 (207)
T c3bdiA_         134 ------------------------------------------------------------  133 (207)
T ss_dssp             ------------------------------------------------------------
T ss_pred             ------------------------------------------------------------
T ss_conf             ------------------------------------------------------------


Q ss_pred             HCCCCCCCHHHHHHHCCCCCCEEEEECCCCCCCCHHHHHHHHHHCCCCEEEEECC-CCCC
Q ss_conf             4012443012567620258974999648887538899999998669979999756-5680
Q AtAXR4___       341 KLNHSFDIAQWGNSDGINGIPMQVIWSSEASKEWSDEGQRVAKALPKAKFVTHSG-SRWP  399 (473)
Q Consensus       341 ~~~~~~~~~~~~~~l~~i~vPtLvIwG~~D~~v~~~~ae~la~~lP~Ar~v~l~G-GH~p  399 (473)
............+.+|++++||.+|.+++...++++++.+|+++++++++ ||++
T Consensus       134 -----~~~~~~~~~~~~~~~~~~~~~g~~d~~~~~~~~~~l~~~ip~a~l~~i~~~gH~~  188 (207)
T c3bdiA_         134 -----AWVESLKGDXKKIRQKTLLVWGSKDHVVPIALSKEYASIISGSRLEIVEGSGHPV  188 (207)
T ss_dssp             -----CSCGGGHHHHTTCCSCEEEEEETTCTTTTHHHHHHHHHHSTTCEEEEETTCCSCH
T ss_pred             -----CCCCCCCCCCCCCCCCCCCCCCCCCCCCCHHHHHHHHHHCCCCEEEEECCCCCCH
T ss_conf             -----5354322212322222222333455323799999999978998999987898573


Q ss_pred             CCCCHHHHHHHHHHHHHHC
Q ss_conf             0039799999999998737
Q AtAXR4___       400 QESKSGELADYISEFVSLL  418 (473)
Q Consensus       400 qee~P~EvA~~I~eFL~~l  418 (473)
+.|+|+||+++|.+||+++
T Consensus       189 ~~e~pe~f~~~i~~FL~~l  207 (207)
T c3bdiA_         189 YIEKPEEFVRITVDFLRNL  207 (207)
T ss_dssp             HHHSHHHHHHHHHHHHHTC
T ss_pred             HHCCHHHHHHHHHHHHHCC
T ss_conf             4507899999999997249
