# Supplementary material for: Mechanistic insight into the role of AUXIN RESISTANCE4 in trafficking of AUXIN1 and LIKE AUX1-2
Source: Plant Physiol. 2023 Sep 30;194(1):422–33. doi: 10.1093/plphys/kiad506 (PMC10756756; doi:10.1093/plphys/kiad506)
Supplement: kiad506_Supplementary_Data [file kiad506_supplementary_data.zip › Suppemental Dataset S1/5445e4f6eaa2385e-AtAXR4/aligs/c3bdvB_.305.alig.txt]

305 c3bdvB_ Probab=99.92   E-value=2.1e-23  Score=149.38  Aligned_columns=170  Identities=19%

Q ss_pred             CCCCEEEEECCCCCC-HHHHHHHHHHHHHCCCEEEEECCCCCCCCCCCCCCCCCCCCCCC
Q ss_conf             998779998898788-89999999989858988999568899999887754443321000
Q AtAXR4___       115 IHTETVVIVHGLGLS-SFAFKEMIQSLGSKGIHSVAIDLPGNGFSDKSMVVIGGDREIGF  173 (473)
Q Consensus       115 ~~~~tVvLLHG~~~s-s~~Wr~v~~~La~~g~rvvA~DlpG~G~S~~p~~~~~~~~~~~~  173 (473)
+.++|||||||++.| ...|...+...... ++++++|.+++.
T Consensus        11 ~~~~~vvlvhG~~gs~~~~W~~~l~~~~~~-~~~v~~~~~~~p-----------------   52 (185)
T c3bdvB_          11 SQQLTXVLVPGLRDSDDEHWQSHWERRFPH-WQRIRQREWYQA-----------------   52 (185)
T ss_dssp             HTTCEEEEECCTTCCCTTSHHHHHHHHCTT-SEECCCSCCSSC-----------------
T ss_pred             CCCCCEEEECCCCCCCHHHHHHHHHHHCCC-CEEEECCCCCCC-----------------
T ss_conf             888987997387898877879999997499-779826899788-----------------


Q ss_pred             CCCCCHHHCCCCCCCCCCCCCCCCCCCCCCCCCCCCCCCCCCCCCCCCCCCHHHHHHHHH
Q ss_conf             000000000012233444444333344444443333344444555544789999999999
Q AtAXR4___       174 VARVKEVYGLIQEKGVFWAFDQMIETGDLPYEEIIKLQNSKRRSFKAIELGSEETARVLG  233 (473)
Q Consensus       174 ~~~~~~~~~~~~~~~~~~~~~~~~~~~~~~~~~~~~~~~~~~~~~~~~~~~~~~~a~~l~  233 (473)
..+++++.+.
T Consensus        53 --------------------------------------------------~~~~~~~~l~   62 (185)
T c3bdvB_          53 --------------------------------------------------DLDRWVLAIR   62 (185)
T ss_dssp             --------------------------------------------------CHHHHHHHHH
T ss_pred             --------------------------------------------------CHHHHHHHHH
T ss_conf             --------------------------------------------------9899999999


Q ss_pred             HHHHHCCCCCEEEEEECCHHHHHHHHHHHCHHHHCEEEEECCCCCCCCHHHHHHCHHHHH
Q ss_conf             999970898718999850579999999969456317899638888654688862411467
Q AtAXR4___       234 QVIDTLGLAPVHLVLHDSALGLASNWVSENWQSVRSVTLIDSSISPALPLWVLNVPGIRE  293 (473)
Q Consensus       234 ~~ld~lgl~~~~Lvghs~Gg~va~~~A~~~PerV~~Lvlins~~~~~~p~~l~~~~~~~~  293 (473)
+++++++ ++++||||||||.+++.++.++|++|++++++++.
T Consensus        63 ~~l~~~~-~~~~lvghS~Gg~~al~~a~~~p~~v~glvlvap~-----------------  104 (185)
T c3bdvB_          63 RELSVCT-QPVILIGHSFGALAACHVVQQGQEGIAGVXLVAPA-----------------  104 (185)
T ss_dssp             HHHHTCC-SCEEEEEETHHHHHHHHHHHTTCSSEEEEEEESCC-----------------
T ss_pred             HHHHHCC-CCEEEEEECHHHHHHHHHHHHCCHHHHHHHHCCCC-----------------
T ss_conf             9999769-98899941238999999999770776555421777-----------------


Q ss_pred             HHHHCCHHHHHHHHHHCCCCCCHHHHHHHHHHHHCCCCHHHHHHHHHHCCCCCCCHHHHH
Q ss_conf             774220013567654201358999999999986185721468999864012443012567
Q AtAXR4___       294 ILLAFSFGFEKLVSFRCSKEMTLSDIDAHRILLKGRNGREAVVASLNKLNHSFDIAQWGN  353 (473)
Q Consensus       294 ~~~~~~~~~~~~l~~~~~~~~~~e~v~~~~~~~~~~~~~~a~~~~~~~~~~~~~~~~~~~  353 (473)
........-..
T Consensus       105 -------------------------------------------------~~~~~~~~~~~  115 (185)
T c3bdvB_         105 -------------------------------------------------EPXRFEIDDRI  115 (185)
T ss_dssp             -------------------------------------------------CGGGGTCTTTS
T ss_pred             -------------------------------------------------CCCCCCCCHHH
T ss_conf             -------------------------------------------------64341233012


Q ss_pred             HHCCCCCCEEEEECCCCCCCCHHHHHHHHHHCCCCEEEEE-CCCCCCCCCCH---HHHHH
Q ss_conf             6202589749996488875388999999986699799997-56568000397---99999
Q AtAXR4___       354 SDGINGIPMQVIWSSEASKEWSDEGQRVAKALPKAKFVTH-SGSRWPQESKS---GELAD  409 (473)
Q Consensus       354 ~l~~i~vPtLvIwG~~D~~v~~~~ae~la~~lP~Ar~v~l-~GGH~pqee~P---~EvA~  409 (473)
....+.+|+++++|+.|++++.+.++++++.+ +++++.+ .+||+-..+-.   .|...
T Consensus       116 ~~~~~~~p~~vi~~~~D~~~p~~~~~~la~~l-~a~~~~i~~aGH~~~~~G~~~~peg~~  174 (185)
T c3bdvB_         116 QASPLSVPTLTFASHNDPLXSFTRAQYWAQAW-DSELVDVGEAGHINAEAGFGPWEYGLK  174 (185)
T ss_dssp             CSSCCSSCEEEEECSSCTTSCHHHHHHHHHHH-TCEEEECCSCTTSSGGGTCSSCHHHHH
T ss_pred             HHHHCCCCCEEEEECCCCCCCHHHHHHHHHHH-CCEEEEECCCCCCCCCCCCCCCHHHHH
T ss_conf             44203556079961568758889999999973-890999779640364337985289999


Q ss_pred             HHHHHHHHCCC
Q ss_conf             99999873775
Q AtAXR4___       410 YISEFVSLLPK  420 (473)
Q Consensus       410 ~I~eFL~~lp~  420 (473)
++.+|++.+-|
T Consensus       175 ~L~~~~~~l~P  185 (185)
T c3bdvB_         175 RLAEFSEILIP  185 (185)
T ss_dssp             HHHHHHHTTCC
T ss_pred             HHHHHHHHHCC
T ss_conf             99999875486
