# Supplementary material for: Mechanistic insight into the role of AUXIN RESISTANCE4 in trafficking of AUXIN1 and LIKE AUX1-2
Source: Plant Physiol. 2023 Sep 30;194(1):422–33. doi: 10.1093/plphys/kiad506 (PMC10756756; doi:10.1093/plphys/kiad506)
Supplement: kiad506_Supplementary_Data [file kiad506_supplementary_data.zip › Suppemental Dataset S1/5445e4f6eaa2385e-AtAXR4/aligs/c3bf7B_.404.alig.txt]

404 c3bf7B_ Probab=100.00  E-value=3.5e-35  Score=214.20  Aligned_columns=250  Identities=11%

Q ss_pred             EEEEEEE---CCCCCCCEEEEECCCCCCHHHHHHHHHHHHHCCCEEEEECCCCCCCCCCC
Q ss_conf             5899985---48899877999889878889999999989858988999568899999887
Q AtAXR4___       105 IEVFVAE---SGSIHTETVVIVHGLGLSSFAFKEMIQSLGSKGIHSVAIDLPGNGFSDKS  161 (473)
Q Consensus       105 v~~~~~e---~g~~~~~tVvLLHG~~~ss~~Wr~v~~~La~~g~rvvA~DlpG~G~S~~p  161 (473)
++++|+.   .|+.+++|||||||++.++..|+.+++.| ++||+||++|+||||.|+++
T Consensus         1 mkL~y~~~~~~~~~~~~~ivllHG~~~~~~~~~~~~~~L-~~~~~vi~~D~~G~G~s~~~   59 (254)
T c3bf7B_           1 MKLNIRAQTAQNQHNNSPIVLVHGLFGSLDNLGVLARDL-VNDHNIIQVDVRNHGLSPRE   59 (254)
T ss_dssp             CCCCEEEECCSSCCCCCCEEEECCTTCCTTTTHHHHHHH-TTTSCEEEECCTTSTTSCCC
T ss_pred             CEEEEEEECCCCCCCCCEEEEECCCCCCHHHHHHHHHHH-HCCCEEEEECCCCCCCCCCC
T ss_conf             935799964788888875999875899888999999988-48987999548898788887


Q ss_pred             CCCCCCCCCCCCCCCCCHHHCCCCCCCCCCCCCCCCCCCCCCCCCCCCCCCCCCCCCCCC
Q ss_conf             754443321000000000000012233444444333344444443333344444555544
Q AtAXR4___       162 MVVIGGDREIGFVARVKEVYGLIQEKGVFWAFDQMIETGDLPYEEIIKLQNSKRRSFKAI  221 (473)
Q Consensus       162 ~~~~~~~~~~~~~~~~~~~~~~~~~~~~~~~~~~~~~~~~~~~~~~~~~~~~~~~~~~~~  221 (473)
.
T Consensus        60 ~-----------------------------------------------------------   60 (254)
T c3bf7B_          60 P-----------------------------------------------------------   60 (254)
T ss_dssp             S-----------------------------------------------------------
T ss_pred             C-----------------------------------------------------------
T ss_conf             6-----------------------------------------------------------


Q ss_pred             CCCHHHHHHHHHHHHHHCCCCCEEEEEECCHHHHHHHHHHHCHHHHCEEEEECCCCCCCC
Q ss_conf             789999999999999970898718999850579999999969456317899638888654
Q AtAXR4___       222 ELGSEETARVLGQVIDTLGLAPVHLVLHDSALGLASNWVSENWQSVRSVTLIDSSISPAL  281 (473)
Q Consensus       222 ~~~~~~~a~~l~~~ld~lgl~~~~Lvghs~Gg~va~~~A~~~PerV~~Lvlins~~~~~~  281 (473)
.+........+...+.........++++++|+.++..++..+++++.+++++++.+....
T Consensus        61 ~~~~~~~~~~~~~~~~~~~~~~~~~~~~~~g~~~~~~~~~~~~~~~~~l~~~~~~~~~~~  120 (254)
T c3bf7B_          61 VMNYPAMAQDLVDTLDALQIDKATFIGHSMGGKAVMALTALAPDRIDKLVAIDIAPVDYH  120 (254)
T ss_dssp             CCCHHHHHHHHHHHHHHHTCSCEEEEEETHHHHHHHHHHHHCGGGEEEEEEESCCSSCCC
T ss_pred             CCCHHHHHHHHHHHHHHHHCCCCCCCCCCCCCCCCCCCCCCCCCCCCEEEECCCCCCCCC
T ss_conf             542488987677665432000112222222222112100012100130343167777765


Q ss_pred             HHHHHHCHHHHHHHHHCCHHHHHHHHHHCCCCCCHHHHHHHHHHHHCCCCHHHHHHHHHH
Q ss_conf             688862411467774220013567654201358999999999986185721468999864
Q AtAXR4___       282 PLWVLNVPGIREILLAFSFGFEKLVSFRCSKEMTLSDIDAHRILLKGRNGREAVVASLNK  341 (473)
Q Consensus       282 p~~l~~~~~~~~~~~~~~~~~~~~l~~~~~~~~~~e~v~~~~~~~~~~~~~~a~~~~~~~  341 (473)
........................................+...................
T Consensus       121 ~~~~~~~~~~~~~~~~~~~~~~~~~~~~~~~~~~~~~~~~~~~~~~~~~~~~~~~~~~~~  180 (254)
T c3bf7B_         121 VRRHDEIFAAINAVSESDAQTRQQAAAIMRQHLNEEGVIQFLLKSFVDGEWRFNVPVLWD  180 (254)
T ss_dssp             SCCCHHHHHHHHHHHHSCCCSHHHHHHHHTTTCCCHHHHHHHHTTEETTEESSCHHHHHH
T ss_pred             CCCHHHHHHHHHHHCCCCCHHHHHHHHHHHHCCCCHHHHHHHHHHHHCCCHHHHHHHHHH
T ss_conf             210589999874201111002578888742015988899999985301101111588874


Q ss_pred             CCCCCCCHHHHHHHCCCCCCEEEEECCCCCCCCHHHHHHHHHHCCCCEEEEECC-CCCCC
Q ss_conf             012443012567620258974999648887538899999998669979999756-56800
Q AtAXR4___       342 LNHSFDIAQWGNSDGINGIPMQVIWSSEASKEWSDEGQRVAKALPKAKFVTHSG-SRWPQ  400 (473)
Q Consensus       342 ~~~~~~~~~~~~~l~~i~vPtLvIwG~~D~~v~~~~ae~la~~lP~Ar~v~l~G-GH~pq  400 (473)
.........   .+..+.+|+++|+|++|.+++.+..+.+++.+|+++++++++ ||+++
T Consensus       181 ~~~~~~~~~---~~~~~~~p~~~i~g~~D~~~~~~~~~~~~~~~~~~~~~~i~~~gH~~~  237 (254)
T c3bf7B_         181 QYPHIVGWE---KIPAWDHPALFIPGGNSPYVSEQYRDDLLAQFPQARAHVIAGAGHWVH  237 (254)
T ss_dssp             THHHHHCCC---CCCCCCSCEEEECBTTCSTTCGGGHHHHHHHCTTEEECCBTTCCSCHH
T ss_pred             HHHHHHHHH---HHHHCCCCCEEEEECCCCCCCHHHHHHHHHHCCCCEEEEECCCCCCHH
T ss_conf             210001234---554202542034203687589999999999779978999888975855


Q ss_pred             CCCHHHHHHHHHHHHHH
Q ss_conf             03979999999999873
Q AtAXR4___       401 ESKSGELADYISEFVSL  417 (473)
Q Consensus       401 ee~P~EvA~~I~eFL~~  417 (473)
.|+|++|++.|.+||++
T Consensus       238 ~e~p~~~~~~i~~FL~e  254 (254)
T c3bf7B_         238 AEKPDAVLRAIRRYLND  254 (254)
T ss_dssp             HHCHHHHHHHHHHHHHC
T ss_pred             HHCHHHHHHHHHHHHCC
T ss_conf             72899999999998439
