# Supplementary material for: Mechanistic insight into the role of AUXIN RESISTANCE4 in trafficking of AUXIN1 and LIKE AUX1-2
Source: Plant Physiol. 2023 Sep 30;194(1):422–33. doi: 10.1093/plphys/kiad506 (PMC10756756; doi:10.1093/plphys/kiad506)
Supplement: kiad506_Supplementary_Data [file kiad506_supplementary_data.zip › Suppemental Dataset S1/5445e4f6eaa2385e-AtAXR4/aligs/c3bjrA_.480.alig.txt]

480 c3bjrA_ Probab=99.54   E-value=2.9e-13  Score=93.68  Aligned_columns=223  Identities=9%

Q ss_pred             HCCCEEEEEECCCCCCCEEEEEEECCCCCCCEEEEECC---CCCCHHHHHHHHHHHHHCC
Q ss_conf             04770589730888883589998548899877999889---8788899999999898589
Q AtAXR4___        88 YSNGRTIKVQVNSNESPIEVFVAESGSIHTETVVIVHG---LGLSSFAFKEMIQSLGSKG  144 (473)
Q Consensus        88 ~~~~~~~~~~~~~~~~~v~~~~~e~g~~~~~tVvLLHG---~~~ss~~Wr~v~~~La~~g  144 (473)
|+.-.++|.........++-++    .++.|.||++||   ...+-..++.++..|+++|
T Consensus         1 ~~~~~~~~~~~~~~~~~l~g~~----~~~~P~vi~~HGGg~~~~~~~~~~~~a~~la~~G   56 (244)
T c3bjrA_           1 FQGXQVIKQKLTATCAQLTGYL----HTNLPAIIIVPGGSYTHIPVAQAESLAXAFAGHG   56 (244)
T ss_dssp             CCSSEEEEEECTTSSCEEEEEE----CCCEEEEEEECCSTTTCCCHHHHHHHHHHHHTTT
T ss_pred             CCCCEEEEEEECCCCEEEEEEE----CCCCCEEEEECCCCCCCCCHHHHHHHHHHHHHCC
T ss_conf             9986046664057870899997----6996489998858585788546479999999789


Q ss_pred             CEEEEECCCCCCCCCCCCCCCCCCCCCCCCCCCCHHHCCCCCCCCCCCCCCCCCCCCCCC
Q ss_conf             889995688999998877544433210000000000000122334444443333444444
Q AtAXR4___       145 IHSVAIDLPGNGFSDKSMVVIGGDREIGFVARVKEVYGLIQEKGVFWAFDQMIETGDLPY  204 (473)
Q Consensus       145 ~rvvA~DlpG~G~S~~p~~~~~~~~~~~~~~~~~~~~~~~~~~~~~~~~~~~~~~~~~~~  204 (473)
|.|+++|.++.+.+.......
T Consensus        57 ~~v~~~dyr~~~~~~~~~~~~---------------------------------------   77 (244)
T c3bjrA_          57 YQAFYLEYTLLTDQQPLGLAP---------------------------------------   77 (244)
T ss_dssp             CEEEEEECCCTTTCSSCBTHH---------------------------------------
T ss_pred             CEEEEEECCCCCCCCCCCCHH---------------------------------------
T ss_conf             889999466589989872148---------------------------------------


Q ss_pred             CCCCCCCCCCCCCCCCCCCCHHHHHHHHHHHHHH-----CCCCCEEEEEECCHHHHHHHH
Q ss_conf             4333334444455554478999999999999997-----089871899985057999999
Q AtAXR4___       205 EEIIKLQNSKRRSFKAIELGSEETARVLGQVIDT-----LGLAPVHLVLHDSALGLASNW  259 (473)
Q Consensus       205 ~~~~~~~~~~~~~~~~~~~~~~~~a~~l~~~ld~-----lgl~~~~Lvghs~Gg~va~~~  259 (473)
.++..+.+..+...     ...+++.+.|+|+||.+++.+
T Consensus        78 --------------------~~d~~~a~~~~~~~~~~~~id~~ri~i~G~S~GG~la~~~  117 (244)
T c3bjrA_          78 --------------------VLDLGRAVNLLRQHAAEWHIDPQQITPAGFSVGGHIVALY  117 (244)
T ss_dssp             --------------------HHHHHHHHHHHHHSHHHHTEEEEEEEEEEETHHHHHHHHH
T ss_pred             --------------------HHHHHHHHHHHHHHHHHHCCCCCCCCCCCCCCHHHHHHHH
T ss_conf             --------------------9999999999996678628882224443224308999999


Q ss_pred             HHHCHHHHCEEEEECCCCCCCCHHHHHHCHHHHHHHHHCCHHHHHHHHHHCCCCCCHHHH
Q ss_conf             996945631789963888865468886241146777422001356765420135899999
Q AtAXR4___       260 VSENWQSVRSVTLIDSSISPALPLWVLNVPGIREILLAFSFGFEKLVSFRCSKEMTLSDI  319 (473)
Q Consensus       260 A~~~PerV~~Lvlins~~~~~~p~~l~~~~~~~~~~~~~~~~~~~~l~~~~~~~~~~e~v  319 (473)
+...++.....+........................................
T Consensus       118 a~~~~~~~~~~~~~~~~~~~~~~~~~~~~~~~~~~~~~~~~~~~~~~~~~~~--------  169 (244)
T c3bjrA_         118 NDYWATRVATELNVTPAXLKPNNVVLGYPVISPLLGFTWTPTPNELAADQHV--------  169 (244)
T ss_dssp             HHHTTTHHHHHHTCCHHHHCCSSEEEESCCCCTTSBCCCCCCGGGGCGGGSC--------
T ss_pred             HHCCCCCCCCCCCCCCCCCCCCCCCCCCCCCCCCCCCCCCCCHHHCCCHHCC--------
T ss_conf             8305311122113342101110001110001233456762434651500013--------


Q ss_pred             HHHHHHHHCCCCHHHHHHHHHHCCCCCCCHHHHHHHCCCCCCEEEEECCCCCCCCHHHHH
Q ss_conf             999998618572146899986401244301256762025897499964888753889999
Q AtAXR4___       320 DAHRILLKGRNGREAVVASLNKLNHSFDIAQWGNSDGINGIPMQVIWSSEASKEWSDEGQ  379 (473)
Q Consensus       320 ~~~~~~~~~~~~~~a~~~~~~~~~~~~~~~~~~~~l~~i~vPtLvIwG~~D~~v~~~~ae  379 (473)
...+.|++++.|..|..++..+..
T Consensus       170 ------------------------------------~~~~~p~l~~~g~~D~~v~~~~~~  193 (244)
T c3bjrA_         170 ------------------------------------NSDNQPTFIWTTADDPIVPATNTL  193 (244)
T ss_dssp             ------------------------------------CTTCCCEEEEEESCCTTSCTHHHH
T ss_pred             ------------------------------------CCCCCCCEEEEEECCCCCCHHHHH
T ss_conf             ------------------------------------434765305775055666888999


Q ss_pred             HHHHHCC----CCEEEEECC-CC-C-----CCCCCHHHHHHHHHHHHHH
Q ss_conf             9998669----979999756-56-8-----0003979999999999873
Q AtAXR4___       380 RVAKALP----KAKFVTHSG-SR-W-----PQESKSGELADYISEFVSL  417 (473)
Q Consensus       380 ~la~~lP----~Ar~v~l~G-GH-~-----pqee~P~EvA~~I~eFL~~  417 (473)
++.+.+-    ..+++.+++ +| |     .....-++..+.+.+||+.
T Consensus       194 ~~~~~l~~~g~~~~~~~~~~~~H~f~~~~~~~~~~~~~w~~~~~~WL~~  242 (244)
T c3bjrA_         194 AYATALATAKIPYELHVFKHGPHGLALANAQTAWKVAHWLTLALEWLAD  242 (244)
T ss_dssp             HHHHHHHHTTCCEEEEEECCCSHHHHHHHHHHSCCCCHHHHHHHHHHHH
T ss_pred             HHHHHHHHCCCCEEEEEECCCCCCCCCCCCCCHHHHHHHHHHHHHHHHH
T ss_conf             9999999759978999987697134247757668899999999999986
