# Supplementary material for: Mechanistic insight into the role of AUXIN RESISTANCE4 in trafficking of AUXIN1 and LIKE AUX1-2
Source: Plant Physiol. 2023 Sep 30;194(1):422–33. doi: 10.1093/plphys/kiad506 (PMC10756756; doi:10.1093/plphys/kiad506)
Supplement: kiad506_Supplementary_Data [file kiad506_supplementary_data.zip › Suppemental Dataset S1/5445e4f6eaa2385e-AtAXR4/aligs/c3bwxA_.394.alig.txt]

394 c3bwxA_ Probab=100.00  E-value=1.2e-35  Score=216.82  Aligned_columns=256  Identities=11%

Q ss_pred             CEEEEEEE-CCCCCCCEEEEECCCCCCHHHHHHHHHHHHHCCCEEEEECCCCCCCCCCCC
Q ss_conf             35899985-488998779998898788899999999898589889995688999998877
Q AtAXR4___       104 PIEVFVAE-SGSIHTETVVIVHGLGLSSFAFKEMIQSLGSKGIHSVAIDLPGNGFSDKSM  162 (473)
Q Consensus       104 ~v~~~~~e-~g~~~~~tVvLLHG~~~ss~~Wr~v~~~La~~g~rvvA~DlpG~G~S~~p~  162 (473)
.++++|++ .+++.+|+||||||++.++..|+.+++.|+ ++|+||++|+||+|.|+++.
T Consensus        15 G~~l~y~~~~~~~~~p~vvllHG~~~~~~~~~~~~~~L~-~~~~vi~~D~~G~G~s~~~~   73 (285)
T c3bwxA_          15 GLRLHFRAYEGDISRPPVLCLPGLTRNARDFEDLATRLA-GDWRVLCPEXRGRGDSDYAK   73 (285)
T ss_dssp             SCEEEEEEECBCTTSCCEEEECCTTCCGGGGHHHHHHHB-BTBCEEEECCTTBTTSCCCS
T ss_pred             CCEEEEEEECCCCCCCEEEEECCCCCCHHHHHHHHHHHH-CCCEEEEECCCCCCCCCCCC
T ss_conf             969999996588998679998758998888999999872-89879997076663577766


Q ss_pred             CCCCCCCCCCCCCCCCHHHCCCCCCCCCCCCCCCCCCCCCCCCCCCCCCCCCCCCCCCCC
Q ss_conf             544433210000000000000122334444443333444444433333444445555447
Q AtAXR4___       163 VVIGGDREIGFVARVKEVYGLIQEKGVFWAFDQMIETGDLPYEEIIKLQNSKRRSFKAIE  222 (473)
Q Consensus       163 ~~~~~~~~~~~~~~~~~~~~~~~~~~~~~~~~~~~~~~~~~~~~~~~~~~~~~~~~~~~~  222 (473)
...                                                        .
T Consensus        74 ~~~--------------------------------------------------------~   77 (285)
T c3bwxA_          74 DPX--------------------------------------------------------T   77 (285)
T ss_dssp             SGG--------------------------------------------------------G
T ss_pred             CCC--------------------------------------------------------C
T ss_conf             755--------------------------------------------------------5


Q ss_pred             CCHHHHHHHHHHHHHHCCCCCEEEEEECCHHHHHHHHHHHCHHHHCEEEEECCCCCCCCH
Q ss_conf             899999999999999708987189998505799999999694563178996388886546
Q AtAXR4___       223 LGSEETARVLGQVIDTLGLAPVHLVLHDSALGLASNWVSENWQSVRSVTLIDSSISPALP  282 (473)
Q Consensus       223 ~~~~~~a~~l~~~ld~lgl~~~~Lvghs~Gg~va~~~A~~~PerV~~Lvlins~~~~~~p  282 (473)
+.....+..+..++..++..++++++||+||.++..++..+|+++.+++++++.+.....
T Consensus        78 ~~~~~~~~~~~~~~~~~~~~~~~~~~~~~g~~~~~~~~~~~~~~~~~lvl~~~~~~~~~~  137 (285)
T c3bwxA_          78 YQPXQYLQDLEALLAQEGIERFVAIGTSLGGLLTXLLAAANPARIAAAVLNDVGPEVSPE  137 (285)
T ss_dssp             CSHHHHHHHHHHHHHHHTCCSEEEEEETHHHHHHHHHHHHCGGGEEEEEEESCCSSCCHH
T ss_pred             CCHHHHHHHHHHHHHHCCCCEEECCCCCCCCHHHHHHHHHHCCCCCEEEEECCCCCCCCC
T ss_conf             305899999998531101320100355542002466654211313589997386776632


Q ss_pred             HHHHHCHHHHHH-----HHHCCHHHHHHHHHHCCCCCCHHHHHHHHHHHHCCCCH-----
Q ss_conf             888624114677-----74220013567654201358999999999986185721-----
Q AtAXR4___       283 LWVLNVPGIREI-----LLAFSFGFEKLVSFRCSKEMTLSDIDAHRILLKGRNGR-----  332 (473)
Q Consensus       283 ~~l~~~~~~~~~-----~~~~~~~~~~~l~~~~~~~~~~e~v~~~~~~~~~~~~~-----  332 (473)
............     ......................................
T Consensus       138 ~~~~~~~~~~~~~~~~~~~~~~~~~~~~~~~~~~~~~~~~~~~~~~~~~~~~~~~~~~~~  197 (285)
T c3bwxA_         138 GLERIRGYVGQGRNFETWXHAARALQESSGDVYPDWDITQWLRYAKRIXVLGSSGRIAFD  197 (285)
T ss_dssp             HHHHHHHHTTCCCEESSHHHHHHHHHHHHTTTSTTCCHHHHHHHHHHHEEECTTSCEEES
T ss_pred             CHHHHHHHHHHHCCHHHHHHHHHHHHHHHHHHHHHHHHHHHHHHHHHHCCCHHHHHHHHH
T ss_conf             035788875310001133235789886543221110067786655420110134577753


Q ss_pred             ---HHHHHHHHHCCCCCCCHHHHHHHCCCCCCEEEEECCCCCCCCHHHHHHHHHHCCCCE
Q ss_conf             ---468999864012443012567620258974999648887538899999998669979
Q AtAXR4___       333 ---EAVVASLNKLNHSFDIAQWGNSDGINGIPMQVIWSSEASKEWSDEGQRVAKALPKAK  389 (473)
Q Consensus       333 ---~a~~~~~~~~~~~~~~~~~~~~l~~i~vPtLvIwG~~D~~v~~~~ae~la~~lP~Ar  389 (473)
..................+...+..+++|+|+|+|++|.+++....+..++ +|+++
T Consensus       198 ~~~~~~~~~~~~~~~~~~~~~~~~~~~~~~~p~l~i~G~~D~~~~~~~~~~~~~-~~~~~  256 (285)
T c3bwxA_         198 YDXKIAEPFEAPVGATPQVDXWPLFDALATRPLLVLRGETSDILSAQTAAKXAS-RPGVE  256 (285)
T ss_dssp             BCGGGGCCTTSCTTCCCSSCCHHHHHHHTTSCEEEEEETTCSSSCHHHHHHHHT-STTEE
T ss_pred             HHHHHHHHHHHHHHHHCCCCCCHHHHHCCCCEEEEEEECCCCCCCHHHHHHHHH-CCCCE
T ss_conf             200013578888764102332045651069708999836887589899999974-69978


Q ss_pred             EEEECC-CCCCCCCCHHHHHHHHHHHHHHC
Q ss_conf             999756-56800039799999999998737
Q AtAXR4___       390 FVTHSG-SRWPQESKSGELADYISEFVSLL  418 (473)
Q Consensus       390 ~v~l~G-GH~pqee~P~EvA~~I~eFL~~l  418 (473)
++++++ |||++.|+|++|++ |.+||+.+
T Consensus       257 ~~~i~~~gH~~~~e~Pe~~a~-i~~FL~~v  285 (285)
T c3bwxA_         257 LVTLPRIGHAPTLDEPESIAA-IGRLLERV  285 (285)
T ss_dssp             EEEETTCCSCCCSCSHHHHHH-HHHHHTTC
T ss_pred             EEEECCCCCCHHHCCHHHHHH-HHHHHHCC
T ss_conf             999789866855659899999-99988509
