# Supplementary material for: Mechanistic insight into the role of AUXIN RESISTANCE4 in trafficking of AUXIN1 and LIKE AUX1-2
Source: Plant Physiol. 2023 Sep 30;194(1):422–33. doi: 10.1093/plphys/kiad506 (PMC10756756; doi:10.1093/plphys/kiad506)
Supplement: kiad506_Supplementary_Data [file kiad506_supplementary_data.zip › Suppemental Dataset S1/5445e4f6eaa2385e-AtAXR4/aligs/c3bxpA_.440.alig.txt]

440 c3bxpA_ Probab=99.48   E-value=2.8e-12  Score=88.25  Aligned_columns=234  Identities=11%

Q ss_pred             EEEEEECCCCCCCEEEEEEECC-----CCCCCEEEEECCCC---CCHHHHHHHHHHHHHC
Q ss_conf             0589730888883589998548-----89987799988987---8889999999989858
Q AtAXR4___        92 RTIKVQVNSNESPIEVFVAESG-----SIHTETVVIVHGLG---LSSFAFKEMIQSLGSK  143 (473)
Q Consensus        92 ~~~~~~~~~~~~~v~~~~~e~g-----~~~~~tVvLLHG~~---~ss~~Wr~v~~~La~~  143 (473)
.+-.+.+......+.+|+.+.-     +...|+||++||-+   .+...++.++..|+++
T Consensus         5 ~~~~~~~~~~~~~~~~Y~~~~~p~~~~~~~~P~vi~~hGGg~~~~~~~~~~~~a~~l~~~   64 (258)
T c3bxpA_           5 EQRTLNTAAHPFQITAYWLDQISDFETAVDYPIXIICPGGGFTYHSGREEAPIATRXXAA   64 (258)
T ss_dssp             EEEEECSTTCCEEEEEEEECCCCSSSCCCCEEEEEEECCSTTTSCCCTTHHHHHHHHHHT
T ss_pred             EEEEEEECCCCEEEEEEEECCCCCCCCCCCCEEEEEECCCCCCCCCHHHHHHHHHHHHHC
T ss_conf             899997089856999997158888889887518999786978268833668999999968


Q ss_pred             CCEEEEECCCCCCCCCCCCCCCCCCCCCCCCCCCCHHHCCCCCCCCCCCCCCCCCCCCCC
Q ss_conf             988999568899999887754443321000000000000012233444444333344444
Q AtAXR4___       144 GIHSVAIDLPGNGFSDKSMVVIGGDREIGFVARVKEVYGLIQEKGVFWAFDQMIETGDLP  203 (473)
Q Consensus       144 g~rvvA~DlpG~G~S~~p~~~~~~~~~~~~~~~~~~~~~~~~~~~~~~~~~~~~~~~~~~  203 (473)
||.|+.+|.++.+.+.........+
T Consensus        65 G~~v~~~dYrl~~~~~~~~~~~~~d-----------------------------------   89 (258)
T c3bxpA_          65 GXHTVVLNYQLIVGDQSVYPWALQQ-----------------------------------   89 (258)
T ss_dssp             TCEEEEEECCCSTTTCCCTTHHHHH-----------------------------------
T ss_pred             CCEEEEEECCCCCCCCCCCCCHHHH-----------------------------------
T ss_conf             9889998278888877766455999-----------------------------------


Q ss_pred             CCCCCCCCCCCCCCCCCCCCCHHHHHHHHHHHHHHCCC--CCEEEEEECCHHHHHHHHHH
Q ss_conf             44333334444455554478999999999999997089--87189998505799999999
Q AtAXR4___       204 YEEIIKLQNSKRRSFKAIELGSEETARVLGQVIDTLGL--APVHLVLHDSALGLASNWVS  261 (473)
Q Consensus       204 ~~~~~~~~~~~~~~~~~~~~~~~~~a~~l~~~ld~lgl--~~~~Lvghs~Gg~va~~~A~  261 (473)
.....+.+....+..++  +++.++|+|+||.+++.++.
T Consensus        90 ---------------------~~~a~~~~~~~~~~~~id~~~i~i~G~S~GG~la~~~a~  128 (258)
T c3bxpA_          90 ---------------------LGATIDWITTQASAHHVDCQRIILAGFSAGGHVVATYNG  128 (258)
T ss_dssp             ---------------------HHHHHHHHHHHHHHHTEEEEEEEEEEETHHHHHHHHHHH
T ss_pred             ---------------------HHHHHHHHHHHHHHCCCCCCCEEEECCCCHHHHHHHHHH
T ss_conf             ---------------------999999988544430867553043225731899999998


Q ss_pred             HCHHHHCEEEEECCCCCCCCHHHHHHCHHHHHHHHHCCHHHHHHHHHHCCCCCCHHHHHH
Q ss_conf             694563178996388886546888624114677742200135676542013589999999
Q AtAXR4___       262 ENWQSVRSVTLIDSSISPALPLWVLNVPGIREILLAFSFGFEKLVSFRCSKEMTLSDIDA  321 (473)
Q Consensus       262 ~~PerV~~Lvlins~~~~~~p~~l~~~~~~~~~~~~~~~~~~~~l~~~~~~~~~~e~v~~  321 (473)
.+++.......................+..............
T Consensus       129 ~~~~~~~~~~~~~~~~~~~~~~~~~~~~~~~~~~~~~~~~~~------------------  170 (258)
T c3bxpA_         129 VATQPELRTRYHLDHYQGQHAAIILGYPVIDLTAGFPTTSAA------------------  170 (258)
T ss_dssp             HTTSHHHHHHTTCTTCCCCCSEEEEESCCCBTTSSSSSSHHH------------------
T ss_pred             HCCCCCCCCCCCCCCCCCHHHHHHHCCCCCCCCCCCHHCCCC------------------
T ss_conf             457555452213155550123332001111121110001666------------------


Q ss_pred             HHHHHHCCCCHHHHHHHHHHCCCCCCCHHHHHHHCCCCCCEEEEECCCCCCCCHHHHHHH
Q ss_conf             999861857214689998640124430125676202589749996488875388999999
Q AtAXR4___       322 HRILLKGRNGREAVVASLNKLNHSFDIAQWGNSDGINGIPMQVIWSSEASKEWSDEGQRV  381 (473)
Q Consensus       322 ~~~~~~~~~~~~a~~~~~~~~~~~~~~~~~~~~l~~i~vPtLvIwG~~D~~v~~~~ae~l  381 (473)
......................|++++.|.+|..++..+..++
T Consensus       171 -----------------~~~~~~~~~~~~~~~~~~~~~~p~~~~~g~~D~~vp~~~s~~~  213 (258)
T c3bxpA_         171 -----------------RNQITTDARLWAAQRLVTPASKPAFVWQTATDESVPPINSLKY  213 (258)
T ss_dssp             -----------------HHHHCSCGGGSBGGGGCCTTSCCEEEEECTTCCCSCTHHHHHH
T ss_pred             -----------------CCCCCHHHHHCCCHHCCCCCCCCCCCCCCCCCCCCCHHHHHHH
T ss_conf             -----------------4323001220120200560002320236555566898999999


Q ss_pred             HHHCC----CCEEEEECC-CCCCCCCCHHHHHHHHHHHHHH
Q ss_conf             98669----979999756-5680003979999999999873
Q AtAXR4___       382 AKALP----KAKFVTHSG-SRWPQESKSGELADYISEFVSL  417 (473)
Q Consensus       382 a~~lP----~Ar~v~l~G-GH~pqee~P~EvA~~I~eFL~~  417 (473)
.+.+-    ..+++.+.+ +|... ....+.-+.+.+||+.
T Consensus       214 ~~~l~~~gv~~el~v~~~~~H~~~-~~~~~~~~~~~~wL~~  253 (258)
T c3bxpA_         214 VQAXLQHQVATAYHLFGSGDKYLN-DQAAIWPQLALRWLQE  253 (258)
T ss_dssp             HHHHHHTTCCEEEEECCCCCHHHH-HHHHHHHHHHHHHHHH
T ss_pred             HHHHHHCCCCEEEEEECCCCCCCC-HHHHHHHHHHHHHHHH
T ss_conf             999997699779999874999887-1589999999999997
