# Supplementary material for: Mechanistic insight into the role of AUXIN RESISTANCE4 in trafficking of AUXIN1 and LIKE AUX1-2
Source: Plant Physiol. 2023 Sep 30;194(1):422–33. doi: 10.1093/plphys/kiad506 (PMC10756756; doi:10.1093/plphys/kiad506)
Supplement: kiad506_Supplementary_Data [file kiad506_supplementary_data.zip › Suppemental Dataset S1/5445e4f6eaa2385e-AtAXR4/aligs/c3c5wP_.126.alig.txt]

126 c3c5wP_ Probab=100.00  E-value=3.4e-34  Score=208.79  Aligned_columns=280  Identities=14%

Q ss_pred             CCCCHHHHHHHCCCEEEEEECCCCCCCEEEEEEECCCCCCCEEEEECCCCCCHHHHHHHH
Q ss_conf             024402334304770589730888883589998548899877999889878889999999
Q AtAXR4___        78 LSLPPALRQHYSNGRTIKVQVNSNESPIEVFVAESGSIHTETVVIVHGLGLSSFAFKEMI  137 (473)
Q Consensus        78 ~~~~~~~~~~~~~~~~~~~~~~~~~~~v~~~~~e~g~~~~~tVvLLHG~~~ss~~Wr~v~  137 (473)
++..|+=-..|+. +.-.+.+......+.+.|.++| +++|+||||||++.+++.|+.++
T Consensus         1 ~~~~p~~~~~~f~-~~~~v~i~~~~~~~~~~~~~~~-~~gp~vvliHG~~~~~~~w~~~~   58 (294)
T c3c5wP_           1 RDFSPVPWSQYFE-SMEDVEVENETGKDTFRVYKSG-SEGPVLLLLHGGGHSALSWAVFT   58 (294)
T ss_dssp             CCCCCCCGGGTCS-EEECCEEECSSCEEECCEEEEC-SSSCEEEEECCTTCCGGGGHHHH
T ss_pred             CCCCCCCCCHHCC-CEEEEEEECCCCCEEEEEEECC-CCCCEEEEECCCCCCHHHHHHHH
T ss_conf             9778888122012-1089999728986799998137-99877999987889888899999


Q ss_pred             HHHHHC-CCEEEEECCCCCCCCCCCCCCCCCCCCCCCCCCCCHHHCCCCCCCCCCCCCCC
Q ss_conf             989858-98899956889999988775444332100000000000001223344444433
Q AtAXR4___       138 QSLGSK-GIHSVAIDLPGNGFSDKSMVVIGGDREIGFVARVKEVYGLIQEKGVFWAFDQM  196 (473)
Q Consensus       138 ~~La~~-g~rvvA~DlpG~G~S~~p~~~~~~~~~~~~~~~~~~~~~~~~~~~~~~~~~~~  196 (473)
+.|+.+ +|+|+++|++|+|.|+...
T Consensus        59 ~~L~~~~~~~v~~~~~~g~g~s~~~~----------------------------------   84 (294)
T c3c5wP_          59 AAIISRVQCRIVALDLRSHGETKVKN----------------------------------   84 (294)
T ss_dssp             HHHHTTEECEEEEECCTTSTTCBCSC----------------------------------
T ss_pred             HHHHHHCCEEEEECCCCCCCCCCCCC----------------------------------
T ss_conf             99862078299980574443677765----------------------------------


Q ss_pred             CCCCCCCCCCCCCCCCCCCCCCCCCCCCHHHHHHHHHHHHHHCCCCCEEEEEECCHHHHH
Q ss_conf             334444444333334444455554478999999999999997089871899985057999
Q AtAXR4___       197 IETGDLPYEEIIKLQNSKRRSFKAIELGSEETARVLGQVIDTLGLAPVHLVLHDSALGLA  256 (473)
Q Consensus       197 ~~~~~~~~~~~~~~~~~~~~~~~~~~~~~~~~a~~l~~~ld~lgl~~~~Lvghs~Gg~va  256 (473)
...............+...+......+.+++||++||.++
T Consensus        85 --------------------~~~~~~~~~~~~~~~~~~~~~~~~~~~~~~~~~~~g~~~~  124 (294)
T c3c5wP_          85 --------------------PEDLSAETMAKDVGNVVEAMYGDLPPPIMLIGHAMGGAIA  124 (294)
T ss_dssp             --------------------CSCCCHHHHHHHHHHHHHHHTSSSCCCEEEEEEHHHHHHH
T ss_pred             --------------------CCCCCHHHHHHHHHHHCCCCCCCCCCCCEEEECCCHHHHH
T ss_conf             --------------------5556789976765420012333445651021115325999


Q ss_pred             HHHHHHC-HHHHCEEEEECCCCCCCCHHHHHHCHHHHHHHHHCCHHHHHHHHHHCCCCCC
Q ss_conf             9999969-4563178996388886546888624114677742200135676542013589
Q AtAXR4___       257 SNWVSEN-WQSVRSVTLIDSSISPALPLWVLNVPGIREILLAFSFGFEKLVSFRCSKEMT  315 (473)
Q Consensus       257 ~~~A~~~-PerV~~Lvlins~~~~~~p~~l~~~~~~~~~~~~~~~~~~~~l~~~~~~~~~  315 (473)
+.++..+ |+++.+++++++........................................
T Consensus       125 ~~~~~~~~~~~~~~~~l~~~~~~~~~~~~~~~~~~~~~~~~~~~~~~~~~~~~~~~~~~~  184 (294)
T c3c5wP_         125 VHTASSNLVPSLLGLCMIDVVEGTAMDALNSMQNFLRGRPKTFKSLENAIEWSVKSGQIR  184 (294)
T ss_dssp             HHHHHTTCCTTEEEEEEESCCHHHHHHHHHHHHHHHTTSCSEESCHHHHHHHHHHHTSCS
T ss_pred             HHHHHHHCCCCCCCCEEECCCCCCCCCCCHHHHHHHHHHCCCHHHHHHHHHHHHHCCCCC
T ss_conf             999852086200131022136655521001357887641011322899999885123356


Q ss_pred             HHHHHHHHHHHHCCCCHHHHHHHHHHCCCCCCCH---HHHHHHCCCCCCEEEEECCCCCC
Q ss_conf             9999999998618572146899986401244301---25676202589749996488875
Q AtAXR4___       316 LSDIDAHRILLKGRNGREAVVASLNKLNHSFDIA---QWGNSDGINGIPMQVIWSSEASK  372 (473)
Q Consensus       316 ~e~v~~~~~~~~~~~~~~a~~~~~~~~~~~~~~~---~~~~~l~~i~vPtLvIwG~~D~~  372 (473)
..................................   .+...+..+++|+|+|||++|.+
T Consensus       185 ~~~~~~~~~~~~~~~~~~~~~~~~~~~~~~~~~~~~~~~~~~~~~i~~P~l~i~G~~D~~  244 (294)
T c3c5wP_         185 NLESARVSMVGQVKQCKPYTWRIELAKTEKYWDGWFRGLSNLFLSCPIPKLLLLAGVDRL  244 (294)
T ss_dssp             CHHHHHHHGGGTEEECCCEEESSCGGGGGGGHHHHHTTHHHHHHHCCSCEEEEESCGGGC
T ss_pred             CCHHHHHHHHHHHHHHHHHHHHHHHHHHHHHHHHHHHHHHHHHCCCCCCEEEEEECCCCC
T ss_conf             602456655665311123331101688888764310100576303899889998076888


Q ss_pred             CCHHHHHHHHHHCCCCEEEEECC-CCCCCCCCHHHHHHHHHHHHH
Q ss_conf             38899999998669979999756-568000397999999999987
Q AtAXR4___       373 EWSDEGQRVAKALPKAKFVTHSG-SRWPQESKSGELADYISEFVS  416 (473)
Q Consensus       373 v~~~~ae~la~~lP~Ar~v~l~G-GH~pqee~P~EvA~~I~eFL~  416 (473)
++.   +.+++.+|+++++++++ |||+++|+|++|++.|.+||+
T Consensus       245 ~~~---~~~~~~~p~~~~~~i~~agH~~~~e~P~~~~~~i~~FL~  286 (294)
T c3c5wP_         245 DKD---LTIGQMQGKFQMQVLPQCGHAVHEDAPDKVAEAVATFLI  286 (294)
T ss_dssp             CHH---HHHHHHTTCSEEEECTTCCSCHHHHCHHHHHHHHHHHHH
T ss_pred             CCH---HHHHHHCCCCEEEEECCCCCCHHHHCHHHHHHHHHHHHH
T ss_conf             857---999987599789998788678447288999999999998
