# Supplementary material for: Mechanistic insight into the role of AUXIN RESISTANCE4 in trafficking of AUXIN1 and LIKE AUX1-2
Source: Plant Physiol. 2023 Sep 30;194(1):422–33. doi: 10.1093/plphys/kiad506 (PMC10756756; doi:10.1093/plphys/kiad506)
Supplement: kiad506_Supplementary_Data [file kiad506_supplementary_data.zip › Suppemental Dataset S1/5445e4f6eaa2385e-AtAXR4/aligs/c3cn9B_.401.alig.txt]

401 c3cn9B_ Probab=99.55   E-value=2.3e-12  Score=88.75  Aligned_columns=200  Identities=14%

Q ss_pred             EEECCCCCCCEEEEECCCCCCHHHHHHHHHHHHHCCCEEEEECCCCCCCCCCCCCCCCCC
Q ss_conf             985488998779998898788899999999898589889995688999998877544433
Q AtAXR4___       109 VAESGSIHTETVVIVHGLGLSSFAFKEMIQSLGSKGIHSVAIDLPGNGFSDKSMVVIGGD  168 (473)
Q Consensus       109 ~~e~g~~~~~tVvLLHG~~~ss~~Wr~v~~~La~~g~rvvA~DlpG~G~S~~p~~~~~~~  168 (473)
+.-.++...|+||+|||++.+...|..++..|+..++.++.+...+.+
T Consensus         4 ~~~~~~~~~P~vi~lHG~G~~~~~~~~~~~~l~~~~~~~~~~~~~~~~------------   51 (214)
T c3cn9B_           4 LILDAPNADACIIWLHGLGADRTDFKPVAEALQMVLPSTRFILPQAPS------------   51 (214)
T ss_dssp             EEECCTTCCEEEEEECCTTCCGGGGHHHHHHHHHHCTTEEEEECCCCE------------
T ss_pred             CCCCCCCCCEEEEEECCCCCCHHHHHHHHHHHHHCCCCCEEEEECCCC------------
T ss_conf             635798986799998788999878999999999604663999960885------------


Q ss_pred             CCCCCCCCCCHHHCCCCCCCCCCCCCCCCCCCCCCCCCCCCCCCCCCCCCCCCCCCHHHH
Q ss_conf             210000000000000122334444443333444444433333444445555447899999
Q AtAXR4___       169 REIGFVARVKEVYGLIQEKGVFWAFDQMIETGDLPYEEIIKLQNSKRRSFKAIELGSEET  228 (473)
Q Consensus       169 ~~~~~~~~~~~~~~~~~~~~~~~~~~~~~~~~~~~~~~~~~~~~~~~~~~~~~~~~~~~~  228 (473)
..................................
T Consensus        52 --------------------------~~~~~~~~~~~~~~~~~~~~~~~~~~~~~~~~~~   85 (214)
T c3cn9B_          52 --------------------------QAVTVNGGWVMPSWYDILAFSPARAIDEDQLNAS   85 (214)
T ss_dssp             --------------------------EECGGGTSCEEECSSCBCCSSSTTCBCHHHHHHH
T ss_pred             --------------------------CCCCCCCCCCCCCCCCCCCCCCCCCCCHHHHHHH
T ss_conf             --------------------------5534787642210002345666654688889999


Q ss_pred             HHHHHHHHHH-----CCCCCEEEEEECCHHHHHHHHHHHCHHHHCEEEEECCCCCCCCHH
Q ss_conf             9999999997-----089871899985057999999996945631789963888865468
Q AtAXR4___       229 ARVLGQVIDT-----LGLAPVHLVLHDSALGLASNWVSENWQSVRSVTLIDSSISPALPL  283 (473)
Q Consensus       229 a~~l~~~ld~-----lgl~~~~Lvghs~Gg~va~~~A~~~PerV~~Lvlins~~~~~~p~  283 (473)
...+..+++.     ....++.++|+|+|+..++.++...+....+.+.....
T Consensus        86 ~~~l~~~i~~~~~~~~~~~~~~~~g~s~g~~~a~~~~~~~~~~~~~~~~~~~~-------  138 (214)
T c3cn9B_          86 ADQVIALIDEQRAKGIAAERIILAGFSQGGAVVLHTAFRRYAQPLGGVLALST-------  138 (214)
T ss_dssp             HHHHHHHHHHHHHTTCCGGGEEEEEETHHHHHHHHHHHHTCSSCCSEEEEESC-------
T ss_pred             HHHHHHHHHHHHHHCCCHHHEEEEECCCCHHHHHHHHCCCCCCHHHHHCCCCC-------
T ss_conf             99999999998750999445688855830289999860367101100000365-------


Q ss_pred             HHHHCHHHHHHHHHCCHHHHHHHHHHCCCCCCHHHHHHHHHHHHCCCCHHHHHHHHHHCC
Q ss_conf             886241146777422001356765420135899999999998618572146899986401
Q AtAXR4___       284 WVLNVPGIREILLAFSFGFEKLVSFRCSKEMTLSDIDAHRILLKGRNGREAVVASLNKLN  343 (473)
Q Consensus       284 ~l~~~~~~~~~~~~~~~~~~~~l~~~~~~~~~~e~v~~~~~~~~~~~~~~a~~~~~~~~~  343 (473)

T Consensus       139 ------------------------------------------------------------  138 (214)
T c3cn9B_         139 ------------------------------------------------------------  138 (214)
T ss_dssp             ------------------------------------------------------------
T ss_pred             ------------------------------------------------------------
T ss_conf             ------------------------------------------------------------


Q ss_pred             CCCCCHHHHHHHCCCCCCEEEEECCCCCCCCHHHHHHHHHHC----CCCEEEEECCCCCC
Q ss_conf             244301256762025897499964888753889999999866----99799997565680
Q AtAXR4___       344 HSFDIAQWGNSDGINGIPMQVIWSSEASKEWSDEGQRVAKAL----PKAKFVTHSGSRWP  399 (473)
Q Consensus       344 ~~~~~~~~~~~l~~i~vPtLvIwG~~D~~v~~~~ae~la~~l----P~Ar~v~l~GGH~p  399 (473)
..............+..|+|+++|++|..++.+.++++.+.|    .+.++++++|||+.
T Consensus       139 ~~~~~~~~~~~~~~~~~p~l~~~G~~D~~vp~~~~~~~~~~L~~~g~~~~~~~~~ggH~~  198 (214)
T c3cn9B_         139 YAPTFDDLALDERHKRIPVLHLHGSQDDVVDPALGRAAHDALQAQGVEVGWHDYPMGHEV  198 (214)
T ss_dssp             CCGGGGGCCCCGGGGGCCEEEEEETTCSSSCHHHHHHHHHHHHHTTCCEEEEEESCCSSC
T ss_pred             CCCCCCCCCHHHHCCCCEEEEEEECCCCCCCHHHHHHHHHHHHHCCCCEEEEEECCCCCC
T ss_conf             444321000011035851899980799850789999999999977996799998879864


Q ss_pred             CCCCHHHHHHHHHHHHHH
Q ss_conf             003979999999999873
Q AtAXR4___       400 QESKSGELADYISEFVSL  417 (473)
Q Consensus       400 qee~P~EvA~~I~eFL~~  417 (473)
+.|..+.|.+||+.
T Consensus       199 ----~~~~~~~~~~fl~~  212 (214)
T c3cn9B_         199 ----SLEEIHDIGAWLRK  212 (214)
T ss_dssp             ----CHHHHHHHHHHHHH
T ss_pred             ----CHHHHHHHHHHHHH
T ss_conf             ----98999999999985
