# Supplementary material for: Mechanistic insight into the role of AUXIN RESISTANCE4 in trafficking of AUXIN1 and LIKE AUX1-2
Source: Plant Physiol. 2023 Sep 30;194(1):422–33. doi: 10.1093/plphys/kiad506 (PMC10756756; doi:10.1093/plphys/kiad506)
Supplement: kiad506_Supplementary_Data [file kiad506_supplementary_data.zip › Suppemental Dataset S1/5445e4f6eaa2385e-AtAXR4/aligs/c3d0kA_.396.alig.txt]

396 c3d0kA_ Probab=99.37   E-value=1.5e-09  Score=73.25  Aligned_columns=234  Identities=12%

Q ss_pred             CCCEEEEEECCCCCCCEEEEE--EECCCCCCCEEEEECCCCCCHHHHHHHHHHHHH-CCC
Q ss_conf             477058973088888358999--854889987799988987888999999998985-898
Q AtAXR4___        89 SNGRTIKVQVNSNESPIEVFV--AESGSIHTETVVIVHGLGLSSFAFKEMIQSLGS-KGI  145 (473)
Q Consensus        89 ~~~~~~~~~~~~~~~~v~~~~--~e~g~~~~~tVvLLHG~~~ss~~Wr~v~~~La~-~g~  145 (473)
..++.+.-..+....++++++  -+.-.+..|.||+|||-+.+...+....-.++. +||
T Consensus        14 ~~~~~~~~~~~~~~~~~~~~~y~P~~~~~~~Pvvv~iHGgg~~~~~~~~~~~~~a~~~g~   73 (287)
T c3d0kA_          14 HAGRNAIPYLDNADRPFTLNTYRPYGYTPDRPVVVVQHGVLRNGADYRDFWIPAADRHKL   73 (287)
T ss_dssp             SSEEEEEEECCCTTCCEEEEEEECTTCCTTSCEEEEECCTTCCHHHHHHHTHHHHHHHTC
T ss_pred             CCCEEEEEEECCCCCEEEEEEEECCCCCCCCCEEEEECCCCCCHHHHHHHHHHHHHHCCC
T ss_conf             664579843148996499999846898888848999728788978877788989872895


Q ss_pred             EEEEECCCCCCCCCCCCCCCCCCCCCCCCCCCCHHHCCCCCCCCCCCCCCCCCCCCCCCC
Q ss_conf             899956889999988775444332100000000000001223344444433334444444
Q AtAXR4___       146 HSVAIDLPGNGFSDKSMVVIGGDREIGFVARVKEVYGLIQEKGVFWAFDQMIETGDLPYE  205 (473)
Q Consensus       146 rvvA~DlpG~G~S~~p~~~~~~~~~~~~~~~~~~~~~~~~~~~~~~~~~~~~~~~~~~~~  205 (473)
-|++||.++.+.                                          ......
T Consensus        74 vV~~p~~~~~~~------------------------------------------~~~~~~   91 (287)
T c3d0kA_          74 LIVAPTFSDEIW------------------------------------------PGVESY   91 (287)
T ss_dssp             EEEEEECCTTTS------------------------------------------CHHHHT
T ss_pred             EEEEEECCCCCC------------------------------------------CCCCCC
T ss_conf             899971447877------------------------------------------776533


Q ss_pred             CCCCCCCCCCCCCCCCCCCHHHHHHHHHHHHHHCCC--CCEEEEEECCHHHHHHHHHHHC
Q ss_conf             333334444455554478999999999999997089--8718999850579999999969
Q AtAXR4___       206 EIIKLQNSKRRSFKAIELGSEETARVLGQVIDTLGL--APVHLVLHDSALGLASNWVSEN  263 (473)
Q Consensus       206 ~~~~~~~~~~~~~~~~~~~~~~~a~~l~~~ld~lgl--~~~~Lvghs~Gg~va~~~A~~~  263 (473)
....................+.....+..+.+..++  +++.|.|||+||..+..++..+
T Consensus        92 ~~~~~~~~~~~~~~~~~~~~~~i~~~~~~l~~~~~~d~~ri~v~G~S~GG~~~~~~a~~~  151 (287)
T c3d0kA_          92 NNGRAFTAAGNPRHVDGWTYALVARVLANIRAAEIADCEQVYLFGHSAGGQFVHRLXSSQ  151 (287)
T ss_dssp             TTTTCBCTTSCBCCGGGSTTHHHHHHHHHHHHTTSCCCSSEEEEEETHHHHHHHHHHHHS
T ss_pred             CCCCCCCCCCCCCCCCCCHHHHHHHHHHHHHHCCCCCHHHEEEEEECHHHHHHHHHHHHC
T ss_conf             345523665556755544289999999999970499976599997371799999999839


Q ss_pred             HHHHCEEEEECCCCCCCCHHHHHHCHHHHHHHHHCCHHHHHHHHHHCCCCCCHHHHHHHH
Q ss_conf             456317899638888654688862411467774220013567654201358999999999
Q AtAXR4___       264 WQSVRSVTLIDSSISPALPLWVLNVPGIREILLAFSFGFEKLVSFRCSKEMTLSDIDAHR  323 (473)
Q Consensus       264 PerV~~Lvlins~~~~~~p~~l~~~~~~~~~~~~~~~~~~~~l~~~~~~~~~~e~v~~~~  323 (473)
|++....+++...+....+.....
T Consensus       152 pd~~~a~~v~a~~g~~~~~~~~~~------------------------------------  175 (287)
T c3d0kA_         152 PHAPFHAVTAANPGWYTLPTFEHR------------------------------------  175 (287)
T ss_dssp             CSTTCSEEEEESCSSCCCSSTTSB------------------------------------
T ss_pred             CCCEEEEEEECCCCCCCCCCCCCC------------------------------------
T ss_conf             853012799877742133663231------------------------------------


Q ss_pred             HHHHCCCCHHHHHHHHHHCCCCCCCHHHHHHHCCCCCCEEEEECCCCCCCCH--------
Q ss_conf             9861857214689998640124430125676202589749996488875388--------
Q AtAXR4___       324 ILLKGRNGREAVVASLNKLNHSFDIAQWGNSDGINGIPMQVIWSSEASKEWS--------  375 (473)
Q Consensus       324 ~~~~~~~~~~a~~~~~~~~~~~~~~~~~~~~l~~i~vPtLvIwG~~D~~v~~--------  375 (473)
...........-.........|.++++|..|.....
T Consensus       176 ----------------~~~~~~~~~~~~~~~~~~~~~~~~~~~g~~d~~~~~~~~~p~l~  219 (287)
T c3d0kA_         176 ----------------FPEGLDGVGLTEDHLARLLAYPXTILAGDQDIATPNLPSEPAAL  219 (287)
T ss_dssp             ----------------TTTSSBTTTCCHHHHHHHHHSCCEEEEETTCCCCCCSCCSHHHH
T ss_pred             ----------------CHHHHCCCCCCCHHHHHHCCCCEEEEECCCCCCCCCCCCCHHHH
T ss_conf             ----------------02221346764023443105880465157887545545883465


Q ss_pred             -----------------HHHHHHHHHCCCCEEEEECC-CCCCCCCCHHHHHHHHHHHHHH
Q ss_conf             -----------------99999998669979999756-5680003979999999999873
Q AtAXR4___       376 -----------------DEGQRVAKALPKAKFVTHSG-SRWPQESKSGELADYISEFVSL  417 (473)
Q Consensus       376 -----------------~~ae~la~~lP~Ar~v~l~G-GH~pqee~P~EvA~~I~eFL~~  417 (473)
+........-.+.+++++.| ||    +.+.+-...+..|...
T Consensus       220 ~~G~~~~~r~~~~~~~~~~~~~~~~~~~~~~l~~vpG~GH----~~~~~~~~aa~~~fd~  275 (287)
T c3d0kA_         220 RQGPHRYARARHYYEAGQRAAAQRGLPFGWQLQVVPGIGH----DGQAXSQVCASLWFDG  275 (287)
T ss_dssp             TTCSSHHHHHHHHHHHHHHHHHHHTCCCCCEEEEETTCCS----CHHHHHHHHHHHHHTS
T ss_pred             HCCCCCHHHHHHHHHHHHHHHHHCCCCCCEEEEEECCCCC----CCCCCCHHHHHHHHCC
T ss_conf             4286213466789999999986348987259999874988----7422287889986351


Q ss_pred             CCC
Q ss_conf             775
Q AtAXR4___       418 LPK  420 (473)
Q Consensus       418 lp~  420 (473)
.-|
T Consensus       276 ~~p  278 (287)
T c3d0kA_         276 RXP  278 (287)
T ss_dssp             SCC
T ss_pred             CCC
T ss_conf             688
