# Supplementary material for: Mechanistic insight into the role of AUXIN RESISTANCE4 in trafficking of AUXIN1 and LIKE AUX1-2
Source: Plant Physiol. 2023 Sep 30;194(1):422–33. doi: 10.1093/plphys/kiad506 (PMC10756756; doi:10.1093/plphys/kiad506)
Supplement: kiad506_Supplementary_Data [file kiad506_supplementary_data.zip › Suppemental Dataset S1/5445e4f6eaa2385e-AtAXR4/aligs/c3d59B_.269.alig.txt]

269 c3d59B_ Probab=99.58   E-value=2.5e-14  Score=99.54  Aligned_columns=186  Identities=18%

Q ss_pred             CEEEEECCCCCCHHHHHHHHHHHHHCCCEEEEECCCCCCCCCCCCCCCCCCCCCCCCCCC
Q ss_conf             779998898788899999999898589889995688999998877544433210000000
Q AtAXR4___       118 ETVVIVHGLGLSSFAFKEMIQSLGSKGIHSVAIDLPGNGFSDKSMVVIGGDREIGFVARV  177 (473)
Q Consensus       118 ~tVvLLHG~~~ss~~Wr~v~~~La~~g~rvvA~DlpG~G~S~~p~~~~~~~~~~~~~~~~  177 (473)
|.|||.||++++...|..++..||++||-|+++|++|.+.+..
T Consensus        92 PvVvfsHG~gg~r~~ys~l~~~LAS~GyvVvaidH~~~s~~~~-----------------  134 (374)
T c3d59B_          92 PLVVFSHGLGAFRTLYSAIGIDLASHGFIVAAVEHRDRSASAT-----------------  134 (374)
T ss_dssp             EEEEEECCTTCCTTTTHHHHHHHHHTTCEEEEECCCSSCSSEE-----------------
T ss_pred             CEEEECCCCCCCHHHHHHHHHHHHHCCCEEEEEECCCCCCCCC-----------------
T ss_conf             1899748888886689999999997895899985488876433-----------------


Q ss_pred             CHHHCCCCCCCCCCCCCCCCCCCCCCCCCCCCCCCCCCCCCCCCCCCHHHHHHHHHHHHH
Q ss_conf             000000122334444443333444444433333444445555447899999999999999
Q AtAXR4___       178 KEVYGLIQEKGVFWAFDQMIETGDLPYEEIIKLQNSKRRSFKAIELGSEETARVLGQVID  237 (473)
Q Consensus       178 ~~~~~~~~~~~~~~~~~~~~~~~~~~~~~~~~~~~~~~~~~~~~~~~~~~~a~~l~~~ld  237 (473)
..............................+.......+.++..+++
T Consensus       135 -------------~~~~~~~~~~~~~~~~~~~~~~~~~~~~~~~~~~l~~R~~di~~vld  181 (374)
T c3d59B_         135 -------------YYFKDQSAAEIGDKSWLYLRTLKQEEETHIRNEQVRQRAKECSQALS  181 (374)
T ss_dssp             -------------EECSSHHHHHTTCCEEEECCCCCHHHHHHHHHHHHHHHHHHHHHHHH
T ss_pred             -------------CCCCCCCCCCCCCCCCCCCCCCCCCCHHHHHHHHHHHHHHHHHHHHH
T ss_conf             -------------34666666655543211123345541057876779876999999999


Q ss_pred             HCC--------------------------CCCEEEEEECCHHHHHHHHHHHCHHHHCEEE
Q ss_conf             708--------------------------9871899985057999999996945631789
Q AtAXR4___       238 TLG--------------------------LAPVHLVLHDSALGLASNWVSENWQSVRSVT  271 (473)
Q Consensus       238 ~lg--------------------------l~~~~Lvghs~Gg~va~~~A~~~PerV~~Lv  271 (473)
.+.                          .+++.++|||+||..++..+..-+ ||+..+
T Consensus       182 ~l~~~~~~~~~~~~~~~~~~~~~~~~~iD~~~i~v~GHS~GGata~~~a~~D~-Ri~a~i  240 (374)
T c3d59B_         182 LILDIDHGKPVKNALDLKFDMEQLKDSIDREKIAVIGHSFGGATVIQTLSEDQ-RFRCGI  240 (374)
T ss_dssp             HHHHHHTTCCCCCSSCCSCCGGGGTTCEEEEEEEEEEETHHHHHHHHHHHHCT-TCCEEE
T ss_pred             HHHHHHCCCCCCCCCCCCCCCHHHHHCCCHHHCEEEEECCCHHHHHHHHHCCC-CEEEEE
T ss_conf             99851045642112334332014531058533165430755799999851198-707999


Q ss_pred             EECCCCCCCCHHHHHHCHHHHHHHHHCCHHHHHHHHHHCCCCCCHHHHHHHHHHHHCCCC
Q ss_conf             963888865468886241146777422001356765420135899999999998618572
Q AtAXR4___       272 LIDSSISPALPLWVLNVPGIREILLAFSFGFEKLVSFRCSKEMTLSDIDAHRILLKGRNG  331 (473)
Q Consensus       272 lins~~~~~~p~~l~~~~~~~~~~~~~~~~~~~~l~~~~~~~~~~e~v~~~~~~~~~~~~  331 (473)
.+++...+.........
T Consensus       241 ~lD~~~~~~~~~~~~~~-------------------------------------------  257 (374)
T c3d59B_         241 ALDAWMFPLGDEVYSRI-------------------------------------------  257 (374)
T ss_dssp             EESCCCTTSCTTGGGCC-------------------------------------------
T ss_pred             EECCCCCCCCCCCCCCC-------------------------------------------
T ss_conf             82476345683100077-------------------------------------------


Q ss_pred             HHHHHHHHHHCCCCCCCHHHHHHHCCCCCCEEEEECCCCCCCCH-HHHHHHHHHCCCCEE
Q ss_conf             14689998640124430125676202589749996488875388-999999986699799
Q AtAXR4___       332 REAVVASLNKLNHSFDIAQWGNSDGINGIPMQVIWSSEASKEWS-DEGQRVAKALPKAKF  390 (473)
Q Consensus       332 ~~a~~~~~~~~~~~~~~~~~~~~l~~i~vPtLvIwG~~D~~v~~-~~ae~la~~lP~Ar~  390 (473)
++|+|+|.|+.|.+... ...+.+.+.-...++
T Consensus       258 ---------------------------~~P~l~i~~~~~~~~~~~~~~~~~~~~~~~~~~  290 (374)
T c3d59B_         258 ---------------------------PQPLFFINSEYFQYPANIIKMKKCYSPDKERKM  290 (374)
T ss_dssp             ---------------------------CSCEEEEEESSSCCHHHHHHHHHTCCTTSCEEE
T ss_pred             ---------------------------CCCEEEEECCCCCCCCCHHHHHHHHCCCCCEEE
T ss_conf             ---------------------------876899954778876788899998606897579


Q ss_pred             EEECC-CCCCCCCCH
Q ss_conf             99756-568000397
Q AtAXR4___       391 VTHSG-SRWPQESKS  404 (473)
Q Consensus       391 v~l~G-GH~pqee~P  404 (473)
++++| +|.-+-|-|
T Consensus       291 ~~i~ga~H~~fsD~~  305 (374)
T c3d59B_         291 ITIRGSVHQNFADFT  305 (374)
T ss_dssp             EEETTCCGGGGSGGG
T ss_pred             EEEECCCCCCCCCHH
T ss_conf             998089505534216
