# Supplementary material for: Mechanistic insight into the role of AUXIN RESISTANCE4 in trafficking of AUXIN1 and LIKE AUX1-2
Source: Plant Physiol. 2023 Sep 30;194(1):422–33. doi: 10.1093/plphys/kiad506 (PMC10756756; doi:10.1093/plphys/kiad506)
Supplement: kiad506_Supplementary_Data [file kiad506_supplementary_data.zip › Suppemental Dataset S1/5445e4f6eaa2385e-AtAXR4/aligs/c3d7rB_.385.alig.txt]

385 c3d7rB_ Probab=99.28   E-value=1e-08  Score=68.62  Aligned_columns=223  Identities=13%

Q ss_pred             EEEEEEECCCCCCCEEEEECCCC---CCHHHHHHHHHHHHHC-CCEEEEECCCCCCCCCC
Q ss_conf             58999854889987799988987---8889999999989858-98899956889999988
Q AtAXR4___       105 IEVFVAESGSIHTETVVIVHGLG---LSSFAFKEMIQSLGSK-GIHSVAIDLPGNGFSDK  160 (473)
Q Consensus       105 v~~~~~e~g~~~~~tVvLLHG~~---~ss~~Wr~v~~~La~~-g~rvvA~DlpG~G~S~~  160 (473)
..+++........++||.+||-+   .+...+...+..|+.+ |+.|+.+|.|-.....-
T Consensus        56 ~~~~~~~~~~~~~~~iiy~HGGg~~~g~~~~~~~~~~~la~~~g~~V~~~~YRlaPe~~~  115 (295)
T c3d7rB_          56 XQVFRFNFRHQIDKKILYIHGGFNALQPSPFHWRLLDKITLSTLYEVVLPIYPKTPEFHI  115 (295)
T ss_dssp             EEEEEEESTTCCSSEEEEECCSTTTSCCCHHHHHHHHHHHHHHCSEEEEECCCCTTTSCH
T ss_pred             CEEEEECCCCCCCEEEEEECCCCCCCCCHHHHHHHHHHHHHHCCCEEEEECCCCCCCCCC
T ss_conf             458986587788528999708201007865899999999998498899942888888898


Q ss_pred             CCCCCCCCCCCCCCCCCCHHHCCCCCCCCCCCCCCCCCCCCCCCCCCCCCCCCCCCCCCC
Q ss_conf             775444332100000000000001223344444433334444444333334444455554
Q AtAXR4___       161 SMVVIGGDREIGFVARVKEVYGLIQEKGVFWAFDQMIETGDLPYEEIIKLQNSKRRSFKA  220 (473)
Q Consensus       161 p~~~~~~~~~~~~~~~~~~~~~~~~~~~~~~~~~~~~~~~~~~~~~~~~~~~~~~~~~~~  220 (473)
|.
T Consensus       116 p~----------------------------------------------------------  117 (295)
T c3d7rB_         116 DD----------------------------------------------------------  117 (295)
T ss_dssp             HH----------------------------------------------------------
T ss_pred             CH----------------------------------------------------------
T ss_conf             12----------------------------------------------------------


Q ss_pred             CCCCHHHHHHHHHHHHHHCCCCCEEEEEECCHHHHHHHHHHH----CHHHHCEEEEECCC
Q ss_conf             478999999999999997089871899985057999999996----94563178996388
Q AtAXR4___       221 IELGSEETARVLGQVIDTLGLAPVHLVLHDSALGLASNWVSE----NWQSVRSVTLIDSS  276 (473)
Q Consensus       221 ~~~~~~~~a~~l~~~ld~lgl~~~~Lvghs~Gg~va~~~A~~----~PerV~~Lvlins~  276 (473)
..++....+..++...+..++.++|.|.||..+..++..    .....+.++++++.
T Consensus       118 ---~~~d~~~a~~~~~~~~~~~~i~~~G~SaGG~la~~~~~~~~~~~~~~~~~~vl~sP~  174 (295)
T c3d7rB_         118 ---TFQAIQRVYDQLVSEVGHQNVVVXGDGSGGALALSFVQSLLDNQQPLPNKLYLISPI  174 (295)
T ss_dssp             ---HHHHHHHHHHHHHHHHCGGGEEEEEETHHHHHHHHHHHHHHHTTCCCCSEEEEESCC
T ss_pred             ---HHHHHHHHHHHHHHCCCCCCCCCCCCCHHHHHHHHHHHHHHHCCCCCCCEEEEECCC
T ss_conf             ---799999999999844574443246843123799999999972599734313996372


Q ss_pred             CCCCCHHHHHHCHHHHHHHHHCCHHHHHHHHHHCCCCCCHHHHHHHHHHHHCCCCHHHHH
Q ss_conf             886546888624114677742200135676542013589999999999861857214689
Q AtAXR4___       277 ISPALPLWVLNVPGIREILLAFSFGFEKLVSFRCSKEMTLSDIDAHRILLKGRNGREAVV  336 (473)
Q Consensus       277 ~~~~~p~~l~~~~~~~~~~~~~~~~~~~~l~~~~~~~~~~e~v~~~~~~~~~~~~~~a~~  336 (473)
.................                 .........+.+...+..........
T Consensus       175 ~d~~~~~~~~~~~~~~~-----------------~~~~~~~~~~~~~~~~~~~~~~~~~~  217 (295)
T c3d7rB_         175 LDATLSNKDISDALIEQ-----------------DAVLSQFGVNEIXKKWANGLPLTDKR  217 (295)
T ss_dssp             CCTTCCCTTCCHHHHHH-----------------CSSCCHHHHHHHHHHHHTTSCTTSTT
T ss_pred             CCCCCCCHHHHHHCCCC-----------------CCCCCHHHHHHHHHHCCCCCCCCCCC
T ss_conf             37876785553211256-----------------76689899999874114666643200


Q ss_pred             HHHHHCCCCCCCHHHHHHHCCCCCCEEEEECCCCCCCC--HHHHHHHHHHCCCCEEEEEC
Q ss_conf             99864012443012567620258974999648887538--89999999866997999975
Q AtAXR4___       337 ASLNKLNHSFDIAQWGNSDGINGIPMQVIWSSEASKEW--SDEGQRVAKALPKAKFVTHS  394 (473)
Q Consensus       337 ~~~~~~~~~~~~~~~~~~l~~i~vPtLvIwG~~D~~v~--~~~ae~la~~lP~Ar~v~l~  394 (473)
..........-.|++++.|+.|..++  ....+++.+.=...+++.++
T Consensus       218 ------------~s~~~~~~~~~pp~~i~~g~~D~l~~~~~~~~~~L~~~G~~v~~~~~~  265 (295)
T c3d7rB_         218 ------------ISPINGTIEGLPPVYXFGGGREXTHPDXKLFEQXXLQHHQYIEFYDYP  265 (295)
T ss_dssp             ------------TSGGGSCCTTCCCEEEEEETTSTTHHHHHHHHHHHHHTTCCEEEEEET
T ss_pred             ------------CCHHHCCCCCCCEEEEEECCCCCCCHHHHHHHHHHHHCCCCEEEEEEC
T ss_conf             ------------000000036886389997088551278999999999759968999987


Q ss_pred             C-CC-CCCCCCHHH--HHHHHHHHHHH
Q ss_conf             6-56-800039799--99999999873
Q AtAXR4___       395 G-SR-WPQESKSGE--LADYISEFVSL  417 (473)
Q Consensus       395 G-GH-~pqee~P~E--vA~~I~eFL~~  417 (473)
| +| |+...-|+.  ..+.|.+||.+
T Consensus       266 g~~H~f~~~~~pea~~a~~~i~~fl~~  292 (295)
T c3d7rB_         266 KXVHDFPIYPIRQSHKAIKQIAKSIDE  292 (295)
T ss_dssp             TCCTTGGGSCSHHHHHHHHHHHHHHTC
T ss_pred             CCCCCCCCCCCHHHHHHHHHHHHHHHC
T ss_conf             686433327823899999999999850
