# Supplementary material for: Mechanistic insight into the role of AUXIN RESISTANCE4 in trafficking of AUXIN1 and LIKE AUX1-2
Source: Plant Physiol. 2023 Sep 30;194(1):422–33. doi: 10.1093/plphys/kiad506 (PMC10756756; doi:10.1093/plphys/kiad506)
Supplement: kiad506_Supplementary_Data [file kiad506_supplementary_data.zip › Suppemental Dataset S1/5445e4f6eaa2385e-AtAXR4/aligs/c3dnmA_.415.alig.txt]

415 c3dnmA_ Probab=98.88   E-value=2.2e-06  Score=55.85  Aligned_columns=226  Identities=12%

Q ss_pred             CCCCEEEEEEECCCCCCCEEEEECC---CCCCHHHHHHHHHHHHHC-CCEEEEECCCCCC
Q ss_conf             8883589998548899877999889---878889999999989858-9889995688999
Q AtAXR4___       101 NESPIEVFVAESGSIHTETVVIVHG---LGLSSFAFKEMIQSLGSK-GIHSVAIDLPGNG  156 (473)
Q Consensus       101 ~~~~v~~~~~e~g~~~~~tVvLLHG---~~~ss~~Wr~v~~~La~~-g~rvvA~DlpG~G  156 (473)
++..|.+++........|.||++||   ...+...+...+..|+.+ ||-|+++|.++.-
T Consensus        52 ~~~~i~~~~~~P~~~~~P~ii~iHGGg~~~g~~~~~~~~~~~la~~~G~~Vv~vdYRl~p  111 (297)
T c3dnmA_          52 DLGGVPCIRQATDGAGAAHILYFHGGGYISGSPSTHLVLTTQLAKQSSATLWSLDYRLAP  111 (297)
T ss_dssp             EETTEEEEEEECTTCCSCEEEEECCSTTTSCCTTTTHHHHHHHHHTTTCEEEEECCCCTT
T ss_pred             CCCCEEEEEECCCCCCCCEEEEEECCCCCCCCCCCCHHHHHHHHHHCCCEEEEECCCCCC
T ss_conf             048737999668898873899983787646764431169999999659889997388763


Q ss_pred             CCCCCCCCCCCCCCCCCCCCCCHHHCCCCCCCCCCCCCCCCCCCCCCCCCCCCCCCCCCC
Q ss_conf             998877544433210000000000000122334444443333444444433333444445
Q AtAXR4___       157 FSDKSMVVIGGDREIGFVARVKEVYGLIQEKGVFWAFDQMIETGDLPYEEIIKLQNSKRR  216 (473)
Q Consensus       157 ~S~~p~~~~~~~~~~~~~~~~~~~~~~~~~~~~~~~~~~~~~~~~~~~~~~~~~~~~~~~  216 (473)
...-|.
T Consensus       112 ~~~~p~------------------------------------------------------  117 (297)
T c3dnmA_         112 ENPFPA------------------------------------------------------  117 (297)
T ss_dssp             TSCTTH------------------------------------------------------
T ss_pred             CCCCCC------------------------------------------------------
T ss_conf             354760------------------------------------------------------


Q ss_pred             CCCCCCCCHHHHHHHHHHHHHHCCC-CCEEEEEECCHHHHHHHHHH----HCHHHHCEEE
Q ss_conf             5554478999999999999997089-87189998505799999999----6945631789
Q AtAXR4___       217 SFKAIELGSEETARVLGQVIDTLGL-APVHLVLHDSALGLASNWVS----ENWQSVRSVT  271 (473)
Q Consensus       217 ~~~~~~~~~~~~a~~l~~~ld~lgl-~~~~Lvghs~Gg~va~~~A~----~~PerV~~Lv  271 (473)
..++..+.+..+...... ....+++.+.||..+...+.    .........+
T Consensus       118 -------~~~d~~~~~~~~~~~~~~~~~~~~~~~~~~g~~~~~~~~~~~~~~~~~~~~~~  170 (297)
T c3dnmA_         118 -------AVDDCVAAYRALLKTAGSADRIIIAGDSAGGGLTTASMLKAKEDGLPMPAGLV  170 (297)
T ss_dssp             -------HHHHHHHHHHHHHHHHSCGGGEEEEEETHHHHHHHHHHHHHHHHTCCCCSCEE
T ss_pred             -------HHHHHHHHHHHHCCCCCCCCCEEEECCCCCCCHHHHHHHHHHHHCCCCCCCEE
T ss_conf             -------79999998642101334433326412643220466888864130133223124


Q ss_pred             EECCCCCCCCHHHHHHCHHHHHHHHHCCHHHHHHHHHHCCCCCCHHHHHHHHHHHHCCCC
Q ss_conf             963888865468886241146777422001356765420135899999999998618572
Q AtAXR4___       272 LIDSSISPALPLWVLNVPGIREILLAFSFGFEKLVSFRCSKEMTLSDIDAHRILLKGRNG  331 (473)
Q Consensus       272 lins~~~~~~p~~l~~~~~~~~~~~~~~~~~~~~l~~~~~~~~~~e~v~~~~~~~~~~~~  331 (473)
++.+.............................
T Consensus       171 ~~~~~~~~~~~~~~~~~~~~~~~~~~~~~~~~~---------------------------  203 (297)
T c3dnmA_         171 MLSPFVDLTLSRWSNSNLADRDFLAEPDTLGEM---------------------------  203 (297)
T ss_dssp             EESCCCCTTCCSHHHHHTGGGCSSSCHHHHHHH---------------------------
T ss_pred             EECCCCCCCCCCHHHHHHCCCCCCCCHHHHHHH---------------------------
T ss_conf             103444766566024531134556784688886---------------------------


Q ss_pred             HHHHHHHHHHCCCCCCCHHHHHHHCCCCCCEEEEECCCCCCCC--HHHHHHHHHHCCCCE
Q ss_conf             1468999864012443012567620258974999648887538--899999998669979
Q AtAXR4___       332 REAVVASLNKLNHSFDIAQWGNSDGINGIPMQVIWSSEASKEW--SDEGQRVAKALPKAK  389 (473)
Q Consensus       332 ~~a~~~~~~~~~~~~~~~~~~~~l~~i~vPtLvIwG~~D~~v~--~~~ae~la~~lP~Ar  389 (473)
..........................|++++.|+.|..+.  ....++|.+.=-..+
T Consensus       204 ---~~~~~~~~~~~~~~~~~~~~~~~~~pp~li~~g~~D~l~~~s~~~~~~L~~~G~~v~  260 (297)
T c3dnmA_         204 ---SELYVGGEDRKNPLISPVYADLSGLPEMLIHVGSEEALLSDSTTLAERAGAAGVSVE  260 (297)
T ss_dssp             ---HHHHHTTSCTTCTTTSGGGSCCTTCCCEEEEEEEECTTHHHHHHHHHHHHHTTCCEE
T ss_pred             ---HHCCCCCCCCCCHHHCHHHHCCCCCCEEEEEECCCCCCHHHHHHHHHHHHHCCCCEE
T ss_conf             ---403687654237210113210147860589975986235799999999997799679


Q ss_pred             EEEECC-CC-CCC----CCCHHHHHHHHHHHHHH
Q ss_conf             999756-56-800----03979999999999873
Q AtAXR4___       390 FVTHSG-SR-WPQ----ESKSGELADYISEFVSL  417 (473)
Q Consensus       390 ~v~l~G-GH-~pq----ee~P~EvA~~I~eFL~~  417 (473)
++.++| +| |..    ....++..+.|.+||+.
T Consensus       261 ~~~~~g~~H~f~~~~~~~~~~~~~~~~i~~fl~~  294 (297)
T c3dnmA_         261 LKIWPDMPHVFQMYGKFVNAADISIKEICHWISA  294 (297)
T ss_dssp             EEEEEEEETTGGGCTTTCHHHHHHHHHHHHHHHH
T ss_pred             EEEECCCCCCCCCCCCCCHHHHHHHHHHHHHHHH
T ss_conf             9998889600102466797899999999999998
