# Supplementary material for: Mechanistic insight into the role of AUXIN RESISTANCE4 in trafficking of AUXIN1 and LIKE AUX1-2
Source: Plant Physiol. 2023 Sep 30;194(1):422–33. doi: 10.1093/plphys/kiad506 (PMC10756756; doi:10.1093/plphys/kiad506)
Supplement: kiad506_Supplementary_Data [file kiad506_supplementary_data.zip › Suppemental Dataset S1/5445e4f6eaa2385e-AtAXR4/aligs/c3doiA_.337.alig.txt]

337 c3doiA_ Probab=99.42   E-value=1.1e-10  Score=79.45  Aligned_columns=205  Identities=15%

Q ss_pred             HHCCCEEEEEECCCCCCCEEEEEEE----CCCCCCCEEEEECCCCCCHHHHHHHH-----
Q ss_conf             3047705897308888835899985----48899877999889878889999999-----
Q AtAXR4___        87 HYSNGRTIKVQVNSNESPIEVFVAE----SGSIHTETVVIVHGLGLSSFAFKEMI-----  137 (473)
Q Consensus        87 ~~~~~~~~~~~~~~~~~~v~~~~~e----~g~~~~~tVvLLHG~~~ss~~Wr~v~-----  137 (473)
..............++..+..++..    ..+...|.||++||.+.+........
T Consensus       135 ~~~~~~~~~~~~~~~G~~~~~~iy~P~~~~~~~~~Plvv~~HGg~~~~~~~~~~~~~~~~  194 (375)
T c3doiA_         135 IIDDFLAFTFKDPETGVEIPYRLFVPKDVNPDRKYPLVVFLHGAGERGTDNYLQVAGNRG  194 (375)
T ss_dssp             TTTTSEEEEEECTTTCCEEEEEEECCCSCCTTSCEEEEEEECCGGGCSSSSCHHHHSSTT
T ss_pred             CCCCEEEEEEECCCCCCEEEEEEEECCCCCCCCCEEEEEEECCCCCCCCCCCEEEECCCC
T ss_conf             557704689976899828999999768897778617999973888888765021002320


Q ss_pred             -------HHHHHCCCEEEEECCCCCCCCCCCCCCCCCCCCCCCCCCCCHHHCCCCCCCCC
Q ss_conf             -------98985898899956889999988775444332100000000000001223344
Q AtAXR4___       138 -------QSLGSKGIHSVAIDLPGNGFSDKSMVVIGGDREIGFVARVKEVYGLIQEKGVF  190 (473)
Q Consensus       138 -------~~La~~g~rvvA~DlpG~G~S~~p~~~~~~~~~~~~~~~~~~~~~~~~~~~~~  190 (473)
..++.+|+-|+++|.+|.+.................
T Consensus       195 ~~~~~~~~~~~~~g~~vv~~~~r~~~~~~~~~~~~~~~~~~~~-----------------  237 (375)
T c3doiA_         195 AVVWAQPRYQVVHPCFVLAPQCPPNSSWSTLFTDRENPFNPEK-----------------  237 (375)
T ss_dssp             TGGGGSHHHHTTSCCEEEEECCCTTCCSBSGGGCSSCTTSBCH-----------------
T ss_pred             HHHHHHHHHHHCCCEEEEEECCCCCCCCCCCCCCCCCCCCCHH-----------------
T ss_conf             1223357786139839999607888665431111444432048-----------------


Q ss_pred             CCCCCCCCCCCCCCCCCCCCCCCCCCCCCCCCCCHHHHHHHHHHHHHHCCC--CCEEEEE
Q ss_conf             444433334444444333334444455554478999999999999997089--8718999
Q AtAXR4___       191 WAFDQMIETGDLPYEEIIKLQNSKRRSFKAIELGSEETARVLGQVIDTLGL--APVHLVL  248 (473)
Q Consensus       191 ~~~~~~~~~~~~~~~~~~~~~~~~~~~~~~~~~~~~~~a~~l~~~ld~lgl--~~~~Lvg  248 (473)
..++..+.+..+.+...+  +++.+.|
T Consensus       238 ---------------------------------~~~d~~~~i~~~~~~~~id~~ri~i~G  264 (375)
T c3doiA_         238 ---------------------------------PLLAVIKIIRKLLDEYNIDENRIYITG  264 (375)
T ss_dssp             ---------------------------------HHHHHHHHHHHHHHHSCEEEEEEEEEE
T ss_pred             ---------------------------------HHHHHHHHHHHHHHHCCCCHHHEEEEE
T ss_conf             ---------------------------------899999999999984298876599986


Q ss_pred             ECCHHHHHHHHHHHCHHHHCEEEEECCCCCCCCHHHHHHCHHHHHHHHHCCHHHHHHHHH
Q ss_conf             850579999999969456317899638888654688862411467774220013567654
Q AtAXR4___       249 HDSALGLASNWVSENWQSVRSVTLIDSSISPALPLWVLNVPGIREILLAFSFGFEKLVSF  308 (473)
Q Consensus       249 hs~Gg~va~~~A~~~PerV~~Lvlins~~~~~~p~~l~~~~~~~~~~~~~~~~~~~~l~~  308 (473)
+|+||..++.++.++|++++..+.+++...
T Consensus       265 ~S~GG~~s~~~~~~~pd~f~a~v~~~g~~~------------------------------  294 (375)
T c3doiA_         265 LSMGGYGTWTAIMEFPELFAAAIPICGGGD------------------------------  294 (375)
T ss_dssp             ETHHHHHHHHHHHHCTTTCSEEEEESCCCC------------------------------
T ss_pred             ECCCHHHHHHHHHHCCCCEEEEEEECCCCC------------------------------
T ss_conf             272278999999829652138999658889------------------------------


Q ss_pred             HCCCCCCHHHHHHHHHHHHCCCCHHHHHHHHHHCCCCCCCHHHHHHHCCCCCCEEEEECC
Q ss_conf             201358999999999986185721468999864012443012567620258974999648
Q AtAXR4___       309 RCSKEMTLSDIDAHRILLKGRNGREAVVASLNKLNHSFDIAQWGNSDGINGIPMQVIWSS  368 (473)
Q Consensus       309 ~~~~~~~~e~v~~~~~~~~~~~~~~a~~~~~~~~~~~~~~~~~~~~l~~i~vPtLvIwG~  368 (473)
..........|+|+++|+
T Consensus       295 ------------------------------------------~~~~~~~~~~p~li~~G~  312 (375)
T c3doiA_         295 ------------------------------------------VSKVERIKDIPIWVFHAE  312 (375)
T ss_dssp             ------------------------------------------GGGTTGGGGSCEEEEEET
T ss_pred             ------------------------------------------HHHHHHHCCCCEEEEEEC
T ss_conf             ------------------------------------------889886449978999808


Q ss_pred             CCCCCCHHHHHHHHHHC----CCCEEEEECCC-----------CCCCCCCHHHHHHHHHH
Q ss_conf             88753889999999866----99799997565-----------68000397999999999
Q AtAXR4___       369 EASKEWSDEGQRVAKAL----PKAKFVTHSGS-----------RWPQESKSGELADYISE  413 (473)
Q Consensus       369 ~D~~v~~~~ae~la~~l----P~Ar~v~l~GG-----------H~pqee~P~EvA~~I~e  413 (473)
.|..++..+++++.+.|    -..+++++.+|           +|-..-.=+++.+.+.+
T Consensus       313 ~D~~vp~~~~~~~~~~L~~~g~~~~~~~~~~~~~~~~~~~~~~~w~~~~~~~~~~~Wl~~  372 (375)
T c3doiA_         313 DDPVVPVENSRVLVKKLAEIGGKVRYTEYEKGFMEKHGWDPHGSWIPTYENQEAIEWLFE  372 (375)
T ss_dssp             TCSSSCTHHHHHHHHHHHHTTCCEEEEEECTTHHHHHTCCTTCTHHHHHTCHHHHHHHHT
T ss_pred             CCCCCCHHHHHHHHHHHHHCCCCEEEEEECCCCCCCCCCCCCCHHHHHHCCHHHHHHHHH
T ss_conf             997228899999999999889958999937873176887874115657476899999873
