# Supplementary material for: Mechanistic insight into the role of AUXIN RESISTANCE4 in trafficking of AUXIN1 and LIKE AUX1-2
Source: Plant Physiol. 2023 Sep 30;194(1):422–33. doi: 10.1093/plphys/kiad506 (PMC10756756; doi:10.1093/plphys/kiad506)
Supplement: kiad506_Supplementary_Data [file kiad506_supplementary_data.zip › Suppemental Dataset S1/5445e4f6eaa2385e-AtAXR4/aligs/c3dqzB_.180.alig.txt]

180 c3dqzB_ Probab=100.00  E-value=3.7e-36  Score=219.58  Aligned_columns=245  Identities=15%

Q ss_pred             CCCEEEEECCCCCCHHHHHHHHHHHHHCCCEEEEECCCCCCCCCCCCCCCCCCCCCCCCC
Q ss_conf             987799988987888999999998985898899956889999988775444332100000
Q AtAXR4___       116 HTETVVIVHGLGLSSFAFKEMIQSLGSKGIHSVAIDLPGNGFSDKSMVVIGGDREIGFVA  175 (473)
Q Consensus       116 ~~~tVvLLHG~~~ss~~Wr~v~~~La~~g~rvvA~DlpG~G~S~~p~~~~~~~~~~~~~~  175 (473)
.+||||||||++.++..|+++++.|+++||+|||+|+||||.|++|....
T Consensus         1 rk~tivliHG~~~~~~~w~~~~~~L~~~g~~via~Dl~G~G~S~~~~~~~----------   50 (255)
T c3dqzB_           1 RKHHFVLVHNAYHGAWIWYKLKPLLESAGHRVTAVELAASGIDPRPIQAV----------   50 (255)
T ss_dssp             CCCEEEEECCTTCCGGGGTTHHHHHHHTTCEEEEECCTTSTTCSSCGGGC----------
T ss_pred             CCCCEEEECCCCCCHHHHHHHHHHHHHCCCEEEEECCCCCCCCCCCCCCC----------
T ss_conf             98809998889898888999999999779889994787888799997654----------


Q ss_pred             CCCHHHCCCCCCCCCCCCCCCCCCCCCCCCCCCCCCCCCCCCCCCCCCCHHHHHHHHHHH
Q ss_conf             000000001223344444433334444444333334444455554478999999999999
Q AtAXR4___       176 RVKEVYGLIQEKGVFWAFDQMIETGDLPYEEIIKLQNSKRRSFKAIELGSEETARVLGQV  235 (473)
Q Consensus       176 ~~~~~~~~~~~~~~~~~~~~~~~~~~~~~~~~~~~~~~~~~~~~~~~~~~~~~a~~l~~~  235 (473)
+........+..+
T Consensus        51 -----------------------------------------------~~~~~~~~~~~~~   63 (255)
T c3dqzB_          51 -----------------------------------------------ETVDEYSKPLIET   63 (255)
T ss_dssp             -----------------------------------------------CSHHHHHHHHHHH
T ss_pred             -----------------------------------------------CCHHHHHHHHHHH
T ss_conf             -----------------------------------------------5488865433210


Q ss_pred             HHHCCC-CCEEEEEECCHHHHHHHHHHHCHHHHCEEEEECCCCCCCCHHHHHHCHHHHHH
Q ss_conf             997089-87189998505799999999694563178996388886546888624114677
Q AtAXR4___       236 IDTLGL-APVHLVLHDSALGLASNWVSENWQSVRSVTLIDSSISPALPLWVLNVPGIREI  294 (473)
Q Consensus       236 ld~lgl-~~~~Lvghs~Gg~va~~~A~~~PerV~~Lvlins~~~~~~p~~l~~~~~~~~~  294 (473)
+..... ..+.+++|++|+.+++.++...++++..+++++....................
T Consensus        64 ~~~~~~~~~~~~~~~~~g~~~~~~~~~~~~~~~~~~~~~~~~~~~~~~~~~~~~~~~~~~  123 (255)
T c3dqzB_          64 LKSLPENEEVILVGFSFGGINIALAADIFPAKIKVLVFLNAFLPDTTHVPSHVLDKYMEM  123 (255)
T ss_dssp             HHTSCTTCCEEEEEETTHHHHHHHHHTTCGGGEEEEEEESCCCCCSSSCTTHHHHHHHTS
T ss_pred             CCCCCCCCCCCCCCCCCHHHHHHHHHHHCCCCCCCCCCCCCCCCCCCCCCCHHHHHHHHH
T ss_conf             012344332212246521468888863011000001233433356643221024554322


Q ss_pred             HHHCCHHHHHHHHHHCCCCCCHHHHHHHHHHHHCCCCHHHHHHHHHHCCCCCCCH-----
Q ss_conf             7422001356765420135899999999998618572146899986401244301-----
Q AtAXR4___       295 LLAFSFGFEKLVSFRCSKEMTLSDIDAHRILLKGRNGREAVVASLNKLNHSFDIA-----  349 (473)
Q Consensus       295 ~~~~~~~~~~~l~~~~~~~~~~e~v~~~~~~~~~~~~~~a~~~~~~~~~~~~~~~-----  349 (473)
.......................................................
T Consensus       124 ~~~~~~~~~~~~~~~~~~~~~~~~~~~~~~~~~~~~~~~~~~~~~~~~~~~~~~~~~~~~  183 (255)
T c3dqzB_         124 PGGLGDCEFSSHETRNGTMSLLKMGPKFMKARLYQNCPIEDYELAKMLHRQGSFFTEDLS  183 (255)
T ss_dssp             TTCCTTCEEEEEEETTEEEEEEECCHHHHHHHTSTTSCHHHHHHHHTTCCCEECCHHHHH
T ss_pred             HHHHHHHHHHHHHHHHCCCCCCCCCCHHHHHHHHHHHHHHHHHHHHHHHHHHHHHHHHHC
T ss_conf             100002333333221000000001201233335666422345665421012345543201


Q ss_pred             --HHHHHHCCCCCCEEEEECCCCCCCCHHHHHHHHHHCCCCEEEEECC-CCCCCCCCHHH
Q ss_conf             --2567620258974999648887538899999998669979999756-56800039799
Q AtAXR4___       350 --QWGNSDGINGIPMQVIWSSEASKEWSDEGQRVAKALPKAKFVTHSG-SRWPQESKSGE  406 (473)
Q Consensus       350 --~~~~~l~~i~vPtLvIwG~~D~~v~~~~ae~la~~lP~Ar~v~l~G-GH~pqee~P~E  406 (473)
........+++|+++|+|.+|.+++++..+++++.+|+++++++++ ||+++.|+|+|
T Consensus       184 ~~~~~~~~~~~~~p~l~i~g~~D~~~~~~~~~~~~~~~p~~~~~~i~~agH~~~~e~P~~  243 (255)
T c3dqzB_         184 KKEKFSEEGYGSVQRVYVMSSEDKAIPCDFIRWMIDNFNVSKVYEIDGGDHMVMLSKPQK  243 (255)
T ss_dssp             TSCCCCTTTGGGSEEEEEEETTCSSSCHHHHHHHHHHSCCSCEEEETTCCSCHHHHSHHH
T ss_pred             CCCCHHHHHCCCCCEEEEECCCCCCCCHHHHHHHHHHCCCCEEEEECCCCCCHHHCCHHH
T ss_conf             100013432046507997225787678999999999679979999888975855609999


Q ss_pred             HHHHHHHHHHH
Q ss_conf             99999999873
Q AtAXR4___       407 LADYISEFVSL  417 (473)
Q Consensus       407 vA~~I~eFL~~  417 (473)
|+++|.+|++.
T Consensus       244 ~~~~l~~f~~~  254 (255)
T c3dqzB_         244 LFDSLSAIATD  254 (255)
T ss_dssp             HHHHHHHHHHH
T ss_pred             HHHHHHHHHHC
T ss_conf             99999999842
