# Supplementary material for: Mechanistic insight into the role of AUXIN RESISTANCE4 in trafficking of AUXIN1 and LIKE AUX1-2
Source: Plant Physiol. 2023 Sep 30;194(1):422–33. doi: 10.1093/plphys/kiad506 (PMC10756756; doi:10.1093/plphys/kiad506)
Supplement: kiad506_Supplementary_Data [file kiad506_supplementary_data.zip › Suppemental Dataset S1/5445e4f6eaa2385e-AtAXR4/aligs/c3ds8A_.312.alig.txt]

312 c3ds8A_ Probab=99.84   E-value=2.7e-19  Score=126.83  Aligned_columns=200  Identities=16%

Q ss_pred             EEEEECCCCCCHHHHHHHHHHHHHC---------------CCEEEEECCCCCCCCCCCCC
Q ss_conf             7999889878889999999989858---------------98899956889999988775
Q AtAXR4___       119 TVVIVHGLGLSSFAFKEMIQSLGSK---------------GIHSVAIDLPGNGFSDKSMV  163 (473)
Q Consensus       119 tVvLLHG~~~ss~~Wr~v~~~La~~---------------g~rvvA~DlpG~G~S~~p~~  163 (473)
|||||||+.+++..|+.+++.|..+               |+.++..|++|+|.++-
T Consensus         4 PvilIHG~~gs~~~~~~~~~~l~~~~~~~~~~~~~~~~~~g~~~~~~~~~~~~~~~~---   60 (253)
T c3ds8A_           4 PIILIHGSGGNASSLDKXADQLXNEYRSSNEALTXTVNSEGKIKFEGKLTKDAKRPI---   60 (253)
T ss_dssp             CEEEECCTTCCTTTTHHHHHHHHHTTCCCCCEEEEEEETTTEEEEESCCCTTCSSCE---
T ss_pred             CEEEECCCCCCHHHHHHHHHHHHHHCCCCCCEEEECCCCCCCEEEEEECCCCCCCCE---
T ss_conf             789978877797788867888753114444201102366770588751377666740---


Q ss_pred             CCCCCCCCCCCCCCCHHHCCCCCCCCCCCCCCCCCCCCCCCCCCCCCCCCCCCCCCCCCC
Q ss_conf             444332100000000000001223344444433334444444333334444455554478
Q AtAXR4___       164 VIGGDREIGFVARVKEVYGLIQEKGVFWAFDQMIETGDLPYEEIIKLQNSKRRSFKAIEL  223 (473)
Q Consensus       164 ~~~~~~~~~~~~~~~~~~~~~~~~~~~~~~~~~~~~~~~~~~~~~~~~~~~~~~~~~~~~  223 (473)
..........
T Consensus        61 --------------------------------------------------~~~~~~~~~~   70 (253)
T c3ds8A_          61 --------------------------------------------------IKFGFEQNQA   70 (253)
T ss_dssp             --------------------------------------------------EEEEESSTTS
T ss_pred             --------------------------------------------------EEEECCCCCC
T ss_conf             --------------------------------------------------2332257768


Q ss_pred             CHHHHHHHHHHHHHHC----CCCCEEEEEECCHHHHHHHHHHHCHH-----HHCEEEEEC
Q ss_conf             9999999999999970----89871899985057999999996945-----631789963
Q AtAXR4___       224 GSEETARVLGQVIDTL----GLAPVHLVLHDSALGLASNWVSENWQ-----SVRSVTLID  274 (473)
Q Consensus       224 ~~~~~a~~l~~~ld~l----gl~~~~Lvghs~Gg~va~~~A~~~Pe-----rV~~Lvlin  274 (473)
+..+.++.+..+++.+    +.++++||||||||.++..++.++|+     +|.++|+++
T Consensus        71 ~~~~~a~~L~~~i~~l~~~~g~~~~~lVgHSmGGlia~~~~~~~~~~~~~~~v~klV~i~  130 (253)
T c3ds8A_          71 TPDDWSKWLKIAXEDLKSRYGFTQXDGVGHSNGGLALTYYAEDYAGDKTVPTLRKLVAIG  130 (253)
T ss_dssp             CHHHHHHHHHHHHHHHHHHHCCSEEEEEEETHHHHHHHHHHHHSTTCTTSCEEEEEEEES
T ss_pred             CHHHHHHHHHHHHHHHHHHCCCCCCEEEEECHHHHHHHHHHHHCCCCCCCCCCCEEEEEE
T ss_conf             999999999999999999739995079986437899999999627886666113589962


Q ss_pred             CCCCCCCHHHHHHCHHHHHHHHHCCHHHHHHHHHHCCCCCCHHHHHHHHHHHHCCCCHHH
Q ss_conf             888865468886241146777422001356765420135899999999998618572146
Q AtAXR4___       275 SSISPALPLWVLNVPGIREILLAFSFGFEKLVSFRCSKEMTLSDIDAHRILLKGRNGREA  334 (473)
Q Consensus       275 s~~~~~~p~~l~~~~~~~~~~~~~~~~~~~~l~~~~~~~~~~e~v~~~~~~~~~~~~~~a  334 (473)
+.......................+.............
T Consensus       131 ~P~~g~~~~~~~~~~~~~~~~~~~~~~~~~~~~~~~~~----------------------  168 (253)
T c3ds8A_         131 SPFNDLDPNDNGXDLSFKKLPNSTPQXDYFIKNQTEVS----------------------  168 (253)
T ss_dssp             CCTTCSCHHHHCSCTTCSSCSSCCHHHHHHHHTGGGSC----------------------
T ss_pred             CCCCCHHHHHHHHHHCCCCCCCCCHHHHHHHHHHCCCC----------------------
T ss_conf             87775057665432012444555535789885000168----------------------


Q ss_pred             HHHHHHHCCCCCCCHHHHHHHCCCCCCEEEEECCC------CCCCCHHHHHHHHHHCCCC
Q ss_conf             89998640124430125676202589749996488------8753889999999866997
Q AtAXR4___       335 VVASLNKLNHSFDIAQWGNSDGINGIPMQVIWSSE------ASKEWSDEGQRVAKALPKA  388 (473)
Q Consensus       335 ~~~~~~~~~~~~~~~~~~~~l~~i~vPtLvIwG~~------D~~v~~~~ae~la~~lP~A  388 (473)
.+++++.|.|+.      |..++...+......+++.
T Consensus       169 -----------------------~~~~~~~i~g~~~~~~~~D~~v~~~sa~~~~~~~~~~  205 (253)
T c3ds8A_         169 -----------------------PDLEVLAIAGELSEDNPTDGIVPTISSLATRLFXPGS  205 (253)
T ss_dssp             -----------------------TTCEEEEEEEESBTTBCBCSSSBHHHHTGGGGTSBTT
T ss_pred             -----------------------CCCEEEEEECCCCCCCCCCCEECHHHHHHHHHHCCCC
T ss_conf             -----------------------9832899971266788888600388976667522334


Q ss_pred             ------EEEEECC-CCCCCCCCHHHHHHHHHHHHHH
Q ss_conf             ------9999756-5680003979999999999873
Q AtAXR4___       389 ------KFVTHSG-SRWPQESKSGELADYISEFVSL  417 (473)
Q Consensus       389 ------r~v~l~G-GH~pqee~P~EvA~~I~eFL~~  417 (473)
++++.++ ||.-..+.| ++.+.|.+||..
T Consensus       206 ~~~~~~~~v~~~~~~H~~l~~~p-~v~~~i~~FL~~  240 (253)
T c3ds8A_         206 AKAYIEDIQVGEDAVHQTLHETP-KSIEKTYWFLEK  240 (253)
T ss_dssp             BSEEEEEEEESGGGCGGGGGGSH-HHHHHHHHHHHT
T ss_pred             CCCEEEEEEECCCCCCCCCCCCH-HHHHHHHHHHHH
T ss_conf             44337999963898500024898-999999999975
