# Supplementary material for: Mechanistic insight into the role of AUXIN RESISTANCE4 in trafficking of AUXIN1 and LIKE AUX1-2
Source: Plant Physiol. 2023 Sep 30;194(1):422–33. doi: 10.1093/plphys/kiad506 (PMC10756756; doi:10.1093/plphys/kiad506)
Supplement: kiad506_Supplementary_Data [file kiad506_supplementary_data.zip › Suppemental Dataset S1/5445e4f6eaa2385e-AtAXR4/aligs/c3dyvA_.378.alig.txt]

378 c3dyvA_ Probab=99.97   E-value=5.3e-29  Score=180.22  Aligned_columns=224  Identities=13%

Q ss_pred             EEECCCCCCCEEEEECCCCCCHHHHHHHHHHHHHCCCEEEEECCCCCCCCCCCCCCCCCC
Q ss_conf             985488998779998898788899999999898589889995688999998877544433
Q AtAXR4___       109 VAESGSIHTETVVIVHGLGLSSFAFKEMIQSLGSKGIHSVAIDLPGNGFSDKSMVVIGGD  168 (473)
Q Consensus       109 ~~e~g~~~~~tVvLLHG~~~ss~~Wr~v~~~La~~g~rvvA~DlpG~G~S~~p~~~~~~~  168 (473)
+...|+  +++||||||+++++..|+.+++.|+++||+|+++|+||+|.|+.+....
T Consensus         7 ~~~~g~--~~~VvllHG~~~~~~~~~~~~~~L~~~G~~v~~~D~~g~g~s~~~~~~~---   61 (238)
T c3dyvA_           7 FEYEGT--DTGVVLLHAYTGSPNDMNFMARALQRSGYGVYVPLFSGHGTVEPLDILT---   61 (238)
T ss_dssp             EEECCS--SEEEEEECCTTCCGGGGHHHHHHHHHTTCEEEECCCTTCSSSCTHHHHH---
T ss_pred             EECCCC--CCEEEEECCCCCCHHHHHHHHHHHHHCCCEEEEECCCCCCCCCCCCCCC---
T ss_conf             044889--8069998798998889999999999879899998588886776655455---


Q ss_pred             CCCCCCCCCCHHHCCCCCCCCCCCCCCCCCCCCCCCCCCCCCCCCCCCCCCCCCCCHHHH
Q ss_conf             210000000000000122334444443333444444433333444445555447899999
Q AtAXR4___       169 REIGFVARVKEVYGLIQEKGVFWAFDQMIETGDLPYEEIIKLQNSKRRSFKAIELGSEET  228 (473)
Q Consensus       169 ~~~~~~~~~~~~~~~~~~~~~~~~~~~~~~~~~~~~~~~~~~~~~~~~~~~~~~~~~~~~  228 (473)
.+.....
T Consensus        62 -----------------------------------------------------~~~~~~~   68 (238)
T c3dyvA_          62 -----------------------------------------------------KGNPDIW   68 (238)
T ss_dssp             -----------------------------------------------------HCCHHHH
T ss_pred             -----------------------------------------------------CCCHHHH
T ss_conf             -----------------------------------------------------5456999


Q ss_pred             HHHHHHHHHHC--CCCCEEEEEECCHHHHHHHHHHHCHHHHCEEEEECCCCCCCCHHHHH
Q ss_conf             99999999970--89871899985057999999996945631789963888865468886
Q AtAXR4___       229 ARVLGQVIDTL--GLAPVHLVLHDSALGLASNWVSENWQSVRSVTLIDSSISPALPLWVL  286 (473)
Q Consensus       229 a~~l~~~ld~l--gl~~~~Lvghs~Gg~va~~~A~~~PerV~~Lvlins~~~~~~p~~l~  286 (473)
+..+...++..  +.+++.++|||+|+.++..++..++..+..++..++...........
T Consensus        69 ~~~~~~~~~~~~~~~~~i~l~g~s~g~~~~~~~~~~~~~~~~~~~~~~~~~~~~~~~~~~  128 (238)
T c3dyvA_          69 WAESSAAVAHMTAKYAKVFVFGLSLGGIFAMKALETLPGITAGGVFSSPILPGKHHLVPG  128 (238)
T ss_dssp             HHHHHHHHHHHHTTCSEEEEEEETHHHHHHHHHHHHCSSCCEEEEESCCCSCCCCCHHHH
T ss_pred             HHHHHHHHHHHHCCCCEEEEEEECCCCCCCCCCHHCCCCCCCEEEECCCCCCCCCCHHHH
T ss_conf             999997766421277828999704432221100100121112023014456631000245


Q ss_pred             HCHHHHHHHHHCCHHHHHHHHHHCCCCCCHHHHHHHHHHHHCCCCHHHHHHHHHHCCCCC
Q ss_conf             241146777422001356765420135899999999998618572146899986401244
Q AtAXR4___       287 NVPGIREILLAFSFGFEKLVSFRCSKEMTLSDIDAHRILLKGRNGREAVVASLNKLNHSF  346 (473)
Q Consensus       287 ~~~~~~~~~~~~~~~~~~~l~~~~~~~~~~e~v~~~~~~~~~~~~~~a~~~~~~~~~~~~  346 (473)
......................                          ............
T Consensus       129 ~~~~~~~~~~~~~~~~~~~~~~--------------------------~~~~~~~~~~~~  162 (238)
T c3dyvA_         129 FLKYAEYMNRLAGKSDESTQIL--------------------------AYLPGQLAAIDQ  162 (238)
T ss_dssp             HHHHHHHHHHHHTCCCCHHHHH--------------------------HHHHHHHHHHHH
T ss_pred             HHHHHHHHHHHCCCCHHHHHHH--------------------------HHHHHHHHHHHH
T ss_conf             7887766553112100123455--------------------------433212232210


Q ss_pred             CCHHHHHHHCCCCCCEEEEECCCCCCCCHHHHHHHHHHCCCC---EEEEECC-CCCCCCC
Q ss_conf             301256762025897499964888753889999999866997---9999756-5680003
Q AtAXR4___       347 DIAQWGNSDGINGIPMQVIWSSEASKEWSDEGQRVAKALPKA---KFVTHSG-SRWPQES  402 (473)
Q Consensus       347 ~~~~~~~~l~~i~vPtLvIwG~~D~~v~~~~ae~la~~lP~A---r~v~l~G-GH~pqee  402 (473)
...........+++|+|+|+|++|.+++....+.+.+.+|++   +++.+++ ||+++.|
T Consensus       163 ~~~~~~~~~~~~~~P~l~i~g~~D~~v~~~~~~~~~~~~~~~~~~~l~~~~~~gH~~~~~  222 (238)
T c3dyvA_         163 FATTVAADLNLVKQPTFIGQAGQDELVDGRLAYQLRDALINAARVDFHWYDDAKHVITVN  222 (238)
T ss_dssp             HHHHHHHTGGGCCSCEEEEEETTCSSSCTTHHHHHHHHCTTCSCEEEEEETTCCSCTTTS
T ss_pred             CCCCCCCCCCCCCCCCEEEEECCCCCCCHHHHHHHHHHCCCCCCEEEEEECCCCCCCCCC
T ss_conf             001111122101588338984789813999999999977477971899977998220257


Q ss_pred             -CHHHHHHHHHHHHH
Q ss_conf             -97999999999987
Q AtAXR4___       403 -KSGELADYISEFVS  416 (473)
Q Consensus       403 -~P~EvA~~I~eFL~  416 (473)
.++++++.|.+||+
T Consensus       223 ~~~~~v~~~i~~Fl~  237 (238)
T c3dyvA_         223 SAHHALEEDVIAFMQ  237 (238)
T ss_dssp             TTHHHHHHHHHHHHH
T ss_pred             CCHHHHHHHHHHHHH
T ss_conf             898999999999971
