# Supplementary material for: Mechanistic insight into the role of AUXIN RESISTANCE4 in trafficking of AUXIN1 and LIKE AUX1-2
Source: Plant Physiol. 2023 Sep 30;194(1):422–33. doi: 10.1093/plphys/kiad506 (PMC10756756; doi:10.1093/plphys/kiad506)
Supplement: kiad506_Supplementary_Data [file kiad506_supplementary_data.zip › Suppemental Dataset S1/5445e4f6eaa2385e-AtAXR4/aligs/c3e0xB_.193.alig.txt]

193 c3e0xB_ Probab=100.00  E-value=1.8e-36  Score=221.29  Aligned_columns=240  Identities=15%

Q ss_pred             EEEEEECCCC-CCCEEEEECCCCCCHHHHHHHHHHHHHCCCEEEEECCCCCCCCCCCCCC
Q ss_conf             8999854889-9877999889878889999999989858988999568899999887754
Q AtAXR4___       106 EVFVAESGSI-HTETVVIVHGLGLSSFAFKEMIQSLGSKGIHSVAIDLPGNGFSDKSMVV  164 (473)
Q Consensus       106 ~~~~~e~g~~-~~~tVvLLHG~~~ss~~Wr~v~~~La~~g~rvvA~DlpG~G~S~~p~~~  164 (473)
+++|++.|++ .++|||||||++.++..|+.+++.|  ++|+|+++|+||||.|+.+...
T Consensus         2 ~i~Y~~~G~~~~~~~ivllHG~~~~~~~~~~~~~~l--~~~~vi~~D~~G~G~s~~~~~~   59 (243)
T c3e0xB_           2 XLHYVHVGNKKSPNTLLFVHGSGCNLKIFGELEKYL--EDYNCILLDLKGHGESKGQCPS   59 (243)
T ss_dssp             CCCEEEEECTTCSCEEEEECCTTCCGGGGTTGGGGC--TTSEEEEECCTTSTTCCSCCCS
T ss_pred             CEEEEECCCCCCCCEEEEECCCCCCHHHHHHHHHHC--CCCEEEEECCCCCCCCCCCCCC
T ss_conf             348998058888854999887899888999999972--8982999658998377787765


Q ss_pred             CCCCCCCCCCCCCCHHHCCCCCCCCCCCCCCCCCCCCCCCCCCCCCCCCCCCCCCCCCCC
Q ss_conf             443321000000000000012233444444333344444443333344444555544789
Q AtAXR4___       165 IGGDREIGFVARVKEVYGLIQEKGVFWAFDQMIETGDLPYEEIIKLQNSKRRSFKAIELG  224 (473)
Q Consensus       165 ~~~~~~~~~~~~~~~~~~~~~~~~~~~~~~~~~~~~~~~~~~~~~~~~~~~~~~~~~~~~  224 (473)
....                                                       .
T Consensus        60 ~~~~-------------------------------------------------------~   64 (243)
T c3e0xB_          60 TVYG-------------------------------------------------------Y   64 (243)
T ss_dssp             SHHH-------------------------------------------------------H
T ss_pred             CCCC-------------------------------------------------------H
T ss_conf             5210-------------------------------------------------------3


Q ss_pred             HHHHHHHHHHHHHHCCCCCEEEEEECCHHHHHHHHHHHCHHHHCEEEEECCCCCCCCHHH
Q ss_conf             999999999999970898718999850579999999969456317899638888654688
Q AtAXR4___       225 SEETARVLGQVIDTLGLAPVHLVLHDSALGLASNWVSENWQSVRSVTLIDSSISPALPLW  284 (473)
Q Consensus       225 ~~~~a~~l~~~ld~lgl~~~~Lvghs~Gg~va~~~A~~~PerV~~Lvlins~~~~~~p~~  284 (473)
.++.+..+..++...+..+++++|||+||.+++.++..+|+++.+++++++.........
T Consensus        65 ~~~~~~~~~~~~~~~~~~~~~~~G~s~G~~~~~~~a~~~~~~~~~~i~~~~~~~~~~~~~  124 (243)
T c3e0xB_          65 IDNVANFITNSEVTKHQKNITLIGYSXGGAIVLGVALKKLPNVRKVVSLSGGARFDKLDK  124 (243)
T ss_dssp             HHHHHHHHHHCTTTTTCSCEEEEEETHHHHHHHHHHHTTCTTEEEEEEESCCSBCTTSCH
T ss_pred             HHHHHHHHHHHHHCCCCCEEEEECCCHHHHHHHHHHHHCHHHCCEEEEECCCCCCCHHHH
T ss_conf             899986766554203654378866623899999999768444160288668778310006


Q ss_pred             HHHCHHHHHHHHHCCHHHHHHHHHHCCCCCCHHHHHHHHHHHHCCCCHHHHHHHHHHCCC
Q ss_conf             862411467774220013567654201358999999999986185721468999864012
Q AtAXR4___       285 VLNVPGIREILLAFSFGFEKLVSFRCSKEMTLSDIDAHRILLKGRNGREAVVASLNKLNH  344 (473)
Q Consensus       285 l~~~~~~~~~~~~~~~~~~~~l~~~~~~~~~~e~v~~~~~~~~~~~~~~a~~~~~~~~~~  344 (473)
......      ................................................
T Consensus       125 ~~~~~~------~~~~~~~~~~~~~~~~~~~~~~~~~~~~~~~~~~~~~~~~~~~~~~~~  178 (243)
T c3e0xB_         125 DFXEKI------YHNQLDNNYLLECIGGIDNPLSEKYFETLEKDPDIXINDLIACKLIDL  178 (243)
T ss_dssp             HHHHHH------HTTCCCHHHHHHHHTCSCSHHHHHHHTTSCSSHHHHHHHHHHHHHCBC
T ss_pred             HHHHHH------HHHHHHHHHHHHHHCCCCCHHHHHHHHHHCCCHHHHHHHHHHHHHHHH
T ss_conf             888888------632432457677630112113799998620253456888876321001


Q ss_pred             CCCCHHHHHHHCCCCCCEEEEECCCCCCCCHHHHHHHHHHCCCCEEEEECC-CCCCCCCC
Q ss_conf             443012567620258974999648887538899999998669979999756-56800039
Q AtAXR4___       345 SFDIAQWGNSDGINGIPMQVIWSSEASKEWSDEGQRVAKALPKAKFVTHSG-SRWPQESK  403 (473)
Q Consensus       345 ~~~~~~~~~~l~~i~vPtLvIwG~~D~~v~~~~ae~la~~lP~Ar~v~l~G-GH~pqee~  403 (473)
.       ..+..+++|+++|+|++|.+++.+..+.+++.+|+++++.+++ ||+++.|+
T Consensus       179 ~-------~~~~~~~~p~~~i~g~~D~~~~~~~~~~~~~~~~~~~~~~~~~~gH~~~~e~  231 (243)
T c3e0xB_         179 V-------DNLKNIDIPVKAIVAKDELLTLVEYSEIIKKEVENSELKIFETGKHFLLVVN  231 (243)
T ss_dssp             G-------GGGGGCCSCEEEEEETTCSSSCHHHHHHHHHHCSSEEEEEESSCGGGHHHHT
T ss_pred             H-------HHHHHCCCCCCEEEECCCCCCCHHHHHHHHHHCCCCEEEEECCCCCCHHHHC
T ss_conf             2-------2211105764114106887478999999999779978999889975855717


Q ss_pred             HHHHHHHHHHHH
Q ss_conf             799999999998
Q AtAXR4___       404 SGELADYISEFV  415 (473)
Q Consensus       404 P~EvA~~I~eFL  415 (473)
|++|++.|.+||
T Consensus       232 p~~~~~~i~~FL  243 (243)
T c3e0xB_         232 AKGVAEEIKNFI  243 (243)
T ss_dssp             HHHHHHHHHTTC
T ss_pred             HHHHHHHHHHHC
T ss_conf             999999998619
