# Supplementary material for: Mechanistic insight into the role of AUXIN RESISTANCE4 in trafficking of AUXIN1 and LIKE AUX1-2
Source: Plant Physiol. 2023 Sep 30;194(1):422–33. doi: 10.1093/plphys/kiad506 (PMC10756756; doi:10.1093/plphys/kiad506)
Supplement: kiad506_Supplementary_Data [file kiad506_supplementary_data.zip › Suppemental Dataset S1/5445e4f6eaa2385e-AtAXR4/aligs/c3e3aA_.130.alig.txt]

130 c3e3aA_ Probab=100.00  E-value=6.8e-37  Score=223.62  Aligned_columns=260  Identities=15%

Q ss_pred             CCCCCCCEEEEEEECCCCCCCEEEEECCCCCCHHHHH-HHHHHHHHCCCEEEEECCCCCC
Q ss_conf             0888883589998548899877999889878889999-9999898589889995688999
Q AtAXR4___        98 VNSNESPIEVFVAESGSIHTETVVIVHGLGLSSFAFK-EMIQSLGSKGIHSVAIDLPGNG  156 (473)
Q Consensus        98 ~~~~~~~v~~~~~e~g~~~~~tVvLLHG~~~ss~~Wr-~v~~~La~~g~rvvA~DlpG~G  156 (473)
...+-..++++|++.|+  +||||||||++.++..|+ .++..|.++||+||++|+||||
T Consensus         7 ~~~ev~g~~l~y~~~G~--gp~ivllHG~~~~~~~~~~~~~~~~~~~g~~vi~~D~~G~G   64 (274)
T c3e3aA_           7 MDPEFRVINLAYDDNGT--GDPVVFIAGRGGAGRTWHPHQVPAFLAAGYRCITFDNRGIG   64 (274)
T ss_dssp             CCTTSCCCEEEEEEESS--SEEEEEECCTTCCGGGGTTTTHHHHHHTTEEEEEECCTTSG
T ss_pred             CCCEECCEEEEEEEECC--CCEEEEECCCCCCHHHHHHHHHHHHHHCCCEEEEECCCCCC
T ss_conf             34314677999999648--97599987589988883698999997389889995789987


Q ss_pred             CCCCCCCCCCCCCCCCCCCCCCHHHCCCCCCCCCCCCCCCCCCCCCCCCCCCCCCCCCCC
Q ss_conf             998877544433210000000000000122334444443333444444433333444445
Q AtAXR4___       157 FSDKSMVVIGGDREIGFVARVKEVYGLIQEKGVFWAFDQMIETGDLPYEEIIKLQNSKRR  216 (473)
Q Consensus       157 ~S~~p~~~~~~~~~~~~~~~~~~~~~~~~~~~~~~~~~~~~~~~~~~~~~~~~~~~~~~~  216 (473)
.|+.+.
T Consensus        65 ~s~~~~------------------------------------------------------   70 (274)
T c3e3aA_          65 ATENAE------------------------------------------------------   70 (274)
T ss_dssp             GGTTCC------------------------------------------------------
T ss_pred             CCCCCC------------------------------------------------------
T ss_conf             766554------------------------------------------------------


Q ss_pred             CCCCCCCCHHHHHHHHHHHHHHCCCCCEEEEEECCHHHHHHHHHHHCHHHHCEEEEECCC
Q ss_conf             555447899999999999999708987189998505799999999694563178996388
Q AtAXR4___       217 SFKAIELGSEETARVLGQVIDTLGLAPVHLVLHDSALGLASNWVSENWQSVRSVTLIDSS  276 (473)
Q Consensus       217 ~~~~~~~~~~~~a~~l~~~ld~lgl~~~~Lvghs~Gg~va~~~A~~~PerV~~Lvlins~  276 (473)
.+...+++..+..++...+..++++++||+|+.++..++..+++++.+++++++.
T Consensus        71 -----~~~~~~~~~~~~~~~~~~~~~~~~~~~~~~g~~~~~~~a~~~~~~~~~~vl~~~~  125 (274)
T c3e3aA_          71 -----GFTTQTMVADTAALIETLDIAPARVVGVSMGAFIAQELMVVAPELVSSAVLMATR  125 (274)
T ss_dssp             -----SCCHHHHHHHHHHHHHHTTCCSEEEEEETHHHHHHHHHHHHCGGGEEEEEEESCC
T ss_pred             -----CCCHHHHHHHHHHHHHCCCCCEEEECCCCCHHHHHHHHHHHHCCCCCCEEEECCC
T ss_conf             -----4798999999998630124530342145430368999997410013642786077


Q ss_pred             CCCCCHHHHHHCHHHHHHHHHCCHHHHHHHHHHCCCCCCHHHH----HHHHHHHHCCCCH
Q ss_conf             8865468886241146777422001356765420135899999----9999986185721
Q AtAXR4___       277 ISPALPLWVLNVPGIREILLAFSFGFEKLVSFRCSKEMTLSDI----DAHRILLKGRNGR  332 (473)
Q Consensus       277 ~~~~~p~~l~~~~~~~~~~~~~~~~~~~~l~~~~~~~~~~e~v----~~~~~~~~~~~~~  332 (473)
...........................................    .............
T Consensus       126 ~~~~~~~~~~~~~~~~~~~~~~~~~~~~~~~~~~~~~~~~~~~~~~~~~~~~~~~~~~~~  185 (274)
T c3e3aA_         126 GRLDRARQFFNKAEAELYDSGVQLPPTYDARARLLENFSRKTLNDDVAVGDWIAMFSMWP  185 (274)
T ss_dssp             SSCCHHHHHHHHHHHHHHHTCCCCCHHHHHHHHHHHHSCHHHHTCHHHHHHHHHHHHHSC
T ss_pred             CCCCCCHHHHHHHHHHHHHHHHCCCCHHHHHHHHHHHHHHCCCCCCHHHHHHHHHHHHHC
T ss_conf             786420024567888887654202210468876565420002464011899998765200


Q ss_pred             HHHHHHHHHCCCCCCCHHHHHHHCCCCCCEEEEECCCCCCCCHHHHHHHHHHCCCCEEEE
Q ss_conf             468999864012443012567620258974999648887538899999998669979999
Q AtAXR4___       333 EAVVASLNKLNHSFDIAQWGNSDGINGIPMQVIWSSEASKEWSDEGQRVAKALPKAKFVT  392 (473)
Q Consensus       333 ~a~~~~~~~~~~~~~~~~~~~~l~~i~vPtLvIwG~~D~~v~~~~ae~la~~lP~Ar~v~  392 (473)
......................+..+.+|+++++|++|++++.+..+++++.+|+++++.
T Consensus       186 ~~~~~~~~~~~~~~~~~~~~~~~~~~~~p~~~~~g~~D~~~~~~~~~~~~~~~~~~~~~~  245 (274)
T c3e3aA_         186 IKSTPGLRCQLDCAPQTNRLPAYRNIAAPVLVIGFADDVVTPPYLGREVADALPNGRYLQ  245 (274)
T ss_dssp             CCCCHHHHHHHTSSCSSCCHHHHTTCCSCEEEEEETTCSSSCHHHHHHHHHHSTTEEEEE
T ss_pred             CCCHHHHHHHHHHCCCCCHHHHHHCCCCCCEEEECCCCCCCCHHHHHHHHHHCCCCEEEE
T ss_conf             233035677642101111023432023321024205886178999999999689979999


Q ss_pred             ECC-CCCCCCCCHHHHHHHHHHHHHHC
Q ss_conf             756-56800039799999999998737
Q AtAXR4___       393 HSG-SRWPQESKSGELADYISEFVSLL  418 (473)
Q Consensus       393 l~G-GH~pqee~P~EvA~~I~eFL~~l  418 (473)
+++ ||+++.|+|++|++.|.+||+++
T Consensus       246 ~~~~gH~~~~e~p~~~~~~i~~fl~~v  272 (274)
T c3e3aA_         246 IPDAGHLGFFERPEAVNTAMLKFFASV  272 (274)
T ss_dssp             ETTCCTTHHHHSHHHHHHHHHHHHHTS
T ss_pred             ECCCCCCHHHHCHHHHHHHHHHHHHHC
T ss_conf             889975755708999999999999720
