# Supplementary material for: Mechanistic insight into the role of AUXIN RESISTANCE4 in trafficking of AUXIN1 and LIKE AUX1-2
Source: Plant Physiol. 2023 Sep 30;194(1):422–33. doi: 10.1093/plphys/kiad506 (PMC10756756; doi:10.1093/plphys/kiad506)
Supplement: kiad506_Supplementary_Data [file kiad506_supplementary_data.zip › Suppemental Dataset S1/5445e4f6eaa2385e-AtAXR4/aligs/c3e4dD_.326.alig.txt]

326 c3e4dD_ Probab=99.34   E-value=2.7e-10  Score=77.38  Aligned_columns=241  Identities=13%

Q ss_pred             CCCCCCCHHHHHHHCCCEEEEEECCCCCCCEEEEEE---ECCCCCCCEEEEECCCCCCHH
Q ss_conf             310024402334304770589730888883589998---548899877999889878889
Q AtAXR4___        75 SWFLSLPPALRQHYSNGRTIKVQVNSNESPIEVFVA---ESGSIHTETVVIVHGLGLSSF  131 (473)
Q Consensus        75 ~~~~~~~~~~~~~~~~~~~~~~~~~~~~~~v~~~~~---e~g~~~~~tVvLLHG~~~ss~  131 (473)
.+++++...++.   ..+.+++.+...+.++++.|.   ..-+..-|+|++|||.+.+..
T Consensus         1 ~~~~~~~~~~~g---~~~~~~~~S~~lg~~~~~~vy~P~~~~~~~~Pvl~~lHG~g~~~~   57 (277)
T c3e4dD_           1 XNIISQNTAFGG---XQGVFSHQSETLKSEXTFAVYVPPKAIHEPCPVVWYLSGLTCTHA   57 (277)
T ss_dssp             CEEEEEEEETTE---EEEEEEEEETTTTEEEEEEEEECGGGGTSCEEEEEEECCTTCCSH
T ss_pred             CCCCCCCCCCCC---EEEEEEEECCCCCCEEEEEEEECCCCCCCCCEEEEEECCCCCCHH
T ss_conf             962001005788---069999974010874379998678898887408999777888846


Q ss_pred             HHHHHH---HHHHHCCCEEEEECCCCCCCCCCCCCCCCCCCCCCCCCCCCHHHCCCCCCC
Q ss_conf             999999---989858988999568899999887754443321000000000000012233
Q AtAXR4___       132 AFKEMI---QSLGSKGIHSVAIDLPGNGFSDKSMVVIGGDREIGFVARVKEVYGLIQEKG  188 (473)
Q Consensus       132 ~Wr~v~---~~La~~g~rvvA~DlpG~G~S~~p~~~~~~~~~~~~~~~~~~~~~~~~~~~  188 (473)
.|....   ..+...++-+++++.+..|.--........
T Consensus        58 ~~~~~~~~~~~~~~~~~~~~~p~~~~~~~~~~~~~~~~~---------------------   96 (277)
T c3e4dD_          58 NVXEKGEYRRXASELGLVVVCPDTSPRGNDVPDELTNWQ---------------------   96 (277)
T ss_dssp             HHHHHSCCHHHHHHHTCEEEECCSSCCSSSSCCCTTCTT---------------------
T ss_pred             HHHHHCCHHHHHHHCCCEEECCCCCEEEEEECCCCCCCC---------------------
T ss_conf             765415878889866963753676501897028876665---------------------


Q ss_pred             CCCCCCCCCCCCCCCCCCCCCCCCCCCCCCCCCCCCHHHHHHHHHHHHHH---CCCCCEE
Q ss_conf             44444433334444444333334444455554478999999999999997---0898718
Q AtAXR4___       189 VFWAFDQMIETGDLPYEEIIKLQNSKRRSFKAIELGSEETARVLGQVIDT---LGLAPVH  245 (473)
Q Consensus       189 ~~~~~~~~~~~~~~~~~~~~~~~~~~~~~~~~~~~~~~~~a~~l~~~ld~---lgl~~~~  245 (473)
....................-..+.+++.+..++++   ...+++.
T Consensus        97 --------------~~~~~~~~~d~~~~~~~~~~~~~~~l~~el~~~i~~~~~~d~~ri~  142 (277)
T c3e4dD_          97 --------------XGKGAGFYLDATEEPWSEHYQXYSYVTEELPALIGQHFRADXSRQS  142 (277)
T ss_dssp             --------------SBTTBCTTSBCCSTTGGGTCBHHHHHHTHHHHHHHHHSSEEEEEEE
T ss_pred             --------------CCCCCCCCCCCCCCCCCCCHHHHHHHHHHHHHHHHHHCCCCHHHEE
T ss_conf             --------------6665655455665554450007999999899999972499866589


Q ss_pred             EEEECCHHHHHHHHHHHCHHHHCEEEEECCCCCCCCHHHHHHCHHHHHHHHHCCHHHHHH
Q ss_conf             999850579999999969456317899638888654688862411467774220013567
Q AtAXR4___       246 LVLHDSALGLASNWVSENWQSVRSVTLIDSSISPALPLWVLNVPGIREILLAFSFGFEKL  305 (473)
Q Consensus       246 Lvghs~Gg~va~~~A~~~PerV~~Lvlins~~~~~~p~~l~~~~~~~~~~~~~~~~~~~~  305 (473)
|.|+|+||..++.++.+||+++++++.+++...+..........................
T Consensus       143 i~G~S~GG~~a~~~a~~~P~~f~av~a~sg~~~~~~~~~~~~~~~~~~~~~~~~~~~~~~  202 (277)
T c3e4dD_         143 IFGHSXGGHGAXTIALKNPERFKSCSAFAPIVAPSSADWSEPALEKYLGADRAAWRRYDA  202 (277)
T ss_dssp             EEEBTHHHHHHHHHHHHCTTTCSCBEEESCCSCGGGCTTTHHHHHHHHCSCTTTTGGGCH
T ss_pred             EEEECCHHHHHHHHHHHCCCCCEEEEEECCCCCHHHCCCCCCCEECCCCCCCCHHHHHCC
T ss_conf             886064048999999979882119898366558232222222000136753321543012


Q ss_pred             HHHHCCCCCCHHHHHHHHHHHHCCCCHHHHHHHHHHCCCCCCCHHHHHHHCCCCCCEEEE
Q ss_conf             654201358999999999986185721468999864012443012567620258974999
Q AtAXR4___       306 VSFRCSKEMTLSDIDAHRILLKGRNGREAVVASLNKLNHSFDIAQWGNSDGINGIPMQVI  365 (473)
Q Consensus       306 l~~~~~~~~~~e~v~~~~~~~~~~~~~~a~~~~~~~~~~~~~~~~~~~~l~~i~vPtLvI  365 (473)
....                                            .......|+++.
T Consensus       203 ~~~~--------------------------------------------~~~~~~~~~~l~  218 (277)
T c3e4dD_         203 CSLV--------------------------------------------EDGARFPEFLID  218 (277)
T ss_dssp             HHHH--------------------------------------------HTTCCCSEEEEE
T ss_pred             HHHH--------------------------------------------HHCCCCCEEEEE
T ss_conf             0146--------------------------------------------530478649999


Q ss_pred             ECCCCCCCCHH-HHHHHHHHCC----CCEEEEECC-CC
Q ss_conf             64888753889-9999998669----979999756-56
Q AtAXR4___       366 WSSEASKEWSD-EGQRVAKALP----KAKFVTHSG-SR  397 (473)
Q Consensus       366 wG~~D~~v~~~-~ae~la~~lP----~Ar~v~l~G-GH  397 (473)
+|+.|+.++.. ..+++.+.+-    ..+++.++| +|
T Consensus       219 ~G~~D~~~~~~~~~~~f~~~l~~~g~~v~~~~~~g~~H  256 (277)
T c3e4dD_         219 QGKADSFLEKGLRPWLFEEAIKGTDIGLTLRXHDRYDH  256 (277)
T ss_dssp             EETTCTTHHHHTCTHHHHHHTTTSCCEEEEEEETTCCS
T ss_pred             ECCCCCCCCCCHHHHHHHHHHHHCCCCEEEEEECCCCC
T ss_conf             73778834732789999999997799689998577999
