# Supplementary material for: Mechanistic insight into the role of AUXIN RESISTANCE4 in trafficking of AUXIN1 and LIKE AUX1-2
Source: Plant Physiol. 2023 Sep 30;194(1):422–33. doi: 10.1093/plphys/kiad506 (PMC10756756; doi:10.1093/plphys/kiad506)
Supplement: kiad506_Supplementary_Data [file kiad506_supplementary_data.zip › Suppemental Dataset S1/5445e4f6eaa2385e-AtAXR4/aligs/c3ed1E_.260.alig.txt]

260 c3ed1E_ Probab=99.43   E-value=6e-10  Score=75.44  Aligned_columns=282  Identities=12%

Q ss_pred             HHHHHHHHHHHHHHHHHHHCCCCCCCCCCCCC----HHHHHHHCCCEEEEEECC-CCCCC
Q ss_conf             99999988877643334302466573100244----023343047705897308-88883
Q AtAXR4___        50 FTVVVSLATIIFISLSLFSSQNDPRSWFLSLP----PALRQHYSNGRTIKVQVN-SNESP  104 (473)
Q Consensus        50 ~~~~~~~~~~~~~~~~~~~~~~~~~~~~~~~~----~~~~~~~~~~~~~~~~~~-~~~~~  104 (473)
|+.++.+.++.+...-+...--+.++.+.+..    ++...-........|.+. .++-+
T Consensus         4 ~~~~~~~~~~~~~~~~~~~~~g~~~r~~~~~~~~~~p~~~~p~~~v~~~dv~~~~~~~i~   63 (313)
T c3ed1E_           4 LHTWVLISNFKLSYNILRRADGTFERDLGEYLDRRVPANARPLEGVSSFDHIIDQSVGLE   63 (313)
T ss_dssp             HHHHHHHHHHHHHHHHHBCTTSCBCHHHHHHHSCBCCCCSSCBTTBEEEEEEEETTTTEE
T ss_pred             CCEEEEECCCCCCCCCCCCCCCEEEECCHHHCCCCCCCCCCCCCCCEEEEEEECCCCCEE
T ss_conf             300120100121332200698517842144205358798888888337999962899879


Q ss_pred             EEEEEEECCCC-CCCEEEEECCCC-----CCHHHHHHHHHHHHHCC-CEEEEECCCCCCC
Q ss_conf             58999854889-987799988987-----88899999999898589-8899956889999
Q AtAXR4___       105 IEVFVAESGSI-HTETVVIVHGLG-----LSSFAFKEMIQSLGSKG-IHSVAIDLPGNGF  157 (473)
Q Consensus       105 v~~~~~e~g~~-~~~tVvLLHG~~-----~ss~~Wr~v~~~La~~g-~rvvA~DlpG~G~  157 (473)
+.+|.-+.... ..|.||++||-+     ..+..++..+..++.++ +.|+++|.++...
T Consensus        64 ~~iy~P~~~~~~~~Pvvi~~HGGg~~~gs~~~~~~~~~~~~~a~~~~~~vv~~~yr~~~~  123 (313)
T c3ed1E_          64 VRIYRADAPAAEPFPVIIFFHGGSFVHSSASSTIYDSLCRRFVKLSKGVVVSVNYRRAPE  123 (313)
T ss_dssp             EEEEECCCCCSSCCEEEEEECCSTTTSCCTTBHHHHHHHHHHHHHHTSEEEEEECCCTTT
T ss_pred             EEEEECCCCCCCCCEEEEEECCCCCCCCCCCCCHHHHHHHHHHHCCCEEEEEECCCCCCC
T ss_conf             999836898877742999964885525775410268999999854948999814532356


Q ss_pred             CCCCCCCCCCCCCCCCCCCCCHHHCCCCCCCCCCCCCCCCCCCCCCCCCCCCCCCCCCCC
Q ss_conf             988775444332100000000000001223344444433334444444333334444455
Q AtAXR4___       158 SDKSMVVIGGDREIGFVARVKEVYGLIQEKGVFWAFDQMIETGDLPYEEIIKLQNSKRRS  217 (473)
Q Consensus       158 S~~p~~~~~~~~~~~~~~~~~~~~~~~~~~~~~~~~~~~~~~~~~~~~~~~~~~~~~~~~  217 (473)
...+.
T Consensus       124 ~~~~~-------------------------------------------------------  128 (313)
T c3ed1E_         124 HRYPC-------------------------------------------------------  128 (313)
T ss_dssp             SCTTH-------------------------------------------------------
T ss_pred             CCCHH-------------------------------------------------------
T ss_conf             63113-------------------------------------------------------


Q ss_pred             CCCCCCCHHHHHHHHHHHHHHCC----CCCEEEEEECCHHHHHHHHHHHCHHH---HCEE
Q ss_conf             55447899999999999999708----98718999850579999999969456---3178
Q AtAXR4___       218 FKAIELGSEETARVLGQVIDTLG----LAPVHLVLHDSALGLASNWVSENWQS---VRSV  270 (473)
Q Consensus       218 ~~~~~~~~~~~a~~l~~~ld~lg----l~~~~Lvghs~Gg~va~~~A~~~Per---V~~L  270 (473)
..++..+.+..+.+...    .+++.++|+|.||..++.++.+.++.   +...
T Consensus       129 ------~~~d~~~a~~~~~~~~~~~~d~~ri~i~G~SaGg~la~~~~~~~~~~~~~~~~~  182 (313)
T c3ed1E_         129 ------AYDDGWTALKWVMSQPFMRSAQARVFLSGDSSGGNIAHHVAVRAADEGVKVCGN  182 (313)
T ss_dssp             ------HHHHHHHHHHHHHTCTTTBCCCBEEEEEEEEHHHHHHHHHHHHHHHTTCCCSEE
T ss_pred             ------HHHHHHHHHHHHHHHHHHCCCCCEEEEEECCCCCHHHHHHHHHCCCCCCCCCCC
T ss_conf             ------689999999999854452388640799955643169999997421001233462


Q ss_pred             EEECCCCCCCCHHHHHHCHHHHHHHHHCCHHHHHHHHHHCCCCCCHHHHHHHHHHHHCCC
Q ss_conf             996388886546888624114677742200135676542013589999999999861857
Q AtAXR4___       271 TLIDSSISPALPLWVLNVPGIREILLAFSFGFEKLVSFRCSKEMTLSDIDAHRILLKGRN  330 (473)
Q Consensus       271 vlins~~~~~~p~~l~~~~~~~~~~~~~~~~~~~~l~~~~~~~~~~e~v~~~~~~~~~~~  330 (473)
+++.+..                   .................+.....+.+...+....
T Consensus       183 ~~~~p~~-------------------~~~~~~~~~~~~~~~~~~~~~~~~~~~~~~~~~~  223 (313)
T c3ed1E_         183 ILLNAMF-------------------GGTERTESERRLDGKYFVTLQDRDWYWKAYLPED  223 (313)
T ss_dssp             EEEEECC-------------------CCSSCCHHHHHHTTTSSCCHHHHHHHHHHHSCTT
T ss_pred             EEECCCC-------------------CCCCCCHHHHHCCCCCCCCHHHHHHHHHHHCCCC
T ss_conf             4322444-------------------5654543566304564679889998888635788


Q ss_pred             CHHHHHHHHHHCCCCCCCHHHHHHHCCCCCCEEEEECCCCCCCC--HHHHHHHHHHCCCC
Q ss_conf             21468999864012443012567620258974999648887538--89999999866997
Q AtAXR4___       331 GREAVVASLNKLNHSFDIAQWGNSDGINGIPMQVIWSSEASKEW--SDEGQRVAKALPKA  388 (473)
Q Consensus       331 ~~~a~~~~~~~~~~~~~~~~~~~~l~~i~vPtLvIwG~~D~~v~--~~~ae~la~~lP~A  388 (473)
....      ....++..............|+||+.|+.|..++  ..+.++|.+.=..+
T Consensus       224 ~~~~------~~~~sp~~~~~~~~~~~~~pp~li~~g~~D~l~~~~~~~~~~L~~~G~~v  277 (313)
T c3ed1E_         224 ADRD------HPACNPFGPNGRRLGGLPFAKSLIIVSGLDLTCDRQLAYADALREDGHHV  277 (313)
T ss_dssp             CCTT------STTTCTTSTTCCCCTTSCCCCEEEEEETTSTTHHHHHHHHHHHHHTTCCE
T ss_pred             CCHH------HHHHCCCCCCCHHHCCCCCCEEEEEECCCCCCCHHHHHHHHHHHHCCCCE
T ss_conf             8721------21107100880221024797699995598530258999999999769967


Q ss_pred             EEEEECC-CC----CCCCCCHHHHHHHHHHHHHH
Q ss_conf             9999756-56----80003979999999999873
Q AtAXR4___       389 KFVTHSG-SR----WPQESKSGELADYISEFVSL  417 (473)
Q Consensus       389 r~v~l~G-GH----~pqee~P~EvA~~I~eFL~~  417 (473)
+++.++| +|    ++..+...++-+.|.+||+.
T Consensus       278 ~~~~~~g~~H~f~~~~~~~~~~~~~~~i~~Fl~~  311 (313)
T c3ed1E_         278 KVVQCENATVGFYLLPNTVHYHEVMEEISDFLNA  311 (313)
T ss_dssp             EEEEETTCCTTGGGSSCSHHHHHHHHHHHHHHHH
T ss_pred             EEEEECCCCCCCCCCCCCHHHHHHHHHHHHHHHH
T ss_conf             9999876960100068998899999999999885
