# Supplementary material for: Mechanistic insight into the role of AUXIN RESISTANCE4 in trafficking of AUXIN1 and LIKE AUX1-2
Source: Plant Physiol. 2023 Sep 30;194(1):422–33. doi: 10.1093/plphys/kiad506 (PMC10756756; doi:10.1093/plphys/kiad506)
Supplement: kiad506_Supplementary_Data [file kiad506_supplementary_data.zip › Suppemental Dataset S1/5445e4f6eaa2385e-AtAXR4/aligs/c3f67A_.395.alig.txt]

395 c3f67A_ Probab=99.42   E-value=5.3e-10  Score=75.71  Aligned_columns=216  Identities=13%

Q ss_pred             CEEEEEECCCCCCCEEEEEEECCCCCCCEEEEECCCCCCHHHHHHHHHHHHHCCCEEEEE
Q ss_conf             705897308888835899985488998779998898788899999999898589889995
Q AtAXR4___        91 GRTIKVQVNSNESPIEVFVAESGSIHTETVVIVHGLGLSSFAFKEMIQSLGSKGIHSVAI  150 (473)
Q Consensus        91 ~~~~~~~~~~~~~~v~~~~~e~g~~~~~tVvLLHG~~~ss~~Wr~v~~~La~~g~rvvA~  150 (473)
...+.|.++....+.-++.-+..+...|.||++||.+.+...++.+...|+++||.|+++
T Consensus         5 ~e~v~~~~dg~~~~~~l~~P~~~~~~~P~Vi~~HG~~g~~~~~~~~a~~la~~G~~v~~~   64 (240)
T c3f67A_           5 AGETSIPSQGENXPAYHARPKNADGPLPIVIVVQEIFGVHEHIRDLCRRLAQEGYLAIAP   64 (240)
T ss_dssp             EEEEEEEETTEEEEEEEEEETTCCSCEEEEEEECCTTCSCHHHHHHHHHHHHTTCEEEEE
T ss_pred             EEEEEEEECCEEEEEEEEECCCCCCCCEEEEEECCCCCCCHHHHHHHHHHHHCCCCEEEC
T ss_conf             689999829978859999668888872089997869885147999999999868700120


Q ss_pred             CCCCCCCCCCCCCCCCCCCCCCCCCCCCHHHCCCCCCCCCCCCCCCCCCCCCCCCCCCCC
Q ss_conf             688999998877544433210000000000000122334444443333444444433333
Q AtAXR4___       151 DLPGNGFSDKSMVVIGGDREIGFVARVKEVYGLIQEKGVFWAFDQMIETGDLPYEEIIKL  210 (473)
Q Consensus       151 DlpG~G~S~~p~~~~~~~~~~~~~~~~~~~~~~~~~~~~~~~~~~~~~~~~~~~~~~~~~  210 (473)
|.++.+.+..................
T Consensus        65 ~~~~~~~~~~~~~~~~~~~~~~~~~~----------------------------------   90 (240)
T c3f67A_          65 ELYFRQGDPNEYHDIPTLFKELVSKV----------------------------------   90 (240)
T ss_dssp             CTTTTTCCGGGCCSHHHHHHHTGGGS----------------------------------
T ss_pred             CCCCCCCCCCCCCCHHHHHHCCCCCC----------------------------------
T ss_conf             01346678875321134431000159----------------------------------


Q ss_pred             CCCCCCCCCCCCCCHHHHHHHHHHHHHHCCCCCEE-----EEEECCHHHHHHHHHHHCHH
Q ss_conf             44444555544789999999999999970898718-----99985057999999996945
Q AtAXR4___       211 QNSKRRSFKAIELGSEETARVLGQVIDTLGLAPVH-----LVLHDSALGLASNWVSENWQ  265 (473)
Q Consensus       211 ~~~~~~~~~~~~~~~~~~a~~l~~~ld~lgl~~~~-----Lvghs~Gg~va~~~A~~~Pe  265 (473)
...+....+..+.+.+......     +.+.|+||..++.++...+.
T Consensus        91 -------------~~~~~~~~~~~~~~~~~~~~~~~~~~~~~~~s~~g~~~~~~~~~~~~  137 (240)
T c3f67A_          91 -------------PDAQVLADLDHVASWAARHGGDAHRLLITGFCWGGRITWLYAAHNPQ  137 (240)
T ss_dssp             -------------CHHHHHHHHHHHHHHHHTTTEEEEEEEEEEETHHHHHHHHHHTTCTT
T ss_pred             -------------CHHHHHHHHHHHHHHHCCCCCCCCCEEEEECCCHHHHHHHHHHHCCC
T ss_conf             -------------98999999999997510247676641442022002356777641143


Q ss_pred             HHCEEEEECCCCCCCCHHHHHHCHHHHHHHHHCCHHHHHHHHHHCCCCCCHHHHHHHHHH
Q ss_conf             631789963888865468886241146777422001356765420135899999999998
Q AtAXR4___       266 SVRSVTLIDSSISPALPLWVLNVPGIREILLAFSFGFEKLVSFRCSKEMTLSDIDAHRIL  325 (473)
Q Consensus       266 rV~~Lvlins~~~~~~p~~l~~~~~~~~~~~~~~~~~~~~l~~~~~~~~~~e~v~~~~~~  325 (473)
...............
T Consensus       138 ~~~~~~~~~~~~~~~---------------------------------------------  152 (240)
T c3f67A_         138 LKAAVAWYGKLVGEK---------------------------------------------  152 (240)
T ss_dssp             CCEEEEESCCCSCCC---------------------------------------------
T ss_pred             CCCCCCCCCCCCCCH---------------------------------------------
T ss_conf             211011124556540---------------------------------------------


Q ss_pred             HHCCCCHHHHHHHHHHCCCCCCCHHHHHHHCCCCCCEEEEECCCCCCCCHHHHHHHHHHC
Q ss_conf             618572146899986401244301256762025897499964888753889999999866
Q AtAXR4___       326 LKGRNGREAVVASLNKLNHSFDIAQWGNSDGINGIPMQVIWSSEASKEWSDEGQRVAKAL  385 (473)
Q Consensus       326 ~~~~~~~~a~~~~~~~~~~~~~~~~~~~~l~~i~vPtLvIwG~~D~~v~~~~ae~la~~l  385 (473)
.................|.+++.|..|..++....+++.+.+
T Consensus       153 ------------------~~~~~~~~~~~~~~~~~~~~~~~~~~d~~v~~~~~~~~~~~l  194 (240)
T c3f67A_         153 ------------------SLNSPKHPVDIAVDLNAPVLGLYGAKDASIPQDTVETXRQAL  194 (240)
T ss_dssp             ------------------CSSSCCCHHHHGGGCCSCEEEEEETTCTTSCHHHHHHHHHHH
T ss_pred             ------------------HHHHHCCCCCHHCCCCCCCEEEEECCCCCCCHHHHHHHHHHH
T ss_conf             ------------------122100000000034644148995266777889999999999


Q ss_pred             ----CCCEEEEECC-CC-CCCCCCH-------HHHHHHHHHHHH
Q ss_conf             ----9979999756-56-8000397-------999999999987
Q AtAXR4___       386 ----PKAKFVTHSG-SR-WPQESKS-------GELADYISEFVS  416 (473)
Q Consensus       386 ----P~Ar~v~l~G-GH-~pqee~P-------~EvA~~I~eFL~  416 (473)
...++++++| || |-....+       ++.-+.+.+|++
T Consensus       195 ~~~g~~~~~~~~pg~~H~f~~~~~~~~~~~a~~~a~~~~~~fl~  238 (240)
T c3f67A_         195 RAANATAEIVVYPEADHAFNADYRASYHEESAKDGWQRXLAWFA  238 (240)
T ss_dssp             HHTTCSEEEEEETTCCTTTTCTTSTTCCHHHHHHHHHHHHHHHT
T ss_pred             HHCCCCEEEEEECCCCCCCCCCCCCCCCHHHHHHHHHHHHHHHH
T ss_conf             97799879999876883565778744698999999999999885
