# Supplementary material for: Mechanistic insight into the role of AUXIN RESISTANCE4 in trafficking of AUXIN1 and LIKE AUX1-2
Source: Plant Physiol. 2023 Sep 30;194(1):422–33. doi: 10.1093/plphys/kiad506 (PMC10756756; doi:10.1093/plphys/kiad506)
Supplement: kiad506_Supplementary_Data [file kiad506_supplementary_data.zip › Suppemental Dataset S1/5445e4f6eaa2385e-AtAXR4/aligs/c3fakA_.392.alig.txt]

392 c3fakA_ Probab=98.88   E-value=4.4e-06  Score=54.18  Aligned_columns=218  Identities=13%

Q ss_pred             EEECCCCCCCEEEEECCCC---CCHHHHHHHHHHHHHC-CCEEEEECCCCCCCCCCCCCC
Q ss_conf             9854889987799988987---8889999999989858-988999568899999887754
Q AtAXR4___       109 VAESGSIHTETVVIVHGLG---LSSFAFKEMIQSLGSK-GIHSVAIDLPGNGFSDKSMVV  164 (473)
Q Consensus       109 ~~e~g~~~~~tVvLLHG~~---~ss~~Wr~v~~~La~~-g~rvvA~DlpG~G~S~~p~~~  164 (473)
|.-.+....|+||++||-+   .+...++..+..|+.+ |+.|+.+|.++.....-|.
T Consensus        59 ~~P~~~~~~P~iv~~HGGg~~~~~~~~~~~~~~~la~~~G~~V~~~~yr~~~~~~~~~--  116 (297)
T c3fakA_          59 VRAPGCQAGKAILYLHGGGYVMGSINTHRSMVGEISRASQAAALLLDYRLAPEHPFPA--  116 (297)
T ss_dssp             EECTTCCTTCEEEEECCSTTTSCCHHHHHHHHHHHHHHHTSEEEEECCCCTTTSCTTH--
T ss_pred             EECCCCCCCEEEEEECCCCCCCCCCCCHHHHHHHHHHHCCCEEEECCCCCCCCCCCCH--
T ss_conf             9668898870899976986532122436899999998459299982776444454744--


Q ss_pred             CCCCCCCCCCCCCCHHHCCCCCCCCCCCCCCCCCCCCCCCCCCCCCCCCCCCCCCCCCCC
Q ss_conf             443321000000000000012233444444333344444443333344444555544789
Q AtAXR4___       165 IGGDREIGFVARVKEVYGLIQEKGVFWAFDQMIETGDLPYEEIIKLQNSKRRSFKAIELG  224 (473)
Q Consensus       165 ~~~~~~~~~~~~~~~~~~~~~~~~~~~~~~~~~~~~~~~~~~~~~~~~~~~~~~~~~~~~  224 (473)
.
T Consensus       117 -----------------------------------------------------------~  117 (297)
T c3fakA_         117 -----------------------------------------------------------A  117 (297)
T ss_dssp             -----------------------------------------------------------H
T ss_pred             -----------------------------------------------------------H
T ss_conf             -----------------------------------------------------------7


Q ss_pred             HHHHHHHHHHHHHHCCC-CCEEEEEECCHHHHHHHHHHHCHH----HHCEEEEECCCCCC
Q ss_conf             99999999999997089-871899985057999999996945----63178996388886
Q AtAXR4___       225 SEETARVLGQVIDTLGL-APVHLVLHDSALGLASNWVSENWQ----SVRSVTLIDSSISP  279 (473)
Q Consensus       225 ~~~~a~~l~~~ld~lgl-~~~~Lvghs~Gg~va~~~A~~~Pe----rV~~Lvlins~~~~  279 (473)
..+....+..+...... ....+.+.+.||..+..++.....    ....+++..+....
T Consensus       118 ~~d~~~~~~~~~~~~~~~~~~~~~~~~~~~~~~~~~~~~~~~~~~~~~~~~~~~~~~~d~  177 (297)
T c3fakA_         118 VEDGVAAYRWLLDQGFKPQHLSISGDSAGGGLVLAVLVSARDQGLPMPASAIPISPWADM  177 (297)
T ss_dssp             HHHHHHHHHHHHHHTCCGGGEEEEEETHHHHHHHHHHHHHHHTTCCCCSEEEEESCCCCT
T ss_pred             HHHHHHHHHHCCCCCCCCCCCEEEECCCCCCHHHHHHHHHHHCCCCCCCCCCCCCCCCCC
T ss_conf             999999997303444587752553113222103477887520475322344110353476


Q ss_pred             CCHHHHHHCHHHHHHHHHCCHHHHHHHHHHCCCCCCHHHHHHHHHHHHCCCCHHHHHHHH
Q ss_conf             546888624114677742200135676542013589999999999861857214689998
Q AtAXR4___       280 ALPLWVLNVPGIREILLAFSFGFEKLVSFRCSKEMTLSDIDAHRILLKGRNGREAVVASL  339 (473)
Q Consensus       280 ~~p~~l~~~~~~~~~~~~~~~~~~~~l~~~~~~~~~~e~v~~~~~~~~~~~~~~a~~~~~  339 (473)
.......................                              .......
T Consensus       178 ~~~~~~~~~~~~~~~~~~~~~~~------------------------------~~~~~~~  207 (297)
T c3fakA_         178 TCTNDSFKTRAEADPMVAPGGIN------------------------------KMAARYL  207 (297)
T ss_dssp             TCCCTHHHHTTTTCCSCCSSHHH------------------------------HHHHHHH
T ss_pred             CCCCHHHHHHCCCCCCCCHHHHH------------------------------HHHCCCC
T ss_conf             54652456401346554214677------------------------------6411477


Q ss_pred             HHCCCCCCCHHHHHHHCCCCCCEEEEECCCCCCCC--HHHHHHHHHHCCCCEEEEECC-C
Q ss_conf             64012443012567620258974999648887538--899999998669979999756-5
Q AtAXR4___       340 NKLNHSFDIAQWGNSDGINGIPMQVIWSSEASKEW--SDEGQRVAKALPKAKFVTHSG-S  396 (473)
Q Consensus       340 ~~~~~~~~~~~~~~~l~~i~vPtLvIwG~~D~~v~--~~~ae~la~~lP~Ar~v~l~G-G  396 (473)
.....................|++++.|+.|..++  ....++|++.=-..+++.++| +
T Consensus       208 ~~~~~~~~~~~~~~~~~~~~~p~l~~~g~~D~~~~~s~~~~~~L~~~G~~vel~~~~g~~  267 (297)
T c3fakA_         208 NGADAKHPYASPNFANLKGLPPLLIHVGRDEVLLDDSIKLDAKAKADGVKSTLEIWDDMI  267 (297)
T ss_dssp             TTSCTTCTTTCGGGSCCTTCCCEEEEEETTSTTHHHHHHHHHHHHHTTCCEEEEEETTCC
T ss_pred             CCCCCCCCCCCCCCCCCCCCCEEEEEECCCCCCHHHHHHHHHHHHHCCCCEEEEEECCCC
T ss_conf             643344601581011124785159997697623058999999999779967999988896


Q ss_pred             C-----CCCCCCHHHHHHHHHHHHHH
Q ss_conf             6-----80003979999999999873
Q AtAXR4___       397 R-----WPQESKSGELADYISEFVSL  417 (473)
Q Consensus       397 H-----~pqee~P~EvA~~I~eFL~~  417 (473)
|     -+......+..+.|.+||+.
T Consensus       268 H~f~~~~~~~~~~~~~~~~~~~fl~~  293 (297)
T c3fakA_         268 HVWHAFHPMLPEGKQAIVRVGEFMRE  293 (297)
T ss_dssp             TTGGGGTTTCHHHHHHHHHHHHHHHH
T ss_pred             CCCCCCCCCCHHHHHHHHHHHHHHHH
T ss_conf             10213566898999999999999998
