# Supplementary material for: Mechanistic insight into the role of AUXIN RESISTANCE4 in trafficking of AUXIN1 and LIKE AUX1-2
Source: Plant Physiol. 2023 Sep 30;194(1):422–33. doi: 10.1093/plphys/kiad506 (PMC10756756; doi:10.1093/plphys/kiad506)
Supplement: kiad506_Supplementary_Data [file kiad506_supplementary_data.zip › Suppemental Dataset S1/5445e4f6eaa2385e-AtAXR4/aligs/c3fcxA_.442.alig.txt]

442 c3fcxA_ Probab=99.48   E-value=2e-11  Score=83.53  Aligned_columns=233  Identities=11%

Q ss_pred             EEEEEECCCCCCCEEEEE---EECCCCCCCEEEEECCCCCCHHHHHH---HHHHHHHCCC
Q ss_conf             058973088888358999---85488998779998898788899999---9998985898
Q AtAXR4___        92 RTIKVQVNSNESPIEVFV---AESGSIHTETVVIVHGLGLSSFAFKE---MIQSLGSKGI  145 (473)
Q Consensus        92 ~~~~~~~~~~~~~v~~~~---~e~g~~~~~tVvLLHG~~~ss~~Wr~---v~~~La~~g~  145 (473)
++.+..+...+..+++.|   ...-+..-|.|+++||.+.....|..   ....++..|+
T Consensus        17 ~~~~~~S~~~~~~~~~~vylP~~~~~~~~Pvl~~lHG~~~~~~~~~~~~~~~~~~~~~g~   76 (268)
T c3fcxA_          17 KVFEHDSVELNCKMKFAVYLPPKAETGKCPALYWLSGLTCTEQNFISKSGYHQSASEHGL   76 (268)
T ss_dssp             EEEEEEETTTTEEEEEEEEECGGGGTSCEEEEEEECCTTCCSHHHHHHSCCHHHHHHHTC
T ss_pred             EEEEEECCCCCCEEEEEEEECCCCCCCCCEEEEEECCCCCCCHHHHHHCCHHHHHHHCCC
T ss_conf             999997313287899999977889888731999968389861235543488999985898


Q ss_pred             EEEEECCCCCCCCCCCCCCCCCCCCCCCCCCCCHHHCCCCCCCCCCCCCCCCCCCCCCCC
Q ss_conf             899956889999988775444332100000000000001223344444433334444444
Q AtAXR4___       146 HSVAIDLPGNGFSDKSMVVIGGDREIGFVARVKEVYGLIQEKGVFWAFDQMIETGDLPYE  205 (473)
Q Consensus       146 rvvA~DlpG~G~S~~p~~~~~~~~~~~~~~~~~~~~~~~~~~~~~~~~~~~~~~~~~~~~  205 (473)
-|+++|.++.|....................-...+...
T Consensus        77 ~vv~p~~~~~~~~~~~~~~~~~~~~~~~~~~~~~~~~~~---------------------  115 (268)
T c3fcxA_          77 VVIAPDTSPRGCNIFGTGAGFYVDATEDPWKTNYRMYSY---------------------  115 (268)
T ss_dssp             EEEEECSCSSCCCCCCCCCCTTCBCCSTTHHHHCBHHHH---------------------
T ss_pred             EEEEECCCCCCCCCCCCCCCCCCCCCCCCCCCHHHHHHH---------------------
T ss_conf             799937746755444466654566654354664669999---------------------


Q ss_pred             CCCCCCCCCCCCCCCCCCCHHHHHHHHHHHHHH---CCCCCEEEEEECCHHHHHHHHHHH
Q ss_conf             333334444455554478999999999999997---089871899985057999999996
Q AtAXR4___       206 EIIKLQNSKRRSFKAIELGSEETARVLGQVIDT---LGLAPVHLVLHDSALGLASNWVSE  262 (473)
Q Consensus       206 ~~~~~~~~~~~~~~~~~~~~~~~a~~l~~~ld~---lgl~~~~Lvghs~Gg~va~~~A~~  262 (473)
..+.+..+++.   ...+++.+.|+|+||..++.++.+
T Consensus       116 ----------------------i~~el~~~i~~~~~vd~~r~~i~G~S~GG~~a~~~a~~  153 (268)
T c3fcxA_         116 ----------------------VTEELPQLINANFPVDPQRMSIFGHSMGGHGALICALK  153 (268)
T ss_dssp             ----------------------HHTHHHHHHHHHSSEEEEEEEEEEETHHHHHHHHHHHT
T ss_pred             ----------------------HHHHHHHHHHHCCCCCHHHEEEEEECHHHHHHHHHHHH
T ss_conf             ----------------------99989999996369895238886633147999999995


Q ss_pred             CHHHHCEEEEECCCCCCCCHHHHHHCHHHHHHHHHCCHHHHHHHHHHCCCCCCHHHHHHH
Q ss_conf             945631789963888865468886241146777422001356765420135899999999
Q AtAXR4___       263 NWQSVRSVTLIDSSISPALPLWVLNVPGIREILLAFSFGFEKLVSFRCSKEMTLSDIDAH  322 (473)
Q Consensus       263 ~PerV~~Lvlins~~~~~~p~~l~~~~~~~~~~~~~~~~~~~~l~~~~~~~~~~e~v~~~  322 (473)
+|+++++++..++........
T Consensus       154 ~p~~f~av~~~sg~~~~~~~~---------------------------------------  174 (268)
T c3fcxA_         154 NPGKYKSVSAFAPICNPVLCP---------------------------------------  174 (268)
T ss_dssp             STTTSSCEEEESCCCCGGGSH---------------------------------------
T ss_pred             CCCCEEEEEEECCCCCCCCCC---------------------------------------
T ss_conf             976104989845741676771---------------------------------------


Q ss_pred             HHHHHCCCCHHHHHHHHHHCCCCCCCHHHHHHHCCCCCCEEEEECCCCCCCCH------H
Q ss_conf             99861857214689998640124430125676202589749996488875388------9
Q AtAXR4___       323 RILLKGRNGREAVVASLNKLNHSFDIAQWGNSDGINGIPMQVIWSSEASKEWS------D  376 (473)
Q Consensus       323 ~~~~~~~~~~~a~~~~~~~~~~~~~~~~~~~~l~~i~vPtLvIwG~~D~~v~~------~  376 (473)
............................|++++.|++|.+++.      +
T Consensus       175 ----------~~~~~~~~~~~~~~~~~~~~~~~~~~~~p~~i~~G~~D~~~~~~~~~~~~  224 (268)
T c3fcxA_         175 ----------WGKKAFSGYLGSKWKAYDATHLVKSYPLDILIDQGKDDQFLLDGQLLPDN  224 (268)
T ss_dssp             ----------HHHHHHHHHHCCCGGGGCHHHHHTTCCCCEEEEEETTCHHHHTTSSCHHH
T ss_pred             ----------CCHHHCCCCCCCCCCCCCHHHHHHCCCCEEEEEECCCCCCCCHHHHHHHH
T ss_conf             ----------10010022234631127977864128944999953888846857889999


Q ss_pred             HHHHHHHHCCCCEEEEECC-CC---CCCCCCHHHHHHHHHHHHHH
Q ss_conf             9999998669979999756-56---80003979999999999873
Q AtAXR4___       377 EGQRVAKALPKAKFVTHSG-SR---WPQESKSGELADYISEFVSL  417 (473)
Q Consensus       377 ~ae~la~~lP~Ar~v~l~G-GH---~pqee~P~EvA~~I~eFL~~  417 (473)
..+.+.+.==..++++++| ||   +.+..-++-+ ....+||.+
T Consensus       225 ~~~~l~~~g~~~~~~~~~g~~H~~~~~~~~~~~~~-~~~~~~l~~  268 (268)
T c3fcxA_         225 FIAACTEKKIPVVFRLQEDYDHSYYFIATFITDHI-RHHAKYLNA  268 (268)
T ss_dssp             HHHHHHHTTCCEEEEEETTCCSSHHHHHHHHHHHH-HHHHHHTTC
T ss_pred             HHHHHHHCCCCEEEEEECCCCCCHHHHHHHHHHHH-HHHHHHHCC
T ss_conf             99999978996899997789997767999899999-999987088
