# Supplementary material for: Mechanistic insight into the role of AUXIN RESISTANCE4 in trafficking of AUXIN1 and LIKE AUX1-2
Source: Plant Physiol. 2023 Sep 30;194(1):422–33. doi: 10.1093/plphys/kiad506 (PMC10756756; doi:10.1093/plphys/kiad506)
Supplement: kiad506_Supplementary_Data [file kiad506_supplementary_data.zip › Suppemental Dataset S1/5445e4f6eaa2385e-AtAXR4/aligs/c3fcyB_.365.alig.txt]

365 c3fcyB_ Probab=99.92   E-value=3.6e-22  Score=142.63  Aligned_columns=247  Identities=12%

Q ss_pred             CCCCCCE-EEEEEECCCCCCCEEEEECCCCCCHHHHHHHHHHHHHCCCEEEEECCCCCCC
Q ss_conf             8888835-8999854889987799988987888999999998985898899956889999
Q AtAXR4___        99 NSNESPI-EVFVAESGSIHTETVVIVHGLGLSSFAFKEMIQSLGSKGIHSVAIDLPGNGF  157 (473)
Q Consensus        99 ~~~~~~v-~~~~~e~g~~~~~tVvLLHG~~~ss~~Wr~v~~~La~~g~rvvA~DlpG~G~  157 (473)
+.++..| -..+.-.|+...|+|||+||++.++..|..++..| ++||+|+++|+||||.
T Consensus        60 ~~dG~~i~~~l~~P~~~~~~P~vv~~HG~~~~~~~~~~~~~~l-~~gy~Vi~~D~rG~G~  118 (317)
T c3fcyB_          60 GVRGARIHAKYIKPKTEGKHPALIRFHGYSSNSGDWNDKLNYV-AAGFTVVAMDVRGQGG  118 (317)
T ss_dssp             CGGGCEEEEEEEEESCSSCEEEEEEECCTTCCSCCSGGGHHHH-TTTCEEEEECCTTSSS
T ss_pred             CCCCCEEEEEEEECCCCCCCCEEEEECCCCCCHHHHHHHHHHH-HCCCEEEEECCCCCCC
T ss_conf             7998499999997689988845999666888833489999997-4583899976876888


Q ss_pred             CCCCCCCCCCCCCCCCCCCCCHHHCCCCCCCCCCCCCCCCCCCCCCCCCCCCCCCCCCCC
Q ss_conf             988775444332100000000000001223344444433334444444333334444455
Q AtAXR4___       158 SDKSMVVIGGDREIGFVARVKEVYGLIQEKGVFWAFDQMIETGDLPYEEIIKLQNSKRRS  217 (473)
Q Consensus       158 S~~p~~~~~~~~~~~~~~~~~~~~~~~~~~~~~~~~~~~~~~~~~~~~~~~~~~~~~~~~  217 (473)
|+.+.......................
T Consensus       119 S~~~~~~~~~~~~~~~~~~~~~~~~~~---------------------------------  145 (317)
T c3fcyB_         119 QSQDVGGVTGNTLNGHIIRGLDDDADN---------------------------------  145 (317)
T ss_dssp             SCCCCCCCSSCCSSCSSSTTTTSCGGG---------------------------------
T ss_pred             CCCCCCCCCHHHHHHHHHHHHCCCCCC---------------------------------
T ss_conf             886510124045543332100002221---------------------------------


Q ss_pred             CCCCCCCHHHHHHHHHHHHHHC------CCCCEEEEEECCHHHHHHHHHHHCHHHHCEEE
Q ss_conf             5544789999999999999970------89871899985057999999996945631789
Q AtAXR4___       218 FKAIELGSEETARVLGQVIDTL------GLAPVHLVLHDSALGLASNWVSENWQSVRSVT  271 (473)
Q Consensus       218 ~~~~~~~~~~~a~~l~~~ld~l------gl~~~~Lvghs~Gg~va~~~A~~~PerV~~Lv  271 (473)
................+      ......+.+.++|+..+...+...+.....+.
T Consensus       146 -----~~~~~~~~~~~~~~~~~~~~~~~~~~~~~~~~~~~~~~~~~~~~~~~~~~~~~~~  200 (317)
T c3fcyB_         146 -----MLFRHIFLDTAQLAGIVMNMPEVDEDRVGVMGPSQGGGLSLACAALEPRVRKVVS  200 (317)
T ss_dssp             -----CHHHHHHHHHHHHHHHHTTSTTEEEEEEEEEEETHHHHHHHHHHHHSTTCCEEEE
T ss_pred             -----CHHHHHHHHHHHHHHHHHHHCCCCCCCCCCCCCCCCCHHHHHHHHCCCCCCEEEE
T ss_conf             -----0156674128999999976215675432112355760268898603743103333


Q ss_pred             EECCCCCCCCHHHHHHCHHHHHHHHHCCHHHHHHHHHHCCCCCCHHHHHHHHHHHHCCCC
Q ss_conf             963888865468886241146777422001356765420135899999999998618572
Q AtAXR4___       272 LIDSSISPALPLWVLNVPGIREILLAFSFGFEKLVSFRCSKEMTLSDIDAHRILLKGRNG  331 (473)
Q Consensus       272 lins~~~~~~p~~l~~~~~~~~~~~~~~~~~~~~l~~~~~~~~~~e~v~~~~~~~~~~~~  331 (473)
..                       ...................................
T Consensus       201 ~~-----------------------~~~~~~~~~~~~~~~~~~~~~~~~~~~~~~~~~~~  237 (317)
T c3fcyB_         201 EY-----------------------PFLSDYKRVWDLDLAKNAYQEITDYFRLFDPRHER  237 (317)
T ss_dssp             ES-----------------------CSSCCHHHHHHTTCCCGGGHHHHHHHHHHCTTCTT
T ss_pred             CC-----------------------CCCCCHHHHHHCCCCCCCHHHHHHHHHCCCCCCCC
T ss_conf             07-----------------------54320356541112223103577653104665010


Q ss_pred             HHHHHHHHHHCCCCCCCHHHHHHHCCCCCCEEEEECCCCCCCCHHHHHHHHHHCC-CCEE
Q ss_conf             1468999864012443012567620258974999648887538899999998669-9799
Q AtAXR4___       332 REAVVASLNKLNHSFDIAQWGNSDGINGIPMQVIWSSEASKEWSDEGQRVAKALP-KAKF  390 (473)
Q Consensus       332 ~~a~~~~~~~~~~~~~~~~~~~~l~~i~vPtLvIwG~~D~~v~~~~ae~la~~lP-~Ar~  390 (473)
.......+.       .......+.++++|||+|||++|.++++...+++.+.++ .+++
T Consensus       238 ~~~~~~~~~-------~~~~~~~~~~i~~PvLii~G~~D~~vp~~~~~~~~~~l~~~~~l  290 (317)
T c3fcyB_         238 ENEVFTKLG-------YIDVKNLAKRIKGDVLMCVGLMDQVCPPSTVFAAYNNIQSKKDI  290 (317)
T ss_dssp             HHHHHHHHG-------GGCHHHHGGGCCSEEEEEEETTCSSSCHHHHHHHHHTCCSSEEE
T ss_pred             HHHHHHHHC-------CCCHHHHHHCCCCCEEEEEECCCCCCCHHHHHHHHHHCCCCEEE
T ss_conf             588986420-------12327776308998899993799731889999999976998089


Q ss_pred             EEECC-CCCCCCCCHHHHHHHHHHHHHHC
Q ss_conf             99756-56800039799999999998737
Q AtAXR4___       391 VTHSG-SRWPQESKSGELADYISEFVSLL  418 (473)
Q Consensus       391 v~l~G-GH~pqee~P~EvA~~I~eFL~~l  418 (473)
+.+++ ||    +.|.++++.|.+||..+
T Consensus       291 ~~~p~~gH----e~~~~~~~~i~~fl~e~  315 (317)
T c3fcyB_         291 KVYPDYGH----EPMRGFGDLAMQFMLEL  315 (317)
T ss_dssp             EEETTCCS----SCCTTHHHHHHHHHGGG
T ss_pred             EEECCCCC----CCHHHHHHHHHHHHHHH
T ss_conf             99658877----78689999999999987
