# Supplementary material for: Mechanistic insight into the role of AUXIN RESISTANCE4 in trafficking of AUXIN1 and LIKE AUX1-2
Source: Plant Physiol. 2023 Sep 30;194(1):422–33. doi: 10.1093/plphys/kiad506 (PMC10756756; doi:10.1093/plphys/kiad506)
Supplement: kiad506_Supplementary_Data [file kiad506_supplementary_data.zip › Suppemental Dataset S1/5445e4f6eaa2385e-AtAXR4/aligs/c3flaB_.432.alig.txt]

432 c3flaB_ Probab=100.00  E-value=2.1e-38  Score=231.94  Aligned_columns=237  Identities=11%

Q ss_pred             EEEEECCCCCCCEEEEECCCCCCHHHHHHHHHHHHHCCCEEEEECCCCCCCCCCCCCCCC
Q ss_conf             999854889987799988987888999999998985898899956889999988775444
Q AtAXR4___       107 VFVAESGSIHTETVVIVHGLGLSSFAFKEMIQSLGSKGIHSVAIDLPGNGFSDKSMVVIG  166 (473)
Q Consensus       107 ~~~~e~g~~~~~tVvLLHG~~~ss~~Wr~v~~~La~~g~rvvA~DlpG~G~S~~p~~~~~  166 (473)
+.+...++..+++||||||++.++..|+.+++.|++ +|+|+++|+||||.|+.+.
T Consensus         9 l~~~~~~~~~~~~lv~lHg~gg~~~~~~~l~~~L~~-~~~v~~~d~pG~g~s~~~~----   63 (246)
T c3flaB_           9 LRRFERAPDARARLVCLPHAGGSASFFFPLAKALAP-AVEVLAVQYPGRQDRRHEP----   63 (246)
T ss_dssp             EECSSCCTTCSEEEEEECCTTCCGGGGHHHHHHHTT-TEEEEEECCTTSGGGTTSC----
T ss_pred             EECCCCCCCCCCEEEEECCCCCCHHHHHHHHHHCCC-CCEEEEECCCCCCCCCCCC----
T ss_conf             662588887886699986389888899999984479-9779996185554778876----


Q ss_pred             CCCCCCCCCCCCHHHCCCCCCCCCCCCCCCCCCCCCCCCCCCCCCCCCCCCCCCCCCCHH
Q ss_conf             332100000000000001223344444433334444444333334444455554478999
Q AtAXR4___       167 GDREIGFVARVKEVYGLIQEKGVFWAFDQMIETGDLPYEEIIKLQNSKRRSFKAIELGSE  226 (473)
Q Consensus       167 ~~~~~~~~~~~~~~~~~~~~~~~~~~~~~~~~~~~~~~~~~~~~~~~~~~~~~~~~~~~~  226 (473)
..++.+
T Consensus        64 ------------------------------------------------------~~~~~~   69 (246)
T c3flaB_          64 ------------------------------------------------------PVDSIG   69 (246)
T ss_dssp             ------------------------------------------------------CCCSHH
T ss_pred             ------------------------------------------------------CCCCHH
T ss_conf             ------------------------------------------------------548999


Q ss_pred             HHHHHHHHHHHHCCCCCEEEEEECCHHHHHHHHHHHCHHHHCEEEEECCCCCCCCHHHHH
Q ss_conf             999999999997089871899985057999999996945631789963888865468886
Q AtAXR4___       227 ETARVLGQVIDTLGLAPVHLVLHDSALGLASNWVSENWQSVRSVTLIDSSISPALPLWVL  286 (473)
Q Consensus       227 ~~a~~l~~~ld~lgl~~~~Lvghs~Gg~va~~~A~~~PerV~~Lvlins~~~~~~p~~l~  286 (473)
++++++.++++++++++++++||||||.+++.+|.++|+++.++++++.......+....
T Consensus        70 ~~a~~i~~~~~~~~~~~~~lvG~S~Gg~va~~~A~~~p~~~~~~~~~~~~~~~~~~~~~~  129 (246)
T c3flaB_          70 GLTNRLLEVLRPFGDRPLALFGHSXGAIIGYELALRXPEAGLPAPVHLFASGRRAPSRYR  129 (246)
T ss_dssp             HHHHHHHHHTGGGTTSCEEEEEETHHHHHHHHHHHHHHHHTCCCCSCEEEESCCCTTCCC
T ss_pred             HHHHHHHHHHHHHCCCEEEEECCCHHHHHHHHHHHHHHHCCCCCCCCCCCCCCCCCCHHH
T ss_conf             999999999753023402252202268999999987366013110003466778851133


Q ss_pred             HCHHHHHHHHHCCHHHHHHHHHHCCCCCCHHHHHHHHHHHHCCCCHHHHHHHHHHCCCCC
Q ss_conf             241146777422001356765420135899999999998618572146899986401244
Q AtAXR4___       287 NVPGIREILLAFSFGFEKLVSFRCSKEMTLSDIDAHRILLKGRNGREAVVASLNKLNHSF  346 (473)
Q Consensus       287 ~~~~~~~~~~~~~~~~~~~l~~~~~~~~~~e~v~~~~~~~~~~~~~~a~~~~~~~~~~~~  346 (473)
.................................+..............
T Consensus       130 ~~~~~~~~~~~~~~~~~~~~~~~~~~~~~~~~~~~~~~~~~~~~~~~~------------  177 (246)
T c3flaB_         130 DDDVRGASDERLVAELRKLGGSDAAXLADPELLAXVLPAIRSDYRAVE------------  177 (246)
T ss_dssp             CSCTTCCCHHHHHHHHHHHCHHHHHHHHSHHHHHHHHHHHHHHHHHHH------------
T ss_pred             HHHHHHHHHHHHHHHHHHHCCCCCCCCCCHHHHHHHHHHHHHHHHHHH------------
T ss_conf             333210015899999986216651226948999998986655567666------------


Q ss_pred             CCHHHHHHHCCCCCCEEEEECCCCCCCCHHHHHHHHHHCCCC-EEEEECCCCCCCCCCHH
Q ss_conf             301256762025897499964888753889999999866997-99997565680003979
Q AtAXR4___       347 DIAQWGNSDGINGIPMQVIWSSEASKEWSDEGQRVAKALPKA-KFVTHSGSRWPQESKSG  405 (473)
Q Consensus       347 ~~~~~~~~l~~i~vPtLvIwG~~D~~v~~~~ae~la~~lP~A-r~v~l~GGH~pqee~P~  405 (473)
......+..+.+|++++||++|++++....+.+++.+|++ ++++++||||++.|+|+
T Consensus       178 --~~~~~~~~~~~~p~l~i~g~~D~~~~~~~~~~~~~~~~~~~~~~~~~ggH~~~~e~P~  235 (246)
T c3flaB_         178 --TYRHEPGRRVDCPVTVFTGDHDPRVSVGEARAWEEHTTGPADLRVLPGGHFFLVDQAA  235 (246)
T ss_dssp             --HCCCCTTCCBSSCEEEEEETTCTTCCHHHHHGGGGGBSSCEEEEEESSSTTHHHHTHH
T ss_pred             --HHHHHHHCCCCCCCEEEEECCCCCCCHHHHHHHHHHCCCCEEEEEECCCCCHHHHCHH
T ss_conf             --5432210012465168862678867999999999867898399995797581540958


Q ss_pred             HHHHHHHHHHH
Q ss_conf             99999999987
Q AtAXR4___       406 ELADYISEFVS  416 (473)
Q Consensus       406 EvA~~I~eFL~  416 (473)
|++++|+|||+
T Consensus       236 e~a~~i~e~LA  246 (246)
T c3flaB_         236 PXIATXTEKLA  246 (246)
T ss_dssp             HHHHHHHHHTC
T ss_pred             HHHHHHHHHHC
T ss_conf             89999987509
